# Supplementary material for: Pulchragaricus rhodophyllus gen. et sp. nov. (Callistosporiaceae, Agaricales) from Yunnan, China, Based on Morphological and Molecular Data
Source: Life (Basel). 2026 May 27;16(6):899. doi: 10.3390/life16060899 (PMC13301615; doi:10.3390/life16060899)
Supplement: Supplementary file 1 [file life-16-00899-s001.zip]

Archive with 13 entries (12 files):
- Figure S1 A-E.pdf
- Figure S2.png
- Supplementary File S1/
- Supplementary File S1/ITS-LSU-rpb2-tef1.nex
- Supplementary File S1/ITS-LSU-rpb2-tef1.phy
- Supplementary File S1/ITS-LSU.nex
- Supplementary File S1/ITS-LSU.phy
- Supplementary File S1/ITS.fas
- Supplementary File S1/LSU.fas
- Supplementary File S1/rpb2.fas
- Supplementary File S1/Species index.xlsx
- Supplementary File S1/tef1.fas
- Table S1.pdf
