# Supplementary material for: Pulchragaricus rhodophyllus gen. et sp. nov. (Callistosporiaceae, Agaricales) from Yunnan, China, Based on Morphological and Molecular Data
Source: Life (Basel). 2026 May 27;16(6):899. doi: 10.3390/life16060899 (PMC13301615; doi:10.3390/life16060899)
Supplement: Supplementary file 1 [file life-16-00899-s001.zip › Supplementary File S1/ITS-LSU-rpb2-tef1.nex]

#NEXUS
BEGIN DATA;
dimensions ntax=118 nchar=4238;
format missing=?
datatype=DNA gap= - interleave;

matrix
A1          ---------------------------ATTAATGAA---TGAACTTGATCAGG---CTGT
A10         --------------------AAGGATCATTATTGAA---TGAACTTGGTC-AAG--TTGT
A100        --------------CTGCGGAAGGATCATTATTGAA---TGAACTTGGTCCAAG--TTGT
A101        -TCCGTAGGTGAACCTGCGGAAGGATCATTATTGAA---TGAACTTGGTCCAAG--TTGT
A102        TTCCGTAGGTGAACCTGCGGAAGGATCATTAACGAA---TGAACTTGGGTCAAAGCTGAT
A103        TTCCGTAGGTGAACCTGCGGAAGGATCATTAATGAA---TGAACTTGAGTCAATGCTGAT
A104        TTCCGTAGGTGAACCTGCGGAAGGATCATTAATGAA---TGAACTTGAGTCAATGCTGAT
A105        TTCCGTAGGTGAACCTGCGGAAGGATCATTAATGAA---TGAACTTGAGTCAATGCTGAT
A106        TTCCGTAGGTGAACCTGCGGAAGGATCATTAATGAA---TGAACTTGAGTCAATGCTGAT
A107        ------------------------------------------------------------
A108        ------------------------------------------------------------
A109        -------------------------------ATGAA---TGAACTCGGGTCAATGCTGAT
A11         --------------------------------------------------TTAG--TTGT
A110        --------GTGAACCTGCGGAAGGATCATTAATGAA---TGAACTCGGGTCAATGCTGAT
A111        ----------------------GGGGCATTAATGGA---TGAACTCGGGTCAATGCTGAT
A112        ----------------------GGGGCATTAATGGA---TGAACTCGGGTCAATGCTGAT
A113        -TCCGTAGGTGAACCT-CGGAAGGATCATTATTGAA---TAAACTTGGTTGGG---TTGA
A114        -TCCGTAGGTGAACCT-CGGAAGGATCATTATTGAA---TAAACTTGGTTGGG---TTGT
A115        ------------------------------------------------------------
A12         --------------------------------------------------------TTGT
A13         ????????????????????????????????????????????????????????????
A14         --------------CTGCGGAAGGATCATTATTGAA---TGAACTTAAGCTTAG--TTGT
A15         ------------ACCTGCGGAAGGATCATTATTGAA---TGAACTTAAGCTTAG--TTGT
A16         ----------------------GGATCATTATTGAA---TGAACTATGCTTTAG--TTGC
A17         ---------------TGCGGAAGGATCATTATTGAA---TGAACTATGCTTTAG--TTGC
A18         ????????????????????????????????????????????????????????????
A19         TTCCGTAGGTGAACCTGCGGAAGGATCATTAGTGAA---TAGACTTGGTCAAG---TTGT
A2          -------------------GGAGGATCATTAATGAA---TGAACTTGATCAGG---CTGT
A20         TTCCGTAGGTGAACCTGCGGAAGGATCATTAGTGAA---TAGACTTGGTCAAG---TTGT
A21         TTCCGTAGGTGAACCTGCGGAAGGATCATTAGTGAA---TAGACTTGGTCAAG---TTGT
A22         TTCCGTAGGTGAACCTGCGGAAGGATCATTAGTGAA---TGAACTTGGTCAAG---TTGT
A23         --------------CTGCGGA-GGATCATTAGTGAA---TGAACTTGGTCAAG---TTGT
A24         TTCCGTAGGTGAACCTGCGGAAGGATCATTAGTGAA---TGAACTTGGTCAAG---TTGT
A25         TTCCGTAGGTGAACCTGCGGAAGGATCATTAGTGAA---TGAACTTGGTCAAG---TTGT
A26         TTCCGTAGGTGAACCTGCGGAAGGATCATTAGTGAA---TGAACTTGGTCAAG---TTGT
A27         ------------------------------------------------------------
A28         -------------------------------GCGAA---TAAACTTGGTCAAG---CTGT
A29         ????????????????????????????????????????????????????????????
A3          ------------------------ATCATTAATGAA---TGAACTTGATCAGG---CTGT
A30         -------------------------------ATGAA---TAAACTTGGTCAAG---TTGT
A31         TTCCGTAGGTGAACCTGCGGAAGGATCATTATTGAA---TAAACCTGGTCAAG---CTGT
A32         TTCCGTAGGTGAACCTGCGGAAGGATCATTATTGAA---TAAACCTGGTCAAG---CTGT
A33         -----------------------------------------AACCTGGTCAAG---CTGT
A34         TTCCGTAGGTGAACCTGCGGAAGGATCATTAGCGAA---TGAACTTGGTCAAG---CTGT
A35         ----------GAACCTGCGGAAGGATCATTAGCGAA---TGAACTTGGTCAAG---CTGT
A36         TTCCGTAGGTGAACCTGCGGAAGGATCATTAGCGAA---TGAACTTGGTCAAG---CTGT
A37         -----------------------GATCATTAGCGAA---TGAACTTGGTCAAG---CTGT
A38         TTCCGTAGGTGAACCTGCGGAAGGATCATTATTGAA---TGAACTCGGTCATG---CTGT
A39         TTCCGTAGGTGAACCTGCGGAAGGATCATTATTGAA---TGAACTCGGTCATG---CTGT
A4          -------------------GGAGGATCATTAATGAA---TGAACTTGATCAGG---CTGT
A40         TTCCGTAGGTGAACCTGCGGAAGGATCATTATTGAA---TGAACTCGGTCATG---CTGT
A41         TTCCGTAGGTGAACCTGCGGAAGGATCATTATTGAA---TGAACTCGGTCATG---CTGT
A42         TTCCGTAGGTGAACCTGCGGAAGGATCATTATTGAA---TAAACTTGGTTGAG---TTGT
A43         -------------------------------TTGAA---TGAACTTGGTCGAG---TTGT
A44         -------------------------------TTGAA---TGAACTTGGTCGAG---TTGT
A45         TTCCGTAGGTGAACCTGCGGAAGGATCATTATTGAA---TGAACTTGGTCGAG---YTGT
A46         ------------------------------------------ACTTGGTTGAG---TTGT
A47         -------------CCTGCGGAAGGATCATTAGCGAA---TGAACTTGGTCAAG---CTGT
A48         TTCCGTAGGTGAACCTGCGGAAGGATCATTAGCGAA---TGAACTTGGTCAAG---CTGT
A49         ????????????????????????????????????????????????????????????
A5          -----TAGGTGAACCTGCGGAAGGATCATTATTGAA---TGAACTTGGTTAAG---TTGT
A50         ????????????????????????????????????????????????????????????
A51         -----------------------------------A---TGAACTTGGTCAAG---CTGT
A52         TTCCGTAGGTGAACCTGCGGAAGGATCATTATYGAA---TGAACTTGGTCATG---CTGT
A53         TTCCGTAGGTGAACCTGCGGAAGGATCATTAGTGAA---TGAACTTGGTCAAG---CTGT
A54         TTCCGTAGGTGAACCTGCGGAAGGATCATTATTGAA---TAAACTTGGTTAAG---CTGT
A55         ------------ACCTGCGG-AGGATCATTATAGAA--ATGAATGTA-------------
A56         ------------ACNTGCGGAAGGATCATTATAGAA--ATGAATGTA-------------
A57         ------------ACCTGCGGAAGGATCATTATAGAA---TGAATAT--------------
A58         ------------ACCTGCGG-AGGATCATTATAGAA---TGAATAT--------------
A59         ------------------------------------------------------------
A6          -------------------GAAGGATCATTATTGAA---TGAACTAAGCTTTAG--TTGC
A60         ------------ACCTGCGGAAGGATCATTATAGAA---TGAATG---------------
A61         ------------ACCTGCGGAAGGATCATTATAGAA---TGAATG---------------
A62         ------------ACCTGCGGAAGGATCATTATAGAA---TGAATG---------------
A63         --------------------------CATTATAGAA---TGAATG---------------
A64         TTCCGTAGGTGAACCTGCGGAAGGATCATTAGTGAA---TGAACTTGGTCAAG---TTGT
A65         --------------------------------------------------------TTGT
A66         TTCCGTAGGTGAACCTGCGGAAGGATCATTAGTGAA---TGAACTTGGTCAAG---TTGT
A67         TTCCGTAGGTGAACCTGCGGAAGGATCATTAGTGAA---TGAACTTGGTCAAG---TTGT
A68         -TCCGTAGGTGAACCTGCGGAAGGATCATTAGTGAA---TAAACTTGGTCAAG---TTGT
A69         -------------------------TCATTAGTGAA---TAAACTTGGTCAAG---TTGT
A7          -----TAGGTGAACCTGCGGAAGGATCATTATTGAA---TGAACTTGGTC-AAG--TTGT
A70         ---------------TGCGGAAGGATCATTAGTGAA---TGAACTTGGTCAAG---TTGT
A71         TTCCGTAGGTGAACCTGCGGAAGGATCATTAGTGAA--TTGAACTTGGTCAAG---TTGT
A72         TTCCGTAGGTGAACCTGCGGAAGGATCATTAGTGAA--TTGAACTTGGTCAAG---TTGT
A73         --------------------------CATTAGTGAA---TGAACTTGGTCAAG---TTGT
A74         TTCCGTAGGTGAACCTGCGGAAGGATCATTAGTGAA---TGAACTTGGTCAAG---TTGT
A75         TTCCGTAGGTGAACCTGCGGAAGGATCATTAGTGAA---TGAACTTGGTCAAG---TTGT
A76         TTCCGTAGGTGAACCTGCGGAAGGATCATTAGTGAA---TGAACTTGGTCAAG---TTGT
A77         TTCCGTAGGTGAACCTGCGGAAGGATCATTAGTGAA---TGAACTTGGTCAAG---TTGT
A78         TTCCGTAGGTGAACCTGCGGAAGGATCATTAATGAA---TKAACTTGGCCTGG---TTGC
A79         ????????????????????????????????????????????????????????????
A8          -----TAGGTGAACCTGCGGAAGGATCATTATTGAA---TGAACTTGGTC-AAG--TTGT
A80         --------------------------CATTAATGAA---TGAACTTGGCCTGG---TTGC
A81         -------------------------------ATGAA---TGAACTTGGCCTGG---TTGC
A82         ----------------------------------------GAACTTGGCCTAG---TTGC
A83         ----------GAACCTGCGGAAGGATCATTAATGAA---TGAACTTGGCCTAG---TTGC
A84         ????????????????????????????????????????????????????????????
A85         ----------------------------------------GAACTTGGCCTAG---TTGC
A86         TTCCGTAGGTGAACCTGCGGAAGGATCATTAATGAA---TGAACTTGGCCTAG---TTGC
A87         --------------------------CATTATTGAA---TGAACTTGGTCCAAG--TTGT
A88         ------------------------------------------------------------
A89         ------------------------------------------------------------
A9          -------GGTGAACCTGCGGAAGGATCATTATTGAA---TGAACTTGGTC-AAG--TTGT
A90         -------------------------------------------TTTGACTAGAG--TTGT
A91         ----------------------------TTATTGAT---GAACTTTGACTAGAG--TTGT
A92         ----------------------------TTATTGAT---GAACTTTGACTAGAG--TTGT
A93         ????????????????????????????????????????????????????????????
A94         ----------------------------TTATTGAA---TGAACTTGGTCCAAG--TTGT
A95         TTCCGTAGGTGAACCTGCGGAAGGATCATTATTGAA---TGAACTTGGTCCAAG--TTGT
A96         ????????????????????????????????????????????????????????????
A97         -------------------GAAGGATCATTATTGAA---TGAACTTGACCCAAG--TTGT
A98         ------------------------------------------------------------
A99         ------------------------------------------------------------
JSP2025_138 ---CGTAGGTGAACCTGCGGAAGGATCATTATTGGATTTATAACCGAGTCAAA---CTGT
JSP2025_322 ------------ACCTGCGGAAGGATCATTATTGGATTTATAACCGAGTCAAA---CTGT
JSP2025_323 ---CGTAGGTGAACCTGCGGAAGGATCATTATTGGATTTATAACCGAGTCAAA---CTGT

A1          TGCTGGTCCTTCA---GGGGGC-AT-----CGTGCACGCCT-GATCATTG-TTTCTT---
A10         TGCTGGCTCCT-----AGGAGC-ATAT---TGTGCACAC-TTGACCTTCA-TTCTAAT--
A100        TGCTGGCTCCT-----TGGAGC-ATATATGTGTGCACGC-TTGGTACTCA-TTCTATT--
A101        TGCTGGCTCCT-----TGGAGC-ATATATGTGTGCACGC-TTGGTACTCA-TTCTATT--
A102        TGCTGGTCCTT-----AGGGGC-A------TGTGCACGCTTGGGCTCTTG-TTTTC----
A103        TGCTGGTCCTT-----AGGGACAA------TGTGCACGCTT-GGCTCTTG-TTTTT----
A104        TGCTGGTCCTT-----AGGGACAA------TGTGCACGCTT-GGCTCTTG-TTTTT----
A105        TGCTGGTCCTT-----AGGGACAA------TGTGCACGCTT-GGCTCTTG-TTTTT----
A106        TGCTGGTCCTT-----AGGGACAA------TGTGCACGCTT-GGCTCTTG-TTTTT----
A107        ------------------------------------------------------------
A108        --CTGGTTCTT-----CGGGAC-A------TGTGCACGCTT-GGCTCTTG-TTTCT----
A109        TGCTGGTTCTT-----CGGGAC-A------TGTGCACGCTT-GGCTCTTG-TTTCT----
A11         TGCTGGCTTCT-----TGGAGC-A------TGTGCACAC-TGGGCACTCA-TTCTATT--
A110        TGCTGGTTCTT-----CGGGAC-A------TGTGCACGCTT-GGCTCTTG-TTTCT----
A111        TGCTGGTCCTT-----AGGGAC-A------AGTGCACGCTT-GGCTCTTG-TTTTTTTCT
A112        TGCTGGTCCTT-----AGGGAC-A------AGTGCACGCTT-GGCTCTTG-TTTTTTTCT
A113        TGCTGGCCTCN-----CGGGGC-A------TGTGCACGCCT-ACCGCCAT-TTTT-----
A114        TGCTGGCTTTTC----AGGAGC-A------TGTGCACACCT-AGCACCAT-TTTT-----
A115        ------------------------------------------------------------
A12         TGCTGGCTTCT-----TGGAGC-A------TGTGCACAC-TGGGCACTCA-TTCTATT--
A13         ????????????????????????????????????????????????????????????
A14         TGCTGGCTCCT-----TGGAGC-A------TGTGCACAC-TGGGCACTCG-TTCTATT--
A15         TGCTGGCTCCT-----TGGAGC-A------TGTGCACAC-TGGGCACTCG-TTCTATT--
A16         TGCTGGCTCCT-----TGGAGC-A------TGTGCACACTTTGGCACTCA-TTCTATT--
A17         TGCTGGCTCCT-----TGGAGC-A------TGTGCACACTTTGGCACTCA-TTCTATT--
A18         ????????????????????????????????????????????????????????????
A19         TGCTGGTCTCT-----AGAGAC-A------TGTGCACACTT-GGCTCTTG-TTGTTA---
A2          TGCTGGTCCTTCA---GGGGGC-AT-----CGTGCACGCCT-GATCATTG-TTTCTT---
A20         TGCTGGTCTCT-----AGAGAC-A------TGTGCACACTT-GGCTCTTG-TTGTTA---
A21         TGCTGGTCTCT-----AGAGAC-A------TGTGCACACTT-GGCTCTTG-TTGTTA---
A22         TGCTGGTCTTC-----A-AGAC-A------TGTGCACGCTT-GGCTTTTGTTTTC-----
A23         TGCTGGTCTTC-----A-AGAC-A------TGTGCACGCTT-GGCTTTTG-TTTC-----
A24         TGCTGGTCTTC-----A-AGAC-A------TGTGCACGCTT-GGCTTTTGTTTTC-----
A25         TGCTGGTCTTC-----A-AGAC-A------TGTGCACGCTT-GGCTTTTG-TTTC-----
A26         TGCTGGTCTTC-----A-AGAC-A------TGTGCACGCTT-GGCTTTTG-TTTC-----
A27         ------------------------------------------------------------
A28         TGCTGGTCCTT-----AGGGAC-A------TGTGCACGCTC-GACTCTCG-TTTC-----
A29         ????????????????????????????????????????????????????????????
A3          TGCTGGTCCTTCA---GGGGGC-AT-----CGTGCACGCCT-GATCATTG-TTTCTT---
A30         TGCTGGTCTTT-----AGAGAC-A------TGTGCACACTT-GGCTTTTG-TTTT-----
A31         TGCTGGTTCTT-----AGGGAC-A------TGTGCACGCTC-GACTATCG-TTTT-----
A32         TGCTGGTTCTT-----AGGGAC-A------TGTGCACGCTT-GACTATCG-TTTT-----
A33         TGCTGGTTCTT-----AGGGAC-A------TGTGCACGCTC-GACTATCG-TTTT-----
A34         TGCTGGTCTTT-----AGGGAC-A------TGTGCACGCTA-GGCTCTTG-TTTC-----
A35         TGCTGGTCCTT-----AGGGAC-A------TGTGCACGCTA-GACTCTTG-TTTC-----
A36         TGCTGGTCTTT-----AGGGAC-A------TGTGCACGCTA-GGCTCTTG-TTTC-----
A37         TGCTGGTCCTT-----AGGGAC-A------TGTGCACGCTA-GACTCTTG-TTTC-----
A38         TGCTGGTCTCC-----AGGGAC-A------TGTGCACGCTT-GGCTCTTG-TTTC-----
A39         TGCTGGTCTCC-----AGGGAC-A------TGTGCACGCTT-GGCTCTTG-TTTC-----
A4          TGCTGGTCCTTCA---GGGGGC-AT-----CGTGCACGCCT-GATCATTG-TTTCTT---
A40         TGCTGGTCTCC-----AGGGAC-A------TGTGCACGCTT-GGCTCTTG-TTTC-----
A41         TGCTGGTCTCC-----AGGGAC-A------TGTGCACGCTT-GGCTCTTG-TTTC-----
A42         TGCTGGTCCTT-----AGGGAC-A------TGTGCACGCTT-GGCTATTG-TTTC-----
A43         TGCTGGTCCTT-----AGGGAT-A------TGTGCACGCTT-GACTCTCG-TTTC-----
A44         TGCTGGTCCTT-----AGGGAT-A------TGTGCACGCTT-GACTCTCG-TTTC-----
A45         TGCTGGTYCTT-----AGGGAT-A------TGTGCACGCTT-GACTCTCG-TTTC-----
A46         TGCTGATCCTT-----AGGGAT-A------TGTGCACGCTT-GGCTATTG-TTTC-----
A47         TGCTGGTCTTT-----AGGGAC-A------TGTGCACGCTA-GGCTCTTG-TTTC-----
A48         TGCTGGTCTTT-----AGGGAC-A------TGTGCACGCTA-GGCTCTTG-TTTC-----
A49         ????????????????????????????????????????????????????????????
A5          TGCTGGCTTCT-----TGGAGCAA------TGTGCACGC-TTAGGCTTCA-TTCTATT--
A50         ????????????????????????????????????????????????????????????
A51         TGCTGGTCCTT-----AGGGAC-A------TGTGCACGCTG-GACTCTTG-TTTCT----
A52         TGCTGGTCTCT-----AGGGAC-A------TGTGCACGCTT-GGCTCTTG-TTTC-----
A53         TGCTGGTCCTT-----AGGGAC-A------TGTGCACGCTG-GACTCTTG-TTTCT----
A54         TGCTGGTTCTT-----AGGAAC-A------TGTGCACGCTT-GGCTACTG-TTTT-----
A55         ------------------------------------------TATTGTTC-TTTTC----
A56         ------------------------------------------TATTGTTC-TTTTC----
A57         ------------------------------------------TGATTTTA-TTCAAAT--
A58         ------------------------------------------TGATTTTA-TTCAAAT--
A59         -------------------------------------------------A-TTCAAAT--
A6          TGCTGGCTCCT-----TGGAGC-A------TGTGCACAC-TGGGYACTCA-TTCTATT--
A60         -------------------------------------------AATATAA-TTCAAAT--
A61         -------------------------------------------AATATAA-TTCAAAT--
A62         -------------------------------------------AATATAA-TTCAAAT--
A63         -------------------------------------------AATATAA-TTCAAAT--
A64         TGCTGGCCCTTT----CAGAGC-A------TGTGCACGCTT-GGCTATTG-TTTCTT---
A65         TGCTGGCCCTTT----TAGAGC-A------TGTGCACGCTT-GGCTATTG-TTTCTT---
A66         TGCTGGCCCTTT----CAGAGC-A------TGTGCACRCTT-GGCTATTG-TTTCTT---
A67         TGCTGGCCCTTT----CAGAGC-A------TGTGCACGCTT-GGCTATTG-TTTCTT---
A68         TGCTGGCCCTTT----CAGAGC-A------TGTGCACGCTT-GGCTATTG-TTTCTT---
A69         TGCTGGCCCTTT----TAGAGC-A------TGTGCACGCTT-GGCTATTG-TTTCTT---
A7          TGCTGGCTCCT-----AGGAGC-ATAT---TGTGCACAC-TTGACCTTCA-TTCTAAT--
A70         TGCTGGCCCTTT----CAGAGC-A------TGTGCACGCTT-GGCTATTG-TTTCTT---
A71         TGCTGGCTCTCT----CAGAGC-A------TGTGCACACTT-GGCTCTTG-TTTCTT---
A72         TGCTGGCTCTCT----CAGAGC-A------TGTGCACACTT-GGCTCTTG-TTTCTT---
A73         TGCTGGTTCTTT----TAGAGC-A------TGTGCACACTT-GGCTCTCG-TTTCT----
A74         TGCTGGTTCTTT----TAGAGC-A------TGTGCACACTT-GGCTCTCG-TTTCT----
A75         TGCTGGTTCTTT----TAGAGC-A------TGTGCACACTT-GGCTCTCG-TTTCT----
A76         TGCTGGTTCTTT----TAGAGC-A------TGTGCACACTT-GGCTCTCG-TTTCT----
A77         TGCTGGTTCYTT----TAGAGC-A------TGTGCACACTT-GGCTCTCG-TTTCT----
A78         TGCTGGTCCTT-----TGGGAC-A------TGTGCACACTT-GGCTCTTG-TTTC-----
A79         ????????????????????????????????????????????????????????????
A8          TGCTGGCTCCT-----AGGAGC-ATAT---TGTGCACAC-TTGACCTTCA-TTCTAAT--
A80         TGCTGGTCCTT-----TGGGAC-A------TGTGCACACTT-GGATCTTG-TTTC-----
A81         TGCTGGTCCTT-----TGGGAC-A------TGTGCACACTT-GGCTCTTG-TTTC-----
A82         TGCTGGTCCTT-----TGGGAC-A------TGTGCACACTT-GGCTCTTG-TTTC-----
A83         TGCTGGTCCTT-----TGGGAC-A------TGTGCACACTT-GGCTCTTG-TTTC-----
A84         ????????????????????????????????????????????????????????????
A85         TGCTGGTCCTT-----TGGGAC-A------TGTGCACACTT-GGCTCTTG-TTTC-----
A86         TGCTGGTCCTT-----TGGGAC-A------TGTGCACACTT-GGCTCTTG-TTTC-----
A87         TGCTGGCTCCT-----TGGAGC-ATATATGTGTGCACGC-TTGGTACTCA-TTCTATT--
A88         ------------------------------TGTGCACGC-TTGGTACTCA-TTCTATT--
A89         -------------------AGC-ATATATGTGTGCACGC-TTGGTACTCA-TTCTATT--
A9          TGCTGGCTCCT-----AGGAGC-ATAT---TGTGCACAC-TTGACCTTCA-TTCTAAT--
A90         TGCTGGCTCCT-----TGGAGC-A------TGTGCACACTTTTGTCTTCA-TTCTATT--
A91         TGCTGGCTCCT-----TGGAGC-A------TGTGCACACTTTTGTCTTCA-TTCTATT--
A92         TGCTGGCTCCT-----TGGAGC-A------TGTGCACACTTTTGTCTTCA-TTCTATT--
A93         ????????????????????????????????????????????????????????????
A94         TGCTGGCTCCT-----TGGAGC-ATATATGTGTGCACGC-TTGGTACTCA-TTCTATT--
A95         TGCTGGCTCCT-----TGGAGC-ATATATGTGTGCACGC-TTGGTACTCA-TTCTATT--
A96         ????????????????????????????????????????????????????????????
A97         TGCTGGCTCCT-----TGGAGC-A---ATATGTGCACAC-TTGGTACTCA-TTCTATT--
A98         ----------T-----TGGAGC-A---ATATGTGCACAC-TTGGTACTCA-TTCTATT--
A99         --------------------------------------------------------TT--
JSP2025_138 TGCTGGCCATGGGTTTGAAGGC-A------TGTGCACGCTT-GACTCTCT-TTTCGATCA
JSP2025_322 TGCTGGCCATGGGTTTGAAGGC-A------TGTGCACGCTT-GACTCTCT-TTTCGATCA
JSP2025_323 TGCTGGCCATGGGTTTGAAGGC-A------TGTGCACGCTT-GACTCTCT-TTTCGATCA

A1          --TA--ACC----ACCTGTGCACC-TTTTGTAGA--------------------------
A10         --CA---CC----ACTTGTGCACTTGTCTGTAGAAAA--AAACCCCTCAGATAAATTAAA
A100        --TA--CCC----ACCTGTGCACTCTTTTGTAGAG----------CCCTGAGATATTTAG
A101        --TA--CCC----ACCTGTGCACTCTTTTGTAGAG----------CCCTGAGATATTTAG
A102        ---A--ACC----ACCTGTGCACC-TCTTGTAGATCTCGGAGTTCTTTCTGTCA--ACCT
A103        --AA--ACC----ACCTGTGCACT-TTTTGTAGACTTTGGAGTTCTTTTTATTATCAACT
A104        --AA--ACC----ACCTGTGCACT-TTTTGTAGACTTTGGAGTTCTTTTTATTATCAACT
A105        ---A--ACC----ACCTGTGCACT-TTTTGTAGACTTTGGAGTTCTTTTTATTATCAACT
A106        ---A--ACC----ACCTGTGCACT-TTTTGTAGACTTTGGAGTTCTTTTTATTATCAACT
A107        ------------------------------------------------------------
A108        --CA--ACC----ACCTGTGCACC-TTTTGTAGATTTGGAGTTCTTTATTAT---CAACC
A109        --CA--ACC----ACCTGTGCACC-TTTTGTAGATTTGGAGTTCTTTATTAT---CAACC
A11         --TA---CC----ACTTGTGCACTTTACTGTAGA----------TCCCCTTTGATTTGAT
A110        --CA--ACC----ACCTGTGCACC-TTTTGTAGATTTGGAGTTCTTTATTAT---CAACC
A111        CAAA--CCC----ACCTGTGCACC-TTCTGTAGATTTTGGAGTTCTTTGTTTTTTCAACC
A112        CAAA--CCC----ACCTGTGCACC-TTCTGTAGATTTTGGAGTTCTTTGTTTTTTCAACC
A113        ------ACC----ACCTGTGCACC-TTTTGTAGACCTGGATATCTCTCGAGGAA------
A114        ------ACC----ACCTGTGCACA-TTTTGTAGACTTGAAACACCTCTTGGGGA------
A115        ------------------------------------------------------------
A12         --TA---CC----ACTTGTGCACTTTACTGTAGA----------TCCCCTTTGATTTGAT
A13         ????????????????????????????????????????????????????????????
A14         --TA---CC----ACTTGTGCACTTCACTGTAGA----------TCCCCT-----TTGAT
A15         --TA---CC----ACTTGTGCACTTCACTGTAGA----------TCCCCT-----TTGAT
A16         --TATTACC----ACTTGTGCACTTTAATGTAGA----------TCCCC------TTGAT
A17         --TATTMCC----ACTTGTGCACTTTAATGTAGA----------TCCCC------TYGAT
A18         ????????????????????????????????????????????????????????????
A19         ---A--CCC----ACCTGTGCACTTTTTTGTGAACTTGAAA-------------------
A2          --TA--ACC----ACCTGTGCACC-TTTTGTAGA--------------------------
A20         ---A--CCC----ACCTGTGCACTTTTTTGTGAACTTGAAA-------------------
A21         ---A--CCC----ACCTGTGCACTTTTTTGTGAACTTGAAA-------------------
A22         --TA--ACC----ACCTGTGCACC-TTTTGTAGACTTGGAGTTTTTGAAA------CATT
A23         --TA--ACC----ACCTGTGCACC-TTTGGTAGACTTGGAGTTTTTGAAA------CATT
A24         --TA--ACC----ACCTGTGCACC-TTTTGTAGACTTGGAGTTTTTGAAA------CATT
A25         --TA--ACC----ACCTGTGCACC-TTTGGTAGACTTGGAGTTTTTGAAA------CATT
A26         --TA--ACC----ACCTGTGCACC-TTTTGTAGACTTGGAGTTTTTGAAA------CATT
A27         ------------------------------------------------------------
A28         --TA--ACC----ACCTGTGCACC-TTTTGTAGACCTGGAGTCTTTGAAAC----CTTTT
A29         ????????????????????????????????????????????????????????????
A3          --TA--ACC----ACCTGTGCACC-TTTTGTAGA--------------------------
A30         --CAA-ACC----ACCTGTGCACCTTTTTGTGAACTTGAAG-------------------
A31         --TA--ACC----CCCTGTGCACC-TTGTGTAGATCTGGAGTTTTATTGAA----ACATT
A32         --TA--ACC----CCCTGTGCACC-TTGTGTAGATCTGGAGTTTTATTGAA----ACATT
A33         --TA--ACC----CCCTGTGCACC-TTGTGTAGATCTGGAGTTTTATTGAA----ACATT
A34         --TA--ACC----ACCTGTGCACC-TTTTGTAGACTTAGAGTTTT---------------
A35         --TA--ACC----ACCTGTGCACC-TTTTGTAGACTTAGAGTTTTT--------------
A36         --TA--ACC----ACCTGTGCACC-TTTTGTAGACTTAGAGTTTT---------------
A37         --TA--ACC----ACCTGTGCACC-TTTTGTAGACTTAGAGTTTTT--------------
A38         --TT--ACC----ACCTGTGCACC-TTTTGTAGACCTGGAGCTTTGAAA-------CTTT
A39         --TT--ACC----ACCTGTGCACC-TTTTGTAGACCTGGAGCTTTGAAA-------CTTT
A4          --TA--ACC----ACCTGTGCACC-TTTTGTAGA--------------------------
A40         --TT--ACC----ACCTGTGCACC-TTTTGTAGACCTGGAGCTTTGAAA-------CTTT
A41         --TT--ACC----ACCTGTGCACC-TTTTGTAGACCTGGAGCTTTGAAA-------CTTT
A42         --TA--ACC-----CCTGTGCACC-TTATGTAGACTTGGAGT------------------
A43         --TA--ACC----ACCTGTGCACC-TTGTGTAGACCGGATTTCAT-------------TT
A44         --TA--ACC----ACCTGTGCACC-TTGTGTAGACCGGATTTCAT-------------TT
A45         --TA--ACC----ACCTGTGCACC-TTGTGTAGACCGGAKTTCAT-------------TT
A46         --TA--AAC----CCCTGTGCACC-TTATGTAGATTCGGAGTCTTTATTGAAA--CTTTA
A47         --TA--ACC----ACCTGTGCACC-TTTTGTAGACTTAGAGTTTT---------------
A48         --TA--ACC----ACCTGTGCACC-TTTTGTAGACTTAGAGTTTT---------------
A49         ????????????????????????????????????????????????????????????
A5          --TA--CCC----ACCTGTGCACT-TTCTATAGAA----------CTCTTTTGAGATAAA
A50         ????????????????????????????????????????????????????????????
A51         --TA--ACC----ACCTGTGCACC-TTTTGTAGACCTAGAGTTTC---------------
A52         --TT--ACC----ACCTGTGCACC-TTTTGTAGGCCTGGAGCTTTGAAA-------CTTT
A53         --TA--ACC----ACCTGTGCACC-TTTTGTAGACCTAGAGTTTC---------------
A54         --TA--ACC-----CCTGTGCACC-TTATGTAGTTCTGGAGTCTTTTGAAA----CAACT
A55         --AA--ACCCCTTGCTGGTGCACC-CTTTGTAGA--------------------------
A56         --AA--ACCCCTTGCTGGTGCACC-CTTTGTAGA--------------------------
A57         -------------CCTGGTGCACT-CTTTGTAGAC-------------------------
A58         -------------CCTGGTGCACT-CTTTGTAGAC-------------------------
A59         -------------CCTGGTGCACT-CTTTGTAGAC-------------------------
A6          --TATTACC----ACTTGTGCACTTTACTGTATAGAT-------CCCCC------TTGAT
A60         -------------CCTGGTGCACT-CTTTGTAGA--------------------------
A61         -------------CCTGGTGCACT-CTTTGTAGA--------------------------
A62         -------------CCTGGTGCACT-CTTTGTAGA--------------------------
A63         -------------CCTGGTGCACT-CTTTGTAGA--------------------------
A64         --AA--ACC----ACTTGTGCACC-TTTTGTAGACTTTGGGTA------------AAGTT
A65         --AA--ACC----ACTTGTGCACC-TTTTGTAGACTTTGGGTA------------AAGTT
A66         --AA--ACC----ACTTGTGCMCC-TTTTGTAGACTTTGGGTA------------AAGTT
A67         --AA--ACC----ACTTGTGCACC-TTTTGTAGACTTTGGGTA------------AAGTT
A68         --AA--ACC----ACTTGTGCACC-TTTTGTAGACTTTGGGTA------------AAGTT
A69         --AA--ACC----ACTTGTGCACC-TTTTGTAGACTTTGGGTA------------AAGTT
A7          --CA---CC----ACTTGTGCACTTGTCTGTAGAAAA--AAACCCCTCAGATAAATTAAA
A70         --AA--ACC----ACTTGTGCACC-TTTTGTAGACTTTGGGTA------------AAGTT
A71         --AA--ACC----ACCTGTGCACC-TTTTGTAGACTTTGGAC-------------GAGTT
A72         --AA--ACC----ACCTGTGCACC-TTTTGTAGACTTTGGAC-------------GAGTT
A73         --AA--ACC----ACTTGTGCACC-TTTTGTAGACTTGGGAG-----------------T
A74         --AA--ACC----ACTTGTGCACC-TTTTGTAGACTTGGGAG-----------------T
A75         --AA--ACC----ACTTGTGCACC-TTTTGTAGACTTGGGAG-----------------T
A76         --AA--ACC----ACTTGTGCACC-TTTTGTAGACTTGGGAG-----------------T
A77         --AA--ACC----ACTTGTGCACC-TTTTGTAGACTTGGGAG-----------------T
A78         --TA--ACC----ACCTGTGCACC-TTTTGTAGACTTGGGGAGTTT----------GATT
A79         ????????????????????????????????????????????????????????????
A8          --CA---CC----ACTTGTGCACTTGTCTGTAGAAMA--AAACCCCTCAGATAAATTAAA
A80         --TA--ACC----ACCTGTGCACC-TTTTGTAGACTTGGGGAGTTT----------GATT
A81         --TA--ACC----ACCTGTGCACC-TTTTGTAGACTTGGGGAGTTT----------GATT
A82         --TA--ACC----ACCTGTGCACC-TTTTGTAGACTTGGGGAGTTT----------GATT
A83         --TA--ACC----ACCTGTGCACC-TTTTGTAGACTTGGGGAGTTT----------GATT
A84         ????????????????????????????????????????????????????????????
A85         --TA--ACC----ACCTGTGCACC-TTTTGTAGACTTGGGGAGTTT----------GATT
A86         --TA--ACC----ACCTGTGCACC-TTTTGTAGACTTGGGGAGTTT----------GATT
A87         --TA--CCC----ACCTGTGCACTCTTTTGTAGAG----------CCCTGAGATATTTAA
A88         --TA--CCC----ACCTGTGCACTCTTTTGTAGAG----------CCCTGAGATATTTAA
A89         --TA--CCC----ACCTGTGCACTCTTTTGTAGAG----------CCCTGAGATATTTAA
A9          --CA---CC----ACTTGTGCACTTGTCTGTAGAAAA--AAACCCCTCAGATAAATTAAA
A90         --TAACCCC----TCTTGTGCACTTTTCTGTAGAG---------CCCCTGAGATGTTTAA
A91         --TAACCCC----TCTTGTGCACTTTTCTGTAGAG---------CCCCTGAGATGTTTAA
A92         --TAACCCC----TCTTGTGCACTTTTCTGTAGAG---------CCCCTGAGATGTTTAA
A93         ????????????????????????????????????????????????????????????
A94         --TA--CCC----ACCTGTGCACTCTTTTGTAGAG----------CCCTGAGATATTTAG
A95         --TA--CCC----ACCTGTGCACTCTTTTGTAGAG----------CCCTGAGATATTTAG
A96         ????????????????????????????????????????????????????????????
A97         --TA--CCC----ACCTGTGCACTTTTCTGTAGAG----------CTCTGAGATATCTAA
A98         --TA--CCC----ACCTGTGCACTTTTCTGTAGAG----------CTCTGAGATATCTAA
A99         --TA--CCC----ACCTGTGCACTTTTCTGTAGAG----------CTCTGAGATATCTAA
JSP2025_138 ATCA--ATC----ACCTGTGCACT-TTTTGTAGGCCGAGCAGGATC--------------
JSP2025_322 ATCA--ATC----ACCTGTGCACT-TTTTGTAGGCCGAGCAGGATC--------------
JSP2025_323 ATCA--ATC----ACCTGTGCACT-TTTTGTAGGCCGAGCAGGATC--------------

A1          ------------------------------------------------------------
A10         TTATTCAGG--------TATA---------------------------------------
A100        TTATTCAGG--------TGTT---------------------------------------
A101        TTATTCAGG--------TGTT---------------------------------------
A102        CTGGTTGG----------------------------------------------------
A103        TTGGTTGG----------------------------------------------------
A104        TTGGTTGG----------------------------------------------------
A105        TTGGTTGG----------------------------------------------------
A106        TTGGTTGG----------------------------------------------------
A107        ------------------------------------------------------------
A108        TCGGTTGG----------------------------------------------------
A109        TCGGTTGG----------------------------------------------------
A11         TTGTTCAGGTAT-ATATTATA---------------------------------------
A110        TCGGTTGG----------------------------------------------------
A111        TTGGTTGG----------------------------------------------------
A112        TTGGTTGG----------------------------------------------------
A113        ------------------------------------------------------------
A114        ------------------------------------------------------------
A115        ------------------------------------------------------------
A12         TTGTTCAGGTAT-ATATTATA---------------------------------------
A13         ????????????????????????????????????????????????????????????
A14         TTGTTCAGG--------TATA---------------------------------------
A15         TTGTTCAGG--------TATA---------------------------------------
A16         TTGTTTCAG----GTGGTATAGTCTCCTGAGTTAATATTTTTAATCTATAGAGTATCTAT
A17         TTGTTTCAG----GTGGTATAGTCTCCTGAGTTAATATTTTTAATCTATAGAGTATCTAT
A18         ????????????????????????????????????????????????????????????
A19         ------------------------------------------------------------
A2          ------------------------------------------------------------
A20         ------------------------------------------------------------
A21         ------------------------------------------------------------
A22         TTGTTTCG----------------------------------------------------
A23         TTGTTTCG----------------------------------------------------
A24         TTGTTTCG----------------------------------------------------
A25         TTGTTTCG----------------------------------------------------
A26         TTGTTTCG----------------------------------------------------
A27         ------------------------------------------------------------
A28         TGGTTTCG----------------------------------------------------
A29         ????????????????????????????????????????????????????????????
A3          ------------------------------------------------------------
A30         ------------------------------------------------------------
A31         TTGTTTCG----------------------------------------------------
A32         TTGTTTCG----------------------------------------------------
A33         TTGTTTCG----------------------------------------------------
A34         ------------------------------------------------------------
A35         ------------------------------------------------------------
A36         ------------------------------------------------------------
A37         ------------------------------------------------------------
A38         TGGTTTCG----------------------------------------------------
A39         TGGTTTCG----------------------------------------------------
A4          ------------------------------------------------------------
A40         TGGTTTCG----------------------------------------------------
A41         TGGTTTCG----------------------------------------------------
A42         ------------------------------------------------------------
A43         TTCTTTTGAAAT------------------------------------------------
A44         TTCTTTTGAAAT------------------------------------------------
A45         TTCTTTTGAAAT------------------------------------------------
A46         TTGTTTCG----------------------------------------------------
A47         ------------------------------------------------------------
A48         ------------------------------------------------------------
A49         ????????????????????????????????????????????????????????????
A5          TGATTCAGGTGC------------------------------------------------
A50         ????????????????????????????????????????????????????????????
A51         ------------------------------------------------------------
A52         TGGTTTCG----------------------------------------------------
A53         ------------------------------------------------------------
A54         CTGTTTCG----------------------------------------------------
A55         ------------------------------------------------------------
A56         ------------------------------------------------------------
A57         ------------------------------------------------------------
A58         ------------------------------------------------------------
A59         ------------------------------------------------------------
A6          TTGTTTCAG----GTGGTATA---------------------------------------
A60         ------------------------------------------------------------
A61         ------------------------------------------------------------
A62         ------------------------------------------------------------
A63         ------------------------------------------------------------
A64         TTGAGTCG----------------------------------------------------
A65         TTGAGTCG----------------------------------------------------
A66         TTGAGTCG----------------------------------------------------
A67         TTGAGTCG----------------------------------------------------
A68         TTGAGTCG----------------------------------------------------
A69         TTGAGTCG----------------------------------------------------
A7          TTATTCAGG--------TATA---------------------------------------
A70         TTGAGTCG----------------------------------------------------
A71         TTGAGTCG----------------------------------------------------
A72         TTGAGTCG----------------------------------------------------
A73         TTGATTCA----------------------------------------------------
A74         TTGATTCA----------------------------------------------------
A75         TTGATTCA----------------------------------------------------
A76         TTGATTCA----------------------------------------------------
A77         TTGATTCA----------------------------------------------------
A78         ATATTCAAG---------------------------------------------------
A79         ????????????????????????????????????????????????????????????
A8          TTATTCAGG--------TATA---------------------------------------
A80         GTATTCAAG---------------------------------------------------
A81         ATAATCAAG---------------------------------------------------
A82         ATATTCAAG---------------------------------------------------
A83         ATATTCAAG---------------------------------------------------
A84         ????????????????????????????????????????????????????????????
A85         ATATTCAAG---------------------------------------------------
A86         ATATTCAAG---------------------------------------------------
A87         TTATTCAGG--------TGTT---------------------------------------
A88         TTATTCAGG--------TGTT---------------------------------------
A89         TTATTCAGG--------TGTT---------------------------------------
A9          TTATTCAGG--------TATA---------------------------------------
A90         ATGTTCAGG--------TGTT---------------------------------------
A91         ATGTTCAGG--------TGTT---------------------------------------
A92         ATGTTCAGG--------TGTT---------------------------------------
A93         ????????????????????????????????????????????????????????????
A94         TTATTCAGG--------TGTT---------------------------------------
A95         TTATTCAGG--------TGTT---------------------------------------
A96         ????????????????????????????????????????????????????????????
A97         TTATTCAGG--------TATT---------------------------------------
A98         TTATTCAGG--------TATT---------------------------------------
A99         TTATTCAGG--------TATT---------------------------------------
JSP2025_138 ---------AACAATTTCATAATC------------------------------------
JSP2025_322 ---------AACAATTTCATAATC------------------------------------
JSP2025_323 ---------AACAATTTCATAATC------------------------------------

A1          -------------------------------------------------------CTTTT
A10         ---TGCGCCTATATGC----------------------------------ACCTGAGTTT
A100        ---------------------------------------------------TCCTGAGTT
A101        ---------------------------------------------------TCCTGAGTT
A102        ---------------------------------------------------------ATT
A103        ---------------------------------------------------------ATT
A104        ---------------------------------------------------------ATT
A105        ---------------------------------------------------------ATT
A106        ---------------------------------------------------------ATT
A107        ------------------------------------------------------------
A108        ---------------------------------------------------------ATC
A109        ---------------------------------------------------------ATC
A11         -----------TATAC-----------------------------------TCCTGAGTT
A110        ---------------------------------------------------------ATC
A111        ---------------------------------------------------------ATT
A112        ---------------------------------------------------------ATT
A113        ---------------------------------------------------ACTCGGTTT
A114        --------------------------------------------------AACTCAGTTT
A115        ------------------------------------------------------------
A12         -----------TATAC-----------------------------------TCCTGAGTT
A13         ????????????????????????????????????????????????????????????
A14         -----------TATAC-----------------------------------TCCTGAGTT
A15         -----------TATAC-----------------------------------TCCTGAGTT
A16         ATATGCGCCTATATGCACTCTTAATGGTTTGTCTCTCAGGTTAGTATACTGTCTTGAGTT
A17         ATATGCGCCTATATGCACTCTTAATGGTTTGTCTCTCAGGTTAGTATACTGTCTTGAGTT
A18         ????????????????????????????????????????????????????????????
A19         ---------------------------------------------------------AAC
A2          -------------------------------------------------------CTTTT
A20         ---------------------------------------------------------AAC
A21         ---------------------------------------------------------AAC
A22         ---------------------------------------------------------TGT
A23         ---------------------------------------------------------TGT
A24         ---------------------------------------------------------TGT
A25         ---------------------------------------------------------TGT
A26         ---------------------------------------------------------TGT
A27         ------------------------------------------------------------
A28         ---------------------------------------------------------CAA
A29         ????????????????????????????????????????????????????????????
A3          -------------------------------------------------------CTTTT
A30         ---------------------------------------------------------GAC
A31         ---------------------------------------------------------TGT
A32         ---------------------------------------------------------TGT
A33         ---------------------------------------------------------TGT
A34         ----------------------------------------------------------AA
A35         ---------------------------------------------------------AAA
A36         ----------------------------------------------------------AA
A37         ---------------------------------------------------------AAA
A38         ---------------------------------------------------------TGT
A39         ---------------------------------------------------------TGT
A4          -------------------------------------------------------CTTTT
A40         ---------------------------------------------------------TGT
A41         ---------------------------------------------------------TGT
A42         -----------------------------------------------------------A
A43         -----------------------------------------------GAAAGGAAAATTT
A44         -----------------------------------------------GAAAGGAAAATTT
A45         -----------------------------------------------GAAAGRAAAATTT
A46         ---------------------------------------------------------TGT
A47         ----------------------------------------------------------AA
A48         ----------------------------------------------------------AA
A49         ????????????????????????????????????????????????????????????
A5          ---------------------------------------------------ACCTGAGTT
A50         ????????????????????????????????????????????????????????????
A51         ----------------------------------------------------------CA
A52         ---------------------------------------------------------TGT
A53         ----------------------------------------------------------CA
A54         ---------------------------------------------------------CGT
A55         ------------------------------------------------------------
A56         ------------------------------------------------------------
A57         ------------------------------------------------------------
A58         ------------------------------------------------------------
A59         ------------------------------------------------------------
A6          -----------TAAGT----------------------------------CTCCTGAGTT
A60         ------------------------------------------------------------
A61         ------------------------------------------------------------
A62         ------------------------------------------------------------
A63         ------------------------------------------------------------
A64         ------------------------------------------------------------
A65         ------------------------------------------------------------
A66         ------------------------------------------------------------
A67         ------------------------------------------------------------
A68         ------------------------------------------------------------
A69         ------------------------------------------------------------
A7          ---TGCGCCTATATGC----------------------------------ACCTGAGTTT
A70         ------------------------------------------------------------
A71         ------------------------------------------------------------
A72         ------------------------------------------------------------
A73         ------------------------------------------------------------
A74         ------------------------------------------------------------
A75         ------------------------------------------------------------
A76         ------------------------------------------------------------
A77         ------------------------------------------------------------
A78         ---------------------------------------------------------ATT
A79         ????????????????????????????????????????????????????????????
A8          ---TGCGCCTATATGC----------------------------------ACCTGAGTTT
A80         ---------------------------------------------------------ATT
A81         ---------------------------------------------------------ATT
A82         ---------------------------------------------------------ATT
A83         ---------------------------------------------------------ATT
A84         ????????????????????????????????????????????????????????????
A85         ---------------------------------------------------------ATT
A86         ---------------------------------------------------------ATT
A87         ---------------------------------------------------TCCTGAGTT
A88         ---------------------------------------------------TCCTGAGTT
A89         ---------------------------------------------------TCCTGAGTT
A9          ---TGCGCCTATATGC----------------------------------ACCTGAGTTT
A90         ---------------------------------------------------TCCTGAGTT
A91         ---------------------------------------------------TCCTGAGTT
A92         ---------------------------------------------------TCCTGAGTT
A93         ????????????????????????????????????????????????????????????
A94         ---------------------------------------------------TCCTGAGTT
A95         ---------------------------------------------------TCCTGAGTT
A96         ????????????????????????????????????????????????????????????
A97         ---------------------------------------------------TCCTGAGTT
A98         ---------------------------------------------------TCCTGAGTT
A99         ---------------------------------------------------TCCTGAGTT
JSP2025_138 --T--------CACGC----------------------------------TTCATCCCTT
JSP2025_322 --T--------CACGC----------------------------------TTCATCCCTT
JSP2025_323 --T--------CACGC----------------------------------TTCATCCCTT

A1          GAGGGGTTGCCGTCGCTTTC--GTGTGAAGCCGGCTCTTCTTGTGATCATG---------
A10         GAAGGTTTGCTGT----------GCGAAAGTCAGCTTTCCTTTATT----CTAGTTCCAT
A100        GAAGGTTTGCTGT----------GCGAAAGTCAGCTTTCCTTTATT--------TTTTAT
A101        GAAGGTTTGCTGT----------GCGAAAGTCAGCTTTCCTTTATT--------TTTTAT
A102        GGAGCATT-----------------------TGCTTTTGCCATTGCTCTGGG--GAACCC
A103        GGAGTATTGA----------------CAAATTAATTTGTCCACTACTCTGGTGAGGGGGG
A104        GGAGTATTGA----------------CAAATTAATTTGTCCACTACTCTGGTGAGGGGGG
A105        GGAGTATTGA----------------CAAATTAATTTGTCCACTACTCTGGTGAGGGGGG
A106        GGAGTATTGA----------------CAAATTAATTTGTCCACTACTCTGGTGAGGGGGG
A107        ------------------------------------------------------------
A108        GGAG---------------------------CAATTTTAACACTGCTCTGAAG-GGGGAA
A109        GGAG---------------------------CAATTTTAACACTGCTCTGAA--GGGGAA
A11         GAAGGTTTGCTGT----------GCGAAAGTCAGCTCTCCTTTATT---------TTAAT
A110        GGAG---------------------------CAATTTTAACACTGCTCTGAAG-GGGGAA
A111        GGAGCAAT------------------TGATCCCAGTATCCCATTGCTCTGAA--GGAGGA
A112        GGAGCAAT------------------TGATCCCAGTATCCCATTGCTCTGAA--GGAGGA
A113        GAGGACTGCT-----------GTGCGTAAGCCAGCTTTCCTTGCA--------------T
A114        GAGGAATGCCCTT----------------AGTGGCTTTCCTTGCG--------------T
A115        ------------------------------------------------------------
A12         GAAGGTTTGCTGT----------GCGAAAGTCAGCTCTCCTTTATT---------TTAAT
A13         ????????????????????????????????????????????????????????????
A14         GAAGGTTTGCTGT----------GCGAAAGTCAGCTCTCCTTTATT---------TTAAT
A15         GAAGGTTTGCTGT----------GCGAAAGTCAGCTCTCCTTTATT----------TTAT
A16         AAAGGTTTGCTGT----------GCGAAAGTCAGCTCTCCTTTATT---------TTAAT
A17         AAAGGTTTGCTGT----------GCGAAAGTCAGCTCTCCTTTATT---------TTAAT
A18         ????????????????????????????????????????????????????????????
A19         AAGGAATGGCTGTCATTG-----------ACAGGTTTTTCC------------------T
A2          GAGGGGTTGCCGTCGCTTTC--GTGTGAAGCCGGCTCTTCTTGTGATCATG---------
A20         AAGGAATGGCTGTCATTG-----------ACAGGTTTTTCC------------------T
A21         AAGGAATGGCTGTCATTG-----------ACAGGTTTTTCC------------------T
A22         GGGGAATTGC-------------------GTTAGCTTTCCTTGTC--------------C
A23         GGGGAATTGT-------------------GTTAGCTTTCCTTGTC--------------C
A24         GGGGAATTGC-------------------GTTAGCTTTCCTTGTC--------------C
A25         GGGGAATTGC-------------------KTTAGCTTTCCTTGTC--------------C
A26         GGGGAATTGC-------------------GTTAGCTTTCCTTGTC--------------C
A27         ------------------------------------------------------------
A28         GGGGATTTGC-------------------GTTAGCTTTCCCTGTAC-------------C
A29         ????????????????????????????????????????????????????????????
A3          GAGGGGTTGCCGTCGCTTTC--GTGTGAAGCCGGCTCTTCTTGTGATCATG---------
A30         AAGGAATGCCTGTCATTG-----------ACCGATTTTTCC------------------T
A31         GGGGAATTGC-------------------ATTAGCTTTCCCTGCT--------------T
A32         GGGGAATTGC-------------------ATTAGCTTTCCCTGTT--------------T
A33         GGGGAATTGC-------------------ATTAGCTTTCCCTGTT--------------T
A34         GGGGATTTGC-------------------GTTAGCTTTTCCTGTAG-------------G
A35         GGGGATTTGC-------------------GCTAGCTTTTCCTGTAG-------------G
A36         GGGGATTTGC-------------------GTTAGCTTTTCCTGTAG-------------G
A37         GGGGATTTGC-------------------GCTAGCTTTTCCTGTAG-------------G
A38         GGGGAGTTGC-------------------AGTAGCTTTCCCTGTC--------------C
A39         GGGGAGTTGC-------------------AGTAGCTTTCCCTGTC--------------C
A4          GAGGGGTTGCCGTCGCTTTC--GTGTGAAGCCGGCTCTTCTTGTGATCATG---------
A40         GGGGAGTTGC-------------------AGTAGCTTTCCCTGTC--------------C
A41         GGGGAGTTGC-------------------AGTAGCTTTCCCTGTC--------------C
A42         GTGGAATTGC-------------------GTTAGCTTTTCCTGTC--------------T
A43         GGGAATTGCG-------------------ATTAGCTTTTCCTGTTT-------------A
A44         GGGAATTGCG-------------------ATTAGCTTTTCCTGTTT-------------A
A45         GGGAATTGCG-------------------ATTAGCTTTTCCTGTTT-------------M
A46         GGGGAATTGC-------------------GTTAGCTGTCCCTGTT--------------T
A47         GGGGATTTGC-------------------GTTAGCTTTTCCTGTAG-------------G
A48         GGGGATTTGC-------------------GTTAGCTTTTCCTGTAG-------------G
A49         ????????????????????????????????????????????????????????????
A5          AAAGGTTTGCTGT----------GCGAAAGTCAGCTTGCCTTTATT--------TTATCT
A50         ????????????????????????????????????????????????????????????
A51         AGGGATTTGC-------------------GTTAGCTTTTCCTGTAAC------------G
A52         GGGGAGTTGC-------------------AATAGCTTTCCCTGTC--------------C
A53         AGGGATTTGC-------------------GTTGGCTTTTCCTGTAAC------------G
A54         GGGGAATTGT-------------------GTCAGCTTTCCCTGTC--------------A
A55         --------------------------------------------------------CTTT
A56         --------------------------------------------------------CTTT
A57         ------------------------------------------------------CA---C
A58         ------------------------------------------------------CA---C
A59         ------------------------------------------------------CA---C
A6          GAAGGTTTGCTGT-----------------------------------------------
A60         -----------------------------------------------------------C
A61         -----------------------------------------------------------C
A62         -----------------------------------------------------------C
A63         -----------------------------------------------------------C
A64         --------------------------AGAGTGATCTTGGCCCTTATAC-----------T
A65         --------------------------AGAGTGATCTTGGCCCTTATAC-----------T
A66         --------------------------AGAGTGATYTTGGCCCTTATAC-----------T
A67         --------------------------AGAGTGATCTTGGCCCTTATAC-----------T
A68         --------------------------GGAGTGATCTTGGCCCTTATAC-----------T
A69         --------------------------AGAGTGATCTTGGCCCTTATAC-----------T
A7          GAAGGTTTGCTGT----------GCGAAAGTCAGCTTTCCTTTATT----CTAGTTCCAT
A70         --------------------------AGAGTGATCTTGGCCCTTATAC-----------T
A71         --------------------------AGAGTGATCTTGGCCTTTACAC-----------A
A72         --------------------------AGAGTGATCTTGGCCYTTACAC-----------A
A73         --------------------------AGAGTGATCTTGGACCTTACGC-----------T
A74         --------------------------AGAGTGATCTTGGACCTTACGC-----------T
A75         --------------------------AGAGTGATCTTGGACCTTACGC-----------T
A76         --------------------------AGAGTGATCTTGGACCTTACGC-----------T
A77         --------------------------AGAGTGATCTTGGACCTTACGC-----------T
A78         GGGGTATTGCTGCTGCTTTGCATCATAAAGCCAGCTCTCCCTGTGT-------------T
A79         ????????????????????????????????????????????????????????????
A8          GAAGGTTTGCTGT----------GCGAAAGTCAGCTTTCCTTTATT----CTAGTTCCAT
A80         GGGGTATTGCTGCTGCTTTGCATCATAAAGCCAGCTCTCCCTGTGT-------------T
A81         GGGGTATTGCTGCTGCTTTGCATCATAAAGCCAGCTCTCCCTGTCT-------------T
A82         GGGGTATTGCTGCTGCTTTGCATCATAAAGCCAGCTCTCCCTGTGT-------------T
A83         GGGGTATTGCTGCTGCTTTGCATCATAAAGCCAGCTCTCCCTGTGT-------------T
A84         ????????????????????????????????????????????????????????????
A85         GGGGTATTGCTGCTGCTTTGCATCATAAAGCCAGCTCTCCCTGTGT-------------T
A86         GGGGTATTGCTGCTGCTTTGCATCATAAAGCCAGCTCTCCCTGTGT-------------T
A87         GAAGGTTTGCTGT----------GCGAAAGTCAGCTTTCCTTTATT----TTATTTTTAT
A88         GAAGGTTTGCTGT----------GCGAAAGTCAGCTTTCCTTTATTNNNNNNNNNNNNAT
A89         GAAGGTTTGCTGT----------GCGAAAGTCAGCTTTCCTTTATT-----TTTTTTTAT
A9          GAAGGTTTGCTGT----------GCGAAAGTCAGCTTTCCTTTATT----CTAGTTCCAT
A90         GAAGGTTTGCTGT----------GCGAAAGTCAGCTTTCCTTCGCT---------TTTAT
A91         GAAGGTTTGCTGT----------GCGAAAGTCAGCTTTCCTTCGCT---------TTTAT
A92         GAAGGTTTGCTGT----------GCGAAAGTCAGCTTTCCTTCGCT---------TTTAT
A93         ????????????????????????????????????????????????????????????
A94         GAAGGTTTGCTGT----------GCGAAAGTCAGCTTTCCTTTATT---------TTTAT
A95         GAAGGTTTGCTGT----------GCGAAAGTCAGCTTTCCTTTATT--------TTTTAT
A96         ????????????????????????????????????????????????????????????
A97         GAAGGTTTGCTGT----------GCGAAAGTCAGCTTTCCTTCATT---------TCTAT
A98         GAAGGTTTGCTGT----------GCGAAAGTCAGCTTTCCTTCATT---------TCTAT
A99         GAAGGTTTGCTGT----------GCGAAAGTCAGCTTTCCTTCATT---------TCTAT
JSP2025_138 GAAGTGTCGW-------------------GTCGATTTGATGTCTTTGTT-----GTYTTC
JSP2025_322 GAAGT------------------------GTCGATTTGATGTCTTTGTT-----GTCTTC
JSP2025_323 GAAGT------------------------GTCGATTTGATGTCTTTGTT-----GTCTTC

A1          ------------TCTATGTT-TTTC--TTTTA-TATACCCA------AGTA-TCA---GA
A10         TTGGGGGGGTRATCTATGTA-T--TATATTAT-AACACTTC-TAATGTATGTTAAC-TGA
A100        CTCTAGGG--ATTCTATGTA-T-----TCTTA-TATACTCC-TAATGAATG-TAAC-AGA
A101        CTCTAGGG--ATTCTATGTA-T-----TCTTA-TATACTCC-TAATGAATG-TAAC-AGA
A102        CCCGAG------TCTATGTT-TTTT---CATA-TATACACC------TTTG-TCATTGGA
A103        CTCCAG------TCTATGTT-TTTA---TACA-TATACCAT---TTGATTG-TCTCTGGA
A104        CTCCAG------TCTATGTT-TTTA---TACA-TATACCAT---TTGATTG-TCTCTGGA
A105        CTCCAG------TCTATGTT-TTTA---TATA-TATACCAT---TTGATTG-TCTCTGGA
A106        CTCCAG------TCTATGTT-TTTA---TATA-TATACCAT---TTGATTG-TCTCTGGA
A107        -------------------------------------CCAY---TTGATWG-TCATTGGA
A108        CTCTGG------TCTATGTC------TTTATA-TATACCAT---TTGATTG-TCATTGGA
A109        CTCTGG------TCTATGTC------TTTATA-TATACCAT---TTGATTG-TCATTGGA
A11         CTAAGGGG--CATCTATGTT-T---TCCTATA-TACACTTT-TAATGAATG-TAAC-AAG
A110        CTCTGG------TCTATGTC------TTTATA-TATACCAT---TTGATTG-TCATTGGA
A111        CTCCGG------TCTATGCT-TTTT-TTCATG-TTTACCAT--TTGAATTG-TCATTGGA
A112        CTCCGG------TCTATGCT-TTTT-TTCATG-TTTACCAT--TTGAATTG-TCATTGGA
A113        TTCCGG------TCTATGTT--------TTCA-TATACCCC-ATTAGAATG-TTAT-AGA
A114        CTCAAG------TCTATGTT-------TTTTA-TATACCCC--ATAGAATG-TAAT-AGA
A115        ------------------------------------------------------------
A12         CTAAGGGG--CATCTATGTT-T---TCCTATA-TACACTTT-TAATGAATG-TAAC-AAG
A13         ????????????????????????????????????????????????????????????
A14         CTAAGGGG--CATCTATGTT-T---TCCTATA-TACACTCT-TAATGAATG-TAAC-AAG
A15         CTAAGGGG--CATCTATGTT-T---TCCTATA-TACACTCT-TAATGAATG--AAC-AAG
A16         CTATGGGGT-TATCTATATA-TGCGCTTTATA-TGCACTCT-TAATGAATG-TAAC-AGA
A17         CTATGGGGT-TATCTATATA-TGCSCTTTATA-TGCACTCT-TAATGAATG-TAAC-AGA
A18         ????????????????????????????????????????????????????????????
A19         TTTCAG------TTCATGTT------ATTATA-CATACCCATTTTGACATA-TTAT-GGA
A2          ------------TCTATGTT-TTTC--TTTTA-TATACCCA------AGTA-TCA---GA
A20         TTTCAG------TTCATGTT------ATTATA-CATACCCATTTTGACATA-TTAT-GGA
A21         TTTCAG------TTCATGTT------ATTATA-CATACCCATTTTGACATA-TTAT-GGA
A22         CTCCAG------TCTATGTT-T-------TTA-TATACCCT--TTTGAATG-TAA--AGA
A23         CTCCAG------TCTATGTT-T-------TTA-TATACCCT--TTTGAATG-TAA--AGA
A24         CTCCAG------TCTATGTT-T-------TTA-TATACCCT--TTTGAATG-TAA--AGA
A25         CTCCAG------TCTATGTT-T-------TTA-TATACCCT--TTTGAATG-TAA--AGA
A26         CTCCAG------TCTATGTT-T-------TTA-TATACCCT--TTTGAATG-TAA--AGA
A27         ------------------------------TA-TATACCCT--TTTGAATG-TAA--AGA
A28         CTCCGG------TCTATGTT-TTT---TATTA-TATACCCC--TAAAAATG-TAA--AGA
A29         ????????????????????????????????????????????????????????????
A3          ------------TCTATGTT-TTTC--TTTTA-TATACCCA------AGTA-TCA---GA
A30         CTTCAG------TTCATGTT-CTT-----ACA-CATAATCAATTTGAAATA-TAAT-GGA
A31         CTCCGG------TCTATGTT-TTT-----ATATTATACCCT--TTTAAATG-TGAA-TGA
A32         CTCCGG------TCTATGTT-CTT-----ATATTATACCCT--TTTAAATG-TGAA-TGA
A33         CTCCGG------TCTATGTT-TTT-----ATATTATACCCT--TTTAAATG-TGAA-TGA
A34         CTCTGG------TCTATGTT-T-------TTA-TTATACCC-TTTAAAATG-TAA--AGA
A35         CTCTGG------TCTATGTT-T-------TTA-TATACCCT-TCTAAAATG-TAA--AGA
A36         CTCTGG------TCTATGTT-T-------TTA-TTATACCC-TTTAAAATG-TAA--AGA
A37         CTCTGG------TCTATGTT-T-------TTA-TATACCCT-TCTAAAATG-TAA--AGA
A38         CTCCGG------TCTATGAT-TT------TTA-TATACCCC--TTGAAATG-TAA--AGA
A39         CTCCGG------TCTATGAT-TT------TTA-TATACCCC--TTGAAATG-TAA--AGA
A4          ------------TCTATGTT-TTTC--TTTTA-TATACCCA------AGTA-TCA---GA
A40         CTCCGG------TCTATGAT-TT------TTA-TATACCCC--TTGAAATG-TAA--AGA
A41         CTCCGG------TCTATGAT-TT------TTA-TATACCCC--TTGAAATG-TAA--AGA
A42         CTCAAG------TCTATGTT-C-------TTA-TATACCCC-TTTAAAATG-TAA--TGA
A43         TCCTGG------TCTATGTT-T-------TTA-TATACCCC---TGAAATG-TAT--AGA
A44         TCCTGG------TCTATGTT-T-------TTA-TATACCCC---TGAAATG-TAT--AGA
A45         TCCTGG------TCTATGTT-T-------TTA-TATACCCC---TGAAATG-TAT--AGA
A46         CTCCGG------TCTATGTT-T-------TTA-CATACCCC--TTTAAATG-TAA--TGA
A47         CTCTGG------TCTATGTT-T-------TTA-TTATACCC-TTTAAAATG-TAA--AGA
A48         CTCTGG------TCTATGTT-T-------TTA-TTATACCC-TTTAAAATG-TAA--AGA
A49         ????????????????????????????????????????????????????????????
A5          TTATAAGGG-TATCTATTTT-------CTATA-TACACTCC-TATTGAATG-TAAC-TGA
A50         ????????????????????????????????????????????????????????????
A51         CTCTGG------TCTATGTT-T-------TTA-TATACCCCTTTTAAAATG-TAA--AGA
A52         CTCCGG------TCTATGAT-TT------TTA-TATACCCC--TTGAAATG-TAA--AGA
A53         CTCTGG------TCTATGTT-T-------TTATTATACCCC-TTTGAAATG-TAA--AGA
A54         CTCCAG-----TTCTATGTC-T-------TTA-TATACCCT--TTCAAATG-TAA--TGA
A55         TCTTAG------TCTATGTT--------TATA-TGTACTTT--TGATAATG-ATAA-TGA
A56         TCTTAG------TCTATGTT--------TATA-TGTACTTT--TGATAATG-ATAA-TGA
A57         TTCTAG------TCTATGTT-TAT-----TTG-CATACTTT---GTTAACA--GAA-TGG
A58         TTCTAG------TCTATGTT-TAT-----TTG-CATACTTT---GTTAACA--GAA-TGG
A59         TTCTAG------TCTATGTT-TAT-----TTG-CATACTTT---GTTAACA--GAA-TGG
A6          ------------------------------------------------------------
A60         TTTTGG------TCTATGTT-TA------TTG-CATACTTT---TATAATG--GGT-GTA
A61         TTTTGG------TCTATGTT-TA------TTG-CATACTTT---TATAATG--GGT-GTA
A62         TTTTGG------TCTATGTT-TA------TTG-CATACTTT---TATAATG--GGT-GTA
A63         TTTTGG------TCTATGTT-TA------TTG-CATACTTT---TATAATG--GGT-GTA
A64         CCAAAG------TCTATGTC-TTTTCATATCA-TTTACTCT-------ATG-TATA-AGA
A65         CCAAAG------TCTATGTC-TTTTCATATCA-TTTACTCT-------ATG-TATA-AGA
A66         CCAAAG------TYTATGTC-TTTTCATATCA-TTTACTCT-------ATG-TATA-AGA
A67         CCAAAG------TCTATGTC-TTTTCATATCA-TTTACTCT-------ATG-TATA-AGA
A68         CCAAAG------TCTATGTCTTTTTCATATCA-TTTACTCT-------ATG-TATA-AGA
A69         CCAAAG------TCTATGTC-TTTTCATATCA-TTTACTCT-------ATG-TATA-AGA
A7          TTGGGGGGGTGATCTATGTA-T--TATATTAT-WACACTTC-TAATGTATGTTAAC-TGA
A70         CCAAAG------TCTATGTC-TTTTCATATCA-TTTACTCT-------ATG-TATA-AGA
A71         TCCGAG------TCTATGTCTTTTTCATATCATTTTACTCT-------GTG-TATA-AGA
A72         TCCGAG------TCTATGTCTTTTTCATATCATTTTACTCT-------GTG-TATA-AGA
A73         CTT--G------TCTATGTC-TTTTCATGTCA-TTTACTCT-------GTG-TATA-AGA
A74         CTT--G------TCTATGTC-TTTTCATGTCA-TTTACTCT-------GTG-TATA-AGA
A75         CTT--G------TCTATGTC-TTTTCATGTCA-TTTACTCT-------GTG-TATA-AGA
A76         CTT--G------TCTATGTC-TTTTCATGTCA-TTTACTCT-------GTG-TATA-AGA
A77         CTT--G------TCTATGTC-TTTTCATGTCA-TTTACTCT-------GTG-TATA-AGA
A78         CCCCAG------TCTATGTC-T-------TTA-CATACTCTGTAAAAAATG-TATG-AGA
A79         ????????????????????????????????????????????????????????????
A8          TTGGGGGGGTGATCTATGTA-T--TATATTAT-AACACTTC-TAATGTATGTTAAC-TGA
A80         CCCCAG------TCTATGTC-T-------TTA-CATACTCTGT--AAAATG-TATG-AGA
A81         CTCCAG------TCTATGTC-T-------TTA-CATACTCTGT-AAAAATG-TATG-AGA
A82         CCCCAG------TCTATGTC-T-------TTA-CATACTCTGT-AAAAATG-TATG-AGA
A83         CCCCAG------TCTATGTC-T-------TTA-CATACTCTGT-AAAAATG-TATG-AGA
A84         ????????????????????????????????????????????????????????????
A85         CCCCAG------TCTATGTC-T-------TTA-CATACTCTGT-AAAAATG-TATG-AGA
A86         CCCCAG------TCTATGTC-T-------TTA-CATACTCTGT-AAAAATG-TATG-AGA
A87         CTCTGGGG--ATTCTATGTA-T-----TCTTA-TATACTCC-TAATGAATG-TAAC-AGA
A88         CTCTGGGG--ATTCTATGTA-T-----TCTTA-TATACTCC-TAATGAATG-TAAC-AGA
A89         CTCTGGGG--ATTCTATGTA-T-----TCTTA-TATACTCC-TAATGAATG-TAAC-AGA
A9          TTGGGGGGGTGATCTATGTA-T--TATATTAT-AACACTTC-TAATGTATGTTAAC-TGA
A90         CTCTAGGG--ATTCTATGTA-T--TTTTTAAA-TACACTCC-TAATGAATG-TAAT-GGA
A91         CTCTAGGG--ATTCTATGTA-T--TTTTTAAA-TACACTCC-TAATGAATG-TAAT-GGA
A92         CTCTAGGG--ATTCTATGTA-T--TTTTTAAA-TACACTCC-TAATGAATG-TAAT-GGA
A93         ????????????????????????????????????????????????????????????
A94         CTCTAGGG--ATTCTATGTA-T-----TCTTA-TATACTCC-TAATGAATG-TAAC-AGA
A95         CTCTAGGG--ATTCTATGTA-T-----TCTTA-TATACTCC-TAATGAATG-TAAC-AGA
A96         ????????????????????????????????????????????????????????????
A97         CTCCAGGG--A-TCTATGTA-T-----TCTTA-TATACTCT-TAATGAATG-TAAC-AGA
A98         CTCCAGGG--A-TCTATGTA-T-----TCTTA-TATACTCT-TAATGAATG-TAAC-AGA
A99         CTCCAGGG--A-TCTATGTA-T-----TCTTA-TATACTCT-TAATGAATG-TAAC-AGA
JSP2025_138 TTCTYG-----TYTTATGGT-------ATACA-TATAAACTTCATKGCATG-TATC-AGA
JSP2025_322 TTCTCG-----TCTTATGGT-------ATACA-TATAAACTTCATTGCATG-TATC-AGA
JSP2025_323 TTCTCG-----TCTTATGGT-------ATACA-TATAAACTTCATTGCATG-TATC-AGA

A1          ATGT---TGTCTGGGCC-----TTTTGTGCCT---------TTAATG-ATGTTAT---AC
A10         ATGTT--TGGGTTACTTA-T---------------------AT------TGAAAT---AC
A100        ATGTT--ATGTTGGTTTT-A---------------------AAAAAACACAATAT---AC
A101        ATGTT--ATGTTGGTTTT-A---------------------AAAAAACACAATAT---AC
A102        ATGTTTCATATTGGGC----C--TTTGGGCCT---------ATAATAAATAT-AT---AC
A103        ATGT---TTATTGGGG----CATTTATTGCCT---------ATAACGATATTAAT---AC
A104        ATGT---TTATTGGGG----CATTTATTGCCT---------ATAACGATATTAAT---AC
A105        ATGT---TTATTGGGG----CATTTATTGCCT---------ATAACGATATTAAT---AC
A106        ATGT---TTATTGGGG----CATTTATTGCCT---------ATAACAATATTAAT---AC
A107        ATGT---TTATTGGGC--------TCATGCCC---------ATAATAATAATAAT---AC
A108        ATGT---TTATTGGGC--------TCATGCCCATAATAATAATAATAATAATAAT---AC
A109        ATGT---TTATTGGGC--------TCATGCCCA---TAATAATAATAATAATAAT---AC
A11         AATGT--CTTTGGATTAA-T---------------------AT-----AATAAAT---AC
A110        ATGT---TTATTGGGC--------TCATGCCC---------ATAATAATAATAAT---AC
A111        ATGT---TTATTGGGC------CCTAATGCCCT--------ATAATAAATACAAT---AC
A112        ATGT---TTATTGGGC------CCTAATGCCCT--------ATAATAAATACAAT---AC
A113        ATGTC-ATTAATGGGCTT-C-----ATTGCCT---------TTAAAA---TTAAT---AC
A114        ATGAC-ATTAATGGGCTT-A-------TGCCT---------TTAAA----TTAAT---AC
A115        ------------------------------------------------------------
A12         AATGT--CTTTGGATTAA-T---------------------AT-----AATAAAT---AC
A13         ????????????????????????????????????????????????????????????
A14         AATGT--CTTTGGATTAA-T---------------------AT-----AATAAAT---AC
A15         AATGT--CTTTGGATTAA-T---------------------AT-----AATAAAT---AC
A16         ATGTT--TTTGGGATTAA-T---------------------ATATATAATAAAAT---AC
A17         ATGTT--TTTGGGATTAA-T---------------------ATATATAATAAAAT---AC
A18         ????????????????????????????????????????????????????????????
A19         ATGTG--ATTTTGGAC----ATTTTAATGCCTA--------ATAAA--CTATAAC---AT
A2          ATGT---TGTCTGGGCC-----TTTTGTGCCT---------TTAATG-ATGTTAT---AC
A20         ATGTG--ATTTTGGAC----ATTTTAATGCCTA--------ATAAA--CTATAAC---AT
A21         ATGTG--ATTTTGGAC----ATTTTAATGCCTA--------ATAAA--CTATAAC---AT
A22         ACGT---GTATTGGGC----TTTTCTAAGCCT---------TTAAA--ACAT-AT---AC
A23         ACGT---GTATTGGGC----TTTTCTAAGCCT---------TTAAA--ACAT-AT---AC
A24         ACGT---GTATTGGGC----TTTTCTAAGCCT---------TTAAA--ACAT-AT---AC
A25         ACGT---GTATTGGGC----TTTTCTAAGCCT---------TTAAA--ACAT-AT---AC
A26         ACGT---GTATTGGGC----TTTTCTAAGCCT---------TTAAA--AYAT-AT---AC
A27         ACGT---GTATTGGGC----TTTTCTAAGCCT---------TTAAA--ACAT-AT---AC
A28         ATGT---GTATCGGGC----TTTTTCAAGCCT---------ATAAAA-ATAT-AT---AC
A29         ????????????????????????????????????????????????????????????
A3          ATGT---TGTCTGGGCC-----TTTTGTGCCT---------TTAATG-ATGTTAT---AC
A30         ATGT--GATTTGGGAC----ATTTTAATGCCCA--------ATAAA--ATATAAT---AC
A31         ATGT--ATTTCTAGGCTT--TTTTTGAAGCCT---------ATAAAA-ATAT-AT---AC
A32         ATGT--ATTTCTAGGCTTTCTTTTTGAAGCCT---------ATAAAA-ATAT-AT---AC
A33         ATGT--ATTTCTAGGCTT--TTTTTGAAGCCT---------ATAAAA-ATAT-AT---AC
A34         ATGT---GTAGTGGGC--------GCAAGCCT---------ATAAAA-ATAT-AT---AC
A35         ATGT---GTATTGGGCT---TTTTGCAAGCCT---------ATAAAA-ATAT-AT---AC
A36         ATGT---GTAGTGGGC--------GCAAGCCT---------ATAAAA-ATAT-AT---AC
A37         ATGT---GTATTGGGCT---TTTTGCAAGCCT---------ATAAAA-ATAT-AT---AC
A38         ATGT---TCATTGGGCT---TTTTTTAAGCCT---------ATAAAA-ATAT-AT---AC
A39         ATGT---TCATTGGGCT---TTTTTTAAGCCT---------ATAAAA-ATAT-AT---AC
A4          ATGT---TGTCTGGGCC-----TTTTGTGCCT---------TTAATG-ATGTTAT---AC
A40         ATGT---TCATTGGGCT---TTTTTTAAGCCT---------ATAAAA-ATAT-AT---AC
A41         ATGT---TCATTGGGCT---TTTTTTAAGCCT---------ATAAAA-ATAT-AT---AC
A42         ATGT---TTTCTGGGC----TTTTATAAGCCT---------ATAAA--ATTTAAT---AC
A43         ATGTA-ATTTTTGGGC--------GTAAGCCT---------ATAAAATATAT-AT---AC
A44         ATGTA-ATTTTTGGGC--------GTAAGCCT---------ATAAAATATAT-AT---AC
A45         ATGTA-ATTTTTGGGC--------GTAAGCCT---------ATAAAATATAT-AT---AC
A46         ATGT--ATTTCTAGGCT---TTTTATAAGCCT---------ATAAAACTTAT------AC
A47         ATGT---GTAGTGGGC--------GCAAGCCT---------ATAAAA-ATAT-AT---AC
A48         ATGT---GTAGTGGGC--------GCAAGCCT---------ATAAAA-ATAT-AT---AC
A49         ????????????????????????????????????????????????????????????
A5          ATGTT--ATGTTGGTTTA------------------------------ATAATAT---AC
A50         ????????????????????????????????????????????????????????????
A51         ATGT---GTATTGGGCT---TTTTTCAAGCCT---------ATAAAATATAT-AT---AC
A52         ATGT---TCATTGGGC----TTTTTRAAGCCT---------ATAAAA-ATAT-AT---AC
A53         ATGT---TTATTGGGCT---TTTTTCAAGCCT---------ATAAAATATAT-AT---AC
A54         ATGT---CTTCTAGGC----TTTTTAAAGCCT---------ATAAAACTTAT------AC
A55         ATGTT--TCATTTGATAA----------------------------------------AC
A56         ATGTT--TCATTTGATAA----------------------------------------AC
A57         GTGAT--------------C---------------------ATAATTTATTTATTTTGAC
A58         GTGAT--------------C---------------------ATAATTTATTTATTTTGAC
A59         GTGAT--------------C---------------------ATAATTTATTTATTTTGAC
A6          ----------------------------------------------------------GC
A60         GTAGT--------------C---------------------ATCATAATTTTATTTTGAC
A61         GTAGT--------------C---------------------ATCATAATTTTATTTTGAC
A62         GTAGT--------------C---------------------ATCATAATTTTATTTTGAC
A63         GTAGT--------------C---------------------ATCATAATTTTATTTTGAC
A64         ATGTT--TTCTAAGGCAT-TTCTTTGATGCCT---------TTAAA--TCATATT---AC
A65         ATGTT--TTCTAAGGCAT-TTCTTTGATGCCT---------TTAAA--TCATA-T---AC
A66         ATGTT--TTYTAAGGCAT-TTYTTTGATGCCT---------TTAAA--TCATA-T---AC
A67         ATGTT--TTCTAAGGCAT-TTCTTTGATGCCT---------TTAAA--TCATA-T---AC
A68         ATGTT--TTCTAAGGCAT-TTCTTTGATGCCT---------TTAAA--TCATA-T---AC
A69         ATGTT--TTCTAAGGCAT-TTCTTTGATGCCT---------TTAAA--TCATA-T---AC
A7          ATGTT--TGGGTTACTTA-T---------------------AT------TGAAAT---AC
A70         ATGTT--TTCTAAGGCAT-TTCTTTGATGCCT---------TTAAA--TCATA-T---AC
A71         ATGTT--TTCTAAGGCAT-T--TTTAATGCCT---------TTAAA--TCATA-T---AC
A72         ATGTT--TTCTAAGGCAT-T--TTTAATGCCT---------TTAAA--TCATA-T---AC
A73         ATGTT--TTCTAAGGTAT-T--TTTGATGCCT---------TTAAA--TCATA-T---AC
A74         ATGTT--TTCTAAGGTAT-T--TTTGATGCCT---------TTAAA--TCATA-T---AC
A75         ATGTT--TTCTAAGGTAT-T--TTTGATGCCT---------TTAAA--TCATA-T---AC
A76         ATGTT--TTCTAAGGTAT-T--TTTGATGCCT---------TTAAA--TCATA-T---AC
A77         ATGTT--TTCTAAGGTAT-T--TTTGATGCCT---------TTAAA--TCATA-T---AC
A78         ATGT---WAACAAGGC------TTTTATGCCT---------TTAACA-ATAT-AT---AC
A79         ????????????????????????????????????????????????????????????
A8          ATGTT--TGGGTTACTTA-T---------------------AT------TGAAAT---AC
A80         ATGT---TAACAAGGC------TTTTATGCCT---------TTAACA-ATAT-AT---AC
A81         ATGT---TAACAAGGC------TTCTATGCCT---------TTAACA-ATAT-AT---AC
A82         ATGT---TAACAAGGC------TTTTATGCCT---------TTAACA-ATAT-AT---AC
A83         ATGT---TAACAAGGC------TTTTATGCCT---------TTAACA-ATAT-AT---AC
A84         ????????????????????????????????????????????????????????????
A85         ATGT---TAACAAGGC------TTTTATGCCT---------TTAACA-ATAT-AT---AC
A86         ATGT---TAACAAGGC------TTTTATGCCT---------TTAACA-ATAT-AT---AC
A87         ATGTT--ATGTTGGTTTT-A---------------------AAGAAACACAATAT---AC
A88         ATGTT--ATGTTGGTTTT-A---------------------AAGAAACACAATAT---AC
A89         ATGTT--ATGTTGGTTTT-A---------------------AAGAAACACAATAT---AC
A9          ATGTT--TGGGTTACTTA-T---------------------AT------TGAAAT---AC
A90         ATGTT--A--TTGATTTT-T------------------------GAACATAA-AT---AC
A91         ATGTT--A--TTGATTTT-T------------------------GAACATAA-AT---AC
A92         ATGTT--A--TTGATTTT-T------------------------GAACATAA-AT---AC
A93         ????????????????????????????????????????????????????????????
A94         ATGTT--ATGTTGGTTTT-A---------------------AAAAAACACAATAT---AC
A95         ATGTT--ATGTTGGTTTT-A---------------------AAAAAACACAATAT---AC
A96         ????????????????????????????????????????????????????????????
A97         ATGTT--ATGTTGGTTTT-A---------------------A--AAACACAATAT---AC
A98         ATGTT--ATGTTGGTTTT-A---------------------A--AAACACAATAT---AC
A99         ATGTT--ATGTTGGTTTT-A---------------------A--AAACACAATAT---AC
JSP2025_138 STGTG-----KKGGSCCA-T--TTATATG---G--------ATAATATATAT------AC
JSP2025_322 CTGTG-----TTGGGCCA-T--TTATATG---G--------ATAATATATAT------AC
JSP2025_323 CTGTG-----TTGGGCCA-T--TTATATG---G--------ATAATATATAT------AC

A1          AACTTTCAACAACGGATCTCTTGGCTCTCGCATCGATGAAGAACGCAGCGAAATGCGATA
A10         AACTTTCAACAATGGATCTCTTGGCTCTCGCATCGATGAAGAACGCAGCGAAATGCGATA
A100        AACTTTCAACAATGGATCTCTTGGCTCTCGCATCGATGAAGAACGCAGCGAAATGCGATA
A101        AACTTTCAACAATGGATCTCTTGGCTCTCGCATCGATGAAGAACGCAGCGAAATGCGATA
A102        AACTTTCAACAACGGATCTCTTGGCTCTCGCATCGATGAAGAACGCAGCGAAATGCGATA
A103        AACTTTCAACAACGGATCTCTTGGCTCTCGCATCGATGAAGAACGCAGCGAAATGCGATA
A104        AACTTTCAACAACGGATCTCTTGGCTCTCGCATCGATGAAGAACGCAGCGAAATGCGATA
A105        AACTTTCAACAACGGATCTCTTGGCTCTCGCATCGATGAAGAACGCAGCGAAATGCGATA
A106        AACTTTCAACAACGGATCTCTTGGCTCTCGCATCGATGAAGAACGCAGCGAAATGCGATA
A107        AACTTTCAACAACGGATCTCTTGGCTCTCGCATCGATGAAGAACGCAGCGAAATGCGATA
A108        AACTTTCAACAACGGATCTCTTGGCTCTCGCATCGATGAAGAACGCAGCGAAATGCGATA
A109        AACTTTCAACAACGGATCTCTTGGCTCTCGCATCGATGAAGAACGCAGCGAAATGCGATA
A11         AACTTTCAACAATGGATCTCTTGGCTCTCGCATCGATGAAGAACGCAGCGAAATGCGATA
A110        AACTTTCAACAACGGATCTCTTGGCTCTCGCATCGATGAAGAACGCAGCGAAATGCGATA
A111        AACTTTCAACAACGGATCTCTTGGCTCTCGCATCGATGAAGAACGCAGCGAAATGCGATA
A112        AACTTTCAACAACGGATCTCTTGGCTCTCGCATCGATGAAGAACGCAGCGAAATGCGATA
A113        AACTTTCANCAACGGATCTCTTGGCTCTCGCATCGATGAAGAACGCAGCGAAATGCGATA
A114        AACTTTCAACAACGGATCTCTTGGCTCTCGCA-CGATGAAGAACGCAGCGAAATGCGATA
A115        ------------------------------------------------------------
A12         AACTTTCAACAATGGATCTCTTGGCTCTCGCATCGATGAAGAACGCAGCGAAATGCGATA
A13         ????????????????????????????????????????????????????????????
A14         AACTTTCAACAATGGATCTCTTGGCTCTCGCATCGATGAAGAACGCAGCGAAATGCGATA
A15         AACTTTCAACAATGGATCTCTTGGCTCTCGCATCGATGAAGAACGCAGCGAAATGCGATA
A16         AACTTTCAACAATGGATCTCTTGGCTCTCGCATCGATGAAGAACGCAGCGAAATGCGATA
A17         AACTTTCAACAATGGATCTCTTGGCTCTCGCATCGATGAAGAACGCAGCGAAATGCGATA
A18         ????????????????????????????????????????????????????????????
A19         AACTTTCAACAACGGATCTCTTGGCTCTCGCATCGATGAAGAACGCAGCGAAATGCGATA
A2          AACTTTCAACAACGGATCTCTTGGCTCTCGCATCGATGAAGAACGCAGCGAAATGCGATA
A20         AACTTTCAACAACGGATCTCTTGGCTCTCGCATCGATGAAGAACGCAGCGAAATGCGATA
A21         AACTTTCAACAACGGATCTCTTGGCTCTCGCATCGATGAAGAACGCAGCGAAATGCGATA
A22         AACTTTCAACAACGGATCTCTTGGCTCTCGCATCGATGAAGAACGCAGCGAAATGCGATA
A23         AACTTTCAACAACGGATCTCTTGGCTCTCGCATCGATGAAGAACGCAGCGAAATGCGATA
A24         AACTTTCAACAACGGATCTCTTGGCTCTCGCATCGATGAAGAACGCAGCGAAATGCGATA
A25         AACTTTCAACAACGGATCTCTTGGCTCTCGCATCGATGAAGAACGCAGCGAAATGCGATA
A26         AACTTTCAACAACGGATCTCTTGGCTCTCGCATCGATGAAGAACGCAGCGAAATGCGATA
A27         AACTTTCAACAACGGATCTCTTGGCTCTCGCATCGATGAAGAACGCAGCGAAATGCGATA
A28         AACTTTCAACAACGGATCTCTTGGCTCTCGCATCGATGAAGAACGCAGCGAAATGCGATA
A29         ????????????????????????????????????????????????????????????
A3          AACTTTCAACAACGGATCTCTTGGCTCTCGCATCGATGAAGAACGCAGCGAAATGCGATA
A30         AACTTTCAACAACGGATCTCTTGGCTCTCGCATCGATGAAGAACGCAGCGAAATGCGATA
A31         AACTTTCAACAACGGATCTCTTGGCTCTCGCATCGATGAAGAACGCAGCGAAATGCGATA
A32         AACTTTCAACAACGGATCTCTTGGCTCTCGCATCGATGAAGAACGCAGCGAAATGCGATA
A33         AACTTTCAACAACGGATCTCTTGGCTCTCGCATCGATGAAGAACGCAGCGAAATGCGATA
A34         AACTTTCAACAACGGATCTCTTGGCTCTCGCATCGATGAAGAACGCAGCGAAATGCGATA
A35         AACTTTCAACAACGGATCTCTTGGCTCTCGCATCGATGAAGAACGCAGCGAAATGCGATA
A36         AACTTTCAACAACGGATCTCTTGGCTCTCGCATCGATGAAGAACGCAGCGAAATGCGATA
A37         AACTTTCAACAACGGATCTCTTGGCTCTCGCATCGATGAAGAACGCAGCGAAATGCGATA
A38         AACTTTCAACAACGGATCTCTTGGCTCTCGCATCGATGAAGAACGCAGCGAAATGCGATA
A39         AACTTTCAACAACGGATCTCTTGGCTCTCGCATCGATGAAGAACGCAGCGAAATGCGATA
A4          AACTTTCAACAACGGATCTCTTGGCTCTCGCATCGATGAAGAACGCAGCGAAATGCGATA
A40         AACTTTCAACAACGGATCTCTTGGCTCTCGCATCGATGAAGAACGCAGCGAAATGCGATA
A41         AACTTTCAACAACGGATCTCTTGGCTCTCGCATCGATGAAGAACGCAGCGAAATGCGATA
A42         AACTTTCAACAACGGATCTCTTGGCTCTCGCATCGATGAAGAACGCAGCGAAATGCGATA
A43         AACTTTCAACAACGGATCTCTTGGCTCTCGCATCGATGAAGAACGCAGCGAAATGCGATA
A44         AACTTTCAACAACGGATCTCTTGGCTCTCGCATCGATGAAGAACGCAGCGAAATGCGATA
A45         AACTTTCAACAACGGATCTCTTGGCTCTCGCATCGATGAAGAACGCAGCGAAATGCGATA
A46         AACTTTCAACAACGGATCTCTTGGCTCTCGCATCGATGAAGAACGCAGCGAAATGCGATA
A47         AACTTTCAACAACGGATCTCTTGGCTCTCGCATCGATGAAGAACGCAGCGAAATGCGATA
A48         AACTTTCAACAACGGATCTCTTGGCTCTCGCATCGATGAAGAACGCAGCGAAATGCGATA
A49         ????????????????????????????????????????????????????????????
A5          AACTTTCAACAATGGATCTCTTGGCTCTCGCATCGATGAAGAACGCAGCGAAATGCGATA
A50         ????????????????????????????????????????????????????????????
A51         AACTTTCAACAACGGATCTCTTGGCTCTCGCATCGATGAAGAACGCAGCGAAATGCGATA
A52         AACTTTCAACAACGGATCTCTTGGCTCTCGCATCGATGAAGAACGCAGCGAAATGCGATA
A53         AACTTTCAACAACGGATCTCTTGGCTCTCGCATCGATGAAGAACGCAGCGAAATGCGATA
A54         AACTTTCAACAACGGATCTCTTGGCTCTCGCATCGATGAAGAACGCAGCGAAATGCGATA
A55         AACTTTCAACAACGGATCTCTTGGTTCTCGCATCGATGAAGAACGCAGCGAAATGCGATA
A56         AACTTTCAACAACGGATCTCTTGGTTCTCGCATCGATGAAGAACGCAGCGAAATGCGATA
A57         AACTTTCAACAACGGATCTCTTGGTTCTCGCATCGATGAAGAACGCAGCGAAATGCGATA
A58         AACTTTCAACAACGGATCTCTTGGTTCTCGCATCGATGAAGAACGCAGCGAAATGCGATA
A59         AACTTTCAACAACGGATCTCTTGGTTCTCGCATCGATGAAGAACGCAGCGAAATGCGATA
A6          TTNNNNNNNNNNNNNNNNNNNNNNNNNNNNNNNNNNNNNNNNNNNNNNNNNNNNNNNNNN
A60         AACTTTCAACAACGGATCTCTTGGTTCTCGCATCGATGAAGAACGCAGCGAAATGCGATA
A61         AACTTTCAACAACGGATCTCTTGGTTCTCGCATCGATGAAGAACGCAGCGAAATGCGATA
A62         AACTTTCAACAACGGATCTCTTGGTTCTCGCATCGATGAAGAACGCAGCGAAATGCGATA
A63         AACTTTCAACAACGGATCTCTTGGTTCTCGCATCGATGAAGAACGCAGCGAAATGCGATA
A64         AACTTTCAACAACGGATCTCTTGGCTCTCGCATCGATGAAGAACGCAGCGAAATGCGATA
A65         AACTTTCAACAACGGATCTCTTGGCTCTCGCATCGATGAAGAACGCAGCGAAATGCGATA
A66         AACTTTCAACAACGGATCTCTTGGCTCTCGCATCGATGAAGAACGCAGCGAAATGCGATA
A67         AACTTTCAACAACGGATCTCTTGGCTCTCGCATCGATGAAGAAYGCAGCGAAATGCGATA
A68         AACTTTCAACAACGGATCTCTTGGCTCTCGCATCGATGAAGAACGCAGCGAAATGCGATA
A69         AACTTTCAACAACGGATCTCTTGGCTCTCGCATCGATGAAGAACGCAGCGAAATGCGATA
A7          MACTTTCAACAATGGATCTCTTGGCTCTCGCATCGATGAAGAACGCAGCGAAATGCGATA
A70         AACTTTCAACAACGGATCTCTTGGCTCTCGCATCGATGAAGAACGCAGCGAAATGCGATA
A71         AACTTTCAACAACGGATCTCTTGGCTCTCGCATCGATGAAGAACGCAGCGAAATGCGATA
A72         AACTTTCAWCAACGGATCTCTTGGCTCTCGCATCGATGAAGAACGCAGCGAAATGCGATA
A73         AACTTTCAACAACGGATCTCTTGGCTCTCGCATCGATGAAGAACGCAGCGAAATGCGATA
A74         AACTTTCAACAACGGATCTCTTGGCTCTCGCATCGATGAAGAACGCAGCGAAATGCGATA
A75         AACTTTCAACAACGGATCTCTTGGCTCTCGCATCGATGAAGAACGCAGCGAAATGCGATA
A76         AACTTTCAACAACGGATCTCTTGGCTCTCGCATCGATGAAGAACGCAGCGAAATGCGATA
A77         AACTTTCAACAACRGATCTCTTGGCTCTCGCATCGATGAAGAACGCAGCGAAATGCGATA
A78         AACTTTCAACAACGGATCTCTTGGCTCTCGCATCGATGAAGAACGCAGCGAAATGCGATA
A79         ????????????????????????????????????????????????????????????
A8          AACTTTCAACAATGGATCTCTTGGCTCTCGCATCGATGAAGAACGCAGCGAAATGCGATA
A80         AACTTTCAACAACGGATCTCTTGGCTCTCGCATCGATGAAGAACGCAGCGAAATGCGATA
A81         AACTTTCAACAACGGATCTCTTGGCTCTCGCATCGATGAAGAACGCAGCGAAATGCGATA
A82         AACTTTCAACAACGGATCTCTTGGCTCTCGCATCGATGAAGAACGCAGCGAAATGCGATA
A83         AACTTTCAACAACGGATCTCTTGGCTCTCGCATCGATGAAGAACGCAGCGAAATGCGATA
A84         ????????????????????????????????????????????????????????????
A85         AACTTTCAACAACGGATCTCTTGGCTCTCGCATCGATGAAGAACGCAGCGAAATGCGATA
A86         AACTTTCAACAACGGATCTCTTGGCTCTCGCATCGATGAAGAACGCAGCGAAATGCGATA
A87         AACTTTCAACAATGGATCTCTTGGCTCTCGCATCGATGAAGAACGCAGCGAAATGCGATA
A88         AACTTTCAACAATGGATCTCTTGGCTCTCGCATCGATGAAGAACGCAGCGAAATGCGATA
A89         AACTTTCAACAATGGATCTCTTGGCTCTCGCATCGATGAAGAACGCAGCGAAATGCGATA
A9          AACTTTCAACAATGGATCTCTTGGCTCTCGCATCGATGAAGAACGCAGCGAAATGCGATA
A90         AACTTTCAACAATGGATCTCTTGGCTCTCGCATCGATGAAGAACGCAGCGAAATGCGATA
A91         AACTTTCAACAATGGATCTCTTGGCTCTCGCATCGATGAAGAACGCAGCGAAATGCGATA
A92         AACTTTCAACAATGGATCTCTTGGCTCTCGCATCGATGAAGAACGCAGCGAAATGCGATA
A93         ????????????????????????????????????????????????????????????
A94         AACTTTCAACAATGGATCTCTTGGCTCTCGCATCGATGAAGAACGCAGCGAAATGCGATA
A95         AACTTTCAACAATGGATCTCTTGGCTCTCGCATCGATGAAGAACGCAGCGAAATGCGATA
A96         ????????????????????????????????????????????????????????????
A97         AACTTTCAACAATGGATCTCTTGGCTCTCGCATCGATGAAGAACGCAGCGAAATGCGATA
A98         AACTTTCAACAATGGATCTCTTGGCTCTCGCATCGATGAAGAACGCAGCGAAATGCGATA
A99         AACTTTCAACAATGGATCTCTTGGCTCTCGCATCGATGAAGAACGCAGCGAAATGCGATA
JSP2025_138 AACTTTCAACAATGGATCTCTTGGCTCTCGCATCGAWGAASAACGCARCGAAATGCGATA
JSP2025_322 AACTTTCAACAATGGATCTCTTGGCTCTCGCATCGATGAARAACGCASCGAAATGCGATA
JSP2025_323 AACTTTCAACAATGGATCTCTTGGCTCTCGCATCGATGAAGAACGCAGCGAAATGCGATA

A1          AGTAATGTGAATTGCAGAA-TTCAGTGAATCATCGAATCTTTGAACGCACCTTGCGCTCC
A10         AGTAATGTGAATTGCAGAA-TTCAGTGAATCATCGAATCTTTGAACGCACCTTGCGCTCC
A100        AGTAATGTGAATTGCAGAA-TTCAGTGAATCATCGAATCTTTGAACGCATCTTGCGCCCC
A101        AGTAATGTGAATTGCAGAA-TTCAGTGAATCATCGAATCTTTGAACGCATCTTGCGCCCC
A102        AGTAATGTGAATTGCAGAA-TTCAGTGAATCATCGAATCTTTGAACGCACCTTGCGCTCC
A103        AGTAATGTGAATTGCAGAA-TTCAGTGAATCATCGAATCTTTGAACGCACCTTGCGCTCC
A104        AGTAATGTGAATTGCAGAA-TTCAGTGAATCATCGAATCTTTGAACGCACCTTGCGCTCC
A105        AGTAATGTGAATTGCAGAA-TTCAGTGAATCATCGAATCTTTGAACGCACCTTGCGCTCC
A106        AGTAATGTGAATTGCAGAA-TTCAGTGAATCATCGAATCTTTGAACGCACCTTGCGCTCC
A107        AGTAATGTGAATTGCAGAA-TTCAGTGAATCATCGAATCTTTGAACGCACCTTGCGCTCC
A108        AGTAATGTGAATTGCAGAA-TTCAGTGAATCATCGAATCTTTGAACGCACCTTGCGCTCC
A109        AGTAATGTGAATTGCAGAA-TTCAGTGAATCATCGAATCTTTGAACGCACCTTGCGCTCC
A11         AGTAATGTGAATTGCAGAA-TTCAGTGAATCATCGAATCTTTGAACGCACCTTGCGCTCC
A110        AGTAATGTGAATTGCAGAA-TTCAGTGAATCATCGAATCTTTGAACGCACCTTGCGCTCC
A111        AGTAATGTGAATTGCAGAA-TTCAGTGAATCATCGAATCTTTGAACGCACCTTGCGCTCC
A112        AGTAATGTGAATTGCAGAA-TTCAGTGAATCATCGAATCTTTGAACGCACCTTGCGCTCC
A113        AGTAATGTGAATTGCAGAA-TTCAGTGAATCATCGAATCTTTGAACGCACCTTGCGCTCC
A114        AGTAATGTGAATTGCAGAACTTCAGTGAATCATCGAATCTTTGAACGCACCTTGCGCTCC
A115        -----TGTGAATTGCAGAA-TTCAGTGAATCATCGA-TCTTTGAACGCACCTTGCGCTCC
A12         AGTAATGTGAATTGCAGAA-TTCAGTGAATCATCGAATCTTTGAACGCACCTTGCGCTCC
A13         ????????????????????????????????????????????????????????????
A14         AGTAATGTGAATTGCAGAA-TTCAGTGAATCATCGAATCTTTGAACGCACCTTGCGCTCC
A15         AGTAATGTGAATTGCAGAA-TTCAGTGAATCATCGAATCTTTGAACGCACCTTGCGCTCC
A16         AGTAATGTGAATTGCAGAA-TTCAGTGAATCATCGAATCTTTGAACGCACCTTGCGCTCC
A17         ARTAATGTGAATTGCAGAA-TTCAGTGAATCATCGAATCTTTGAACGCACCTTGCGCTCC
A18         ????????????????????????????????????????????????????????????
A19         AGTAATGTGAATTGCAGAA-TTCAGTGAATCATCGAATTTTTGAACGCACCTTGCACTCC
A2          AGTAATGTGAATTGCAGAA-TTCAGTGAATCATCGAATCTTTGAACGCACCTTGCGCTCC
A20         AGTAATGTGAATTGCAGAA-TTCAGTGAATCATCGAATTTTTGAACGCACCTTGCACTCC
A21         AGTAATGTGAATTGCAGAA-TTCAGTGAATCATCGAATTTTTGAACGCACCTTGCACTCC
A22         AGTAATGTGAATTGCAGAA-TTCAGTGAATCATCGAATCTTTGAACGCACCTTGCGCTCC
A23         AGTAATGTGAATTGCAGAA-TTCAGTGAATCATCGAATCTTTGAACGCACCTTGCGCTCC
A24         AGTAATGTGAATTGCAGAA-TTCAGTGAATCATCGAATCTTTGAACGCACCTTGCGCTCC
A25         AGTAATGTGAATTGCAGAA-TTCAGTGAATCATCGAATCTTTGAACGCACCTTGCGCTCC
A26         AGTAATGTGAATTGCAGAA-TTCAGTGAATCATCGAATCTTTGAACGCACCTTGCGCTCC
A27         AGTAATGTGAATTGCAGAA-TTCAGTGAATCATCGAATCTTTGAACGCACCTTGCGCTCC
A28         AGTAATGTGAATTGCAGAA-TTCAGTGAATCATCGAATCTTTGAACGCACCTTGCGCTCC
A29         ????????????????????????????????????????????????????????????
A3          AGTAATGTGAATTGCAGAA-TTCAGTGAATCATCGAATCTTTGAACGCACCTTGCGCTCC
A30         AGTAATGTGAATTGCAGAA-TTCAGTGAATCATCGAATTTTTGAACGCACCTTGCACTCC
A31         AGTAATGTGAATTGCAGAA-TTCAGTGAATCATCGAATCTTTGAACGCACCTTGCGCTCC
A32         AGTAATGTGAATTGCAGAA-TTCAGTGAATCATCGAATCTTTGAACGCACCTTGCGCTCC
A33         AGTAATGTGAATTGCAGAA-TTCAGTGAATCATCGAATCTTTGAACGCACCTTGCGCTCC
A34         AGTAATGTGAATTGCAGAA-TTCAGTGAATCATCGAATCTTTGAACGCACCTTGCGCTCC
A35         AGTAATGTGAATTGCAGAA-TTCAGTGAATCATCGAATCTTTGAACGCACCTTGCGCTCC
A36         AGTAATGTGAATTGCAGAA-TTCAGTGAATCATCGAATCTTTGAACGCACCTTGCGCTCC
A37         AGTAATGTGAATTGCAGAA-TTCAGTGAATCATCGAATCTTTGAACGCACCTTGCGCTCC
A38         AGTAATGTGAATTGCAGAA-TTCAGTGAATCATCGAATCTTTGAACGCACCTTGCGCTCC
A39         AGTAATGTGAATTGCAGAA-TTCAGTGAATCATCGAATCTTTGAACGCACCTTGCGCTCC
A4          AGTAATGTGAATTGCAGAA-TTCAGTGAATCATCGAATCTTTGAACGCACCTTGCGCTCC
A40         AGTAATGTGAATTGCAGAA-TTCAGTGAATCATCGAATCTTTGAACGCACCTTGCGCTCC
A41         AGTAATGTGAATTGCAGAA-TTCAGTGAATCATCGAATCTTTGAACGCACCTTGCGCTCC
A42         AGTAATGTGAATTGCAGAA-TTCAGTGAATCATCGAATCTTTGAACGCACCTTGCGCTCC
A43         AGTAATGTGAATTGCAGAA-TTCAGTGAATCATCGAATCTTTGAACGCACCTTGCGCTCC
A44         AGTAATGTGAATTGCAGAA-TTCAGTGAATCATCGAATCTTTGAACGCACCTTGCGCTCC
A45         AGTAATGTGAATTGCAGAA-TTCAGTGAATCATCGAATCTTTGAACGCACCTTGCGCTCC
A46         AGTAATGTGAATTGCAGAA-TTCAGTGAATCATCGAATCTTTGAACGCACCTTGCGCTCC
A47         AGTAATGTGAATTGCAGAA-TTCAGTGAATCATCGAATCTTTGAACGCACCTTGCGCTCC
A48         AGTAATGTGAATTGCAGAA-TTCAGTGAATCATCGAATCTTTGAACGCACCTTGCGCTCC
A49         ????????????????????????????????????????????????????????????
A5          AGTAATGTGAATTGCAGAA-TTCAGTGAATCATCGAATCTTTGAACGCACCTTGCGCTCC
A50         ????????????????????????????????????????????????????????????
A51         AGTAATGTGAATTGCAGAA-TTCAGTGAATCATCGAATCTTTGAACGCACCTTGCGCTCC
A52         AGTAATGTGAATTGCAGAA-TTCAGTGAATCATCGAATCTTTGAACGCACCTTGCGCTCC
A53         AGTAATGTGAATTGCAGAA-TTCAGTGAATCATCGAATCTTTGAACGCACCTTGCGCTCC
A54         AGTAATGTGAATTGCAGAA-TTCAGTGAATCATCGAATCTTTGAACGCACCTTGCGCTCC
A55         AGTAATGTGAATTGCAGAA-TTCAGTGAATCATCGAATCTTTGAACGCATCTTGCGCTCC
A56         AGTAATGTGAATTGCAGAA-TTCAGTGAATCATCGAATCTTTGAACGCATCTTGCGCTCC
A57         AGTAATGTGAATTGCAGAA-TTCAGTGAATCATCGAATCTTTGAACGCATCTTGCGCTCC
A58         AGTAATGTGAATTGCAGAA-TTCAGTGAATCATCGAATCTTTGAACGCATCTTGCGCTCC
A59         AGTAATGTGAATTGCAGAA-TTCAGTGAATCATCGAATCTTTGAACGCATCTTGCGCTCC
A6          NNNNNNNNNNNNNNNNNNN-NNNNNNNNATCATCGAATCTTTGAACGCACCTTGCGCTCC
A60         AGTAATGTGAATTGCAGAA-TTCAGTGAATCATCGAATCTTTGAACGCATCTTGCGCTCC
A61         AGTAATGTGAATTGCAGAA-TTCAGTGAATCATCGAATCTTTGAACGCATCTTGCGCTCC
A62         AGTAATGTGAATTGCAGAA-TTCAGTGAATCATCGAATCTTTGAACGCATCTTGCGCTCC
A63         AGTAATGTGAATTGCAGAA-TTCAGTGAATCATCGAATCTTTGAACGCATCTTGCGCTCC
A64         AGTAATGTGAATTGCAGAA-TTCAGTGAATCATCGAATCTTTGAACGCACCTTGCGCTCC
A65         AGTAATGTGAATTGCAGAA-TTCAGTGAATCATCGAATCTTTGAACGCACCTTGCGCTCC
A66         AGTAATGTGAATTGCAGAA-TTCAGTGAATCATCGAATCTTTGAACGCACCTTGCGCTCC
A67         AGTAATGTGAATTGCAGAA-TTCAGTGAATCATCGAATCTTTGAACGCACCTTGCGCTCC
A68         AGTAATGTGAATTGCAGAA-TTCAGTGAATCATCGAATCTTTGAACGCACCTTGCGCTCC
A69         AGTAATGTGAATTGCAGAA-TTCAGTGAATCATCGAATCTTTGAACGCACCTTGCGCTCC
A7          AGTAATGSGAATTGCAGAA-TTCAGTGAATCATCGAATCTTTGAACGCMCCTTGCGCTCC
A70         AGTAATGTGAATTGCAGAA-TTCAGTGAATCATCGAATCTTTGAACGCACCTTGCGCTCC
A71         AGTAATGTGAATTGCAGAA-TTCAGTGAATCATCGAATCTTTGAACGCACCTTGCGCTCC
A72         AGTAATGTGAATTGCAGAA-TTCAGTGAATCATCGAATCTTTGAACGCACCTTGCGCTCC
A73         AGTAATGTGAATTGCAGAA-TTCAGTGAATCATCGAATCTTTGAACGCACCTTGCGCTCC
A74         AGTAATGTGAATTGCAGAA-TTCAGTGAATCATCGAATCTTTGAACGCACCTTGCGCTCC
A75         AGTAATGTGAATTGCAGAA-TTCAGTGAATCATCGAATCTTTGAACGCACCTTGCGCTCC
A76         AGTAATGTGAATTGCAGAA-TTCAGTGAATCATCGAATCTTTGAACGCACCTTGCGCTCC
A77         AGTAATGTGAATTGCAGAA-TTCAGTGAATCATCGAATCTTTGAACGCACCTTGCGCTCC
A78         AGTAATGTGAATTGCAGAA-TTCAGTGAATCATCGAATCTTTGAACGCACCTTGCGCTCC
A79         ????????????????????????????????????????????????????????????
A8          AGTAATGTGAATTGCAGAA-TTCAGTGAATCATCGAATCTTTGAACGCACCTTGCGCTCC
A80         AGTAATGTGAATTGCAGAA-TTCAGTGAATCATCGAATCTTTGAACGCACCTTGCGCTCC
A81         AGTAATGTGAATTGCAGAA-TTCAGTGAATCATCGAATCTTTGAACGCACCTTGCGCTCC
A82         AGTAATGTGAATTGCAGAA-TTCAGTGAATCATCGAATCTTTGAACGCACCTTGCGCTCC
A83         AGTAATGTGAATTGCAGAA-TTCAGTGAATCATCGAATCTTTGAACGCACCTTGCGCTCC
A84         ????????????????????????????????????????????????????????????
A85         AGTAATGTGAATTGCAGAA-TTCAGTGAATCATCGAATCTTTGAACGCACCTTGCGCTCC
A86         AGTAATGTGAATTGCAGAA-TTCAGTGAATCATCGAATCTTTGAACGCACCTYGCGCTCC
A87         AGTAATGTGAATTGCAGAA-TTCAGTGAATCATCGAATCTTTGAACGCATCTTGCGCCCC
A88         AGTAATGTGAATTGCAGAA-TTCAGTGAATCATCGAATCTTTGAACGCATCTTGCGCCCC
A89         AGTAATGTGAATTGCAGAA-TTCAGTGAATCATCGAATCTTTGAACGCATCTTGCGCCCC
A9          AGTAATGTGAATTGCAGAA-TTCAGTGAATCATCGAATCTTTGAACGCACCTTGCGCTCC
A90         AGTAATGTGAATTGCAGAA-TTCAGTGAATCATCGAATCTTTGAACGCACCTTGCGCTCC
A91         AGTAATGTGAATTGCAGAA-TTCAGTGAATCATCGAATCTTTGAACGCACCTTGCGCTCC
A92         AGTAATGTGAATTGCAGAA-TTCAGTGAATCATCGAATCTTTGAACGCACCTTGCGCTCC
A93         ????????????????????????????????????????????????????????????
A94         AGTAATGTGAATTGCAGAA-TTCAGTGAATCATCGAATCTTTGAACGCATCTTGCGCCCC
A95         AGTAATGTGAATTGCAGAA-TTCAGTGAATCATCGAATCTTTGAACGCATCTTGCGCCCC
A96         ????????????????????????????????????????????????????????????
A97         AGTAATGTGAATTGCAGAA-TTCAGTGAATCATCGAATCTTTGAACGCACCTTGCGCTCC
A98         AGTAATGTGAATTGCAGAA-TTCAGTGAATCATCGAATCTTTGAACGCACCTTGCGCTCC
A99         AGTAATGTGAATTGCAGAA-TTCAGTGAATCATCGAATCTTTGAACGCACCTTGCGCTCC
JSP2025_138 AGTAGTGTGAATTGMAGAA-TTCAGTGAATCATCKAATCTTTGAACGCAACTTGCGCTCC
JSP2025_322 AGTAGTGTGAATTGCAGAA-TTCAGTGAATCATYGAATCTTTGAACGCAACTTGCGCTCC
JSP2025_323 AGTAGTGTGAATTGCAGAA-TTCAGTGAATCATCGAATCTTTGAACGCAACTTGCGCTCC

A1          TT-GGTATTCCGAGGAGCATGCCTGTTTGAGTGTC-ATGATATATTCTC---------AA
A10         TT-GGTATTCCGAGGAGCATGCCTGTTTGAGTGTCATTAAAA-TTTCTC----------A
A100        TT-GGTATTCCGAGGAGCATGCCTGTTTGAGTGTC-ATTAAA-TTTCTC----------A
A101        TT-GGTATTCCGAGGAGCATGCCTGTTTGAGTGTC-ATTAAA-TTTCTC----------A
A102        TT-GGTATTCCGAGGAGCATGCCTGTTTGAGTGTC-ATGAAA--TTCTC----------A
A103        TT-GGTATTCCGAGGAGCATGCCTGTTTGAGTGTC-ATGAAA--TTCTC----------A
A104        TT-GGTATTCCGAGGAGCATGCCTGTTTGAGTGTC-ATGAAA--TTCTC----------A
A105        TT-GGTATTCCGAGGAGCATGCCTGTTTGAGTGTC-ATGAAA--TTCTC----------A
A106        TT-GGTATTCCGAGGAGCATGCCTGTTTGAGTGTC-ATGAAA--TTCTC----------A
A107        TT-GGTACTCCGAGGAGCATGCCTGTTTGAGTGTC-ATGAAA--TTCTC----------A
A108        TT-GGTACTCCGAGGAGCATGCCTGTTTGAGTGTC-ATGAAA--TTCTC----------A
A109        TT-GGTACTCCGAGGAGCATGCCTGTTTGAGTGTC-ATGAAA--TTCTC----------A
A11         TT-GGTATTCCGAGAAGCATGCCTGTTTGAGTGTCAATTAAA-TTTCTC----------A
A110        TT-GGTACTCCGAGGAGCATGCCTGTTTGAGTGTC-ATGAAA--TTCTC----------A
A111        TT-GGTATTCCGAGGAGCATGCCTGTTTGAGTGTC-ATGAAA--TTCTC----------A
A112        TT-GGTATTCCGAGGAGCATGCCTGTTTGAGTGTC-ATGAAA--TTCTC----------A
A113        TT-GGTATTCCGAGGAGCATGCCTGTTTGAGTGTC-ATTAAA--TTCTC----------A
A114        TT-GGTATTCCAAGGAGCATGCCTGTTTGAGTGTC-ATTAAA--TTCTC----------A
A115        TTAGGTATTCCGAGG-GCATGCCTGTTTGAGTGTC--TTAAA--TTCTC----------A
A12         TT-GGTATTCCGAGAAGCATGCCTGTTTGAGTGTCAATTAAA-TTTCTC----------A
A13         ????????????????????????????????????????????????????????????
A14         TT-GGTATTCCGAGAAGCATGCCTGTTTGAGTGTCAATTAAA-TTTCTC----------A
A15         TT-GGTATTCCGAGAAGCATGCCTGTTTGAGTGTCAATTAAA-TTTCTC----------A
A16         TT-GGTATTCCGAGGAGCATGCCTGTTTGAGTGTCAATTAAA-TTTCTC----------A
A17         TT-GGTATTCCGAGGARCATGCCTGTTTGAGTGTCAATTAAA-TTTCTC----------A
A18         ????????????????????????????????????????????????????????????
A19         TT-GGTATTCCGAGGAGTATGCCTGTTTGAGTGTC-ATGAAA--TTCTC---------AA
A2          TT-GGTATTCCGAGGAGCATGCCTGTTTGAGTGTC-ATGATATATTCTC---------AA
A20         TT-GGTATTCCGAGGAGTATGCCTGTTTGAGTGTC-ATGAAA--TTCTC---------AA
A21         TT-GGTATTCCGAGGAGTATGCCTGTTTGAGTGTC-ATGAAA--TTCTC---------AA
A22         TT-GGTATTCCGAGGAGCATGCCTGTTTGAGTGTC-ATGAAA--TTCTC---------AA
A23         TT-GGTATTCCGAGGAGCATGCCTGTTTGAGTGTC-ATGAAA--TTCTC---------AA
A24         TT-GGTATTCCGAGGAGCATGCCTGTTTGAGTGTC-ATGAAA--TTCTC---------AA
A25         TT-GGTATTCCGAGGAGCATGCCTGTTTGAGTGTC-ATGAAA--TTCTC---------AA
A26         TT-GGTATTCCGAGGAGCATGCCTGTTTGAGTGTC-ATGAAA--TTCTC---------AA
A27         TT-GGTATTCCGAGGAGCATGCCTGTTTGAGTGTC-ATGAAA--TTCTC---------AA
A28         TT-GGTATTCCGAGGAGCATGCCTGTTTGAGTGTC-ATGAAA--TTCTC---------AA
A29         ????????????????????????????????????????????????????????????
A3          TT-GGTATTCCGAGGAGCATGCCTGTTTGAGTGTC-ATGATATATTCTC---------AA
A30         TT-GGTATTCCGAGGAGTATGCCTGTTTGAGTGTC-ATGAAA--TTCTCAATCCCTTTAA
A31         TT-GGTATTCCGAGGAGCATGCCTGTTTGAGTGTC-ATGAAA--TTCTC---------AA
A32         TT-GGTATTCCGAGGAGCATGCCTGTTTGAGTGTC-ATGAAA--TTCTC---------AA
A33         TT-GGTATTCCGAGGAGCATGCCTGTTTGAGTGTC-ATGAAA--TTCTC---------AA
A34         TT-GGTATTCCGAGGAGCATGCCTGTTTGAGTGTC-ATGAAA--TTCTC---------AA
A35         TT-GGTATTCCGAGGAGCATGCCTGTTTGAGTGTC-ATGAAA--TTCTC---------AA
A36         TT-GGTATTCCGAGGAGCATGCCTGTTTGAGTGTC-ATGAAA--TTCTC---------AA
A37         TT-GGTATTCCGAGGAGCATGCCTGTTTGAGTGTC-ATGAAA--TTCTC---------AA
A38         TT-GGTATTCCGAGGAGCATGCCTGTTTGAGTGTC-ATGAAA--TTCTC---------AA
A39         TT-GGTATTCCGAGGAGCATGCCTGTTTGAGTGTC-ATGAAA--TTCTC---------AA
A4          TT-GGTATTCCGAGGAGCATGCCTGTTTGAGTGTC-ATGATATATTCTC---------AA
A40         TT-GGTATTCCGAGGAGCATGCCTGTTTGAGTGTC-ATGAAA--TTCTC---------AA
A41         TT-GGTATTCCGAGGAGCATGCCTGTTTGAGTGTC-ATGAAA--TTCTC---------AA
A42         TT-GGTATTCCGAGGAGCATGCCTGTTTGAGTGTC-ATGAAA--TTCTC---------AA
A43         TT-GGTATTCCGAGGAGCATGCCTGTTTGAGTGTC-ATGAAA-TTTCTC---------AA
A44         TT-GGTATTCCGAGGAGCATGCCTGTTTGAGTGTC-ATGAAA-TTTCTC---------AA
A45         TT-GGTATTCCGAGGAGCATGCCTGTTTGAGTGTC-ATGAAA-TTTCTC---------AA
A46         TT-GGTATTCCGAGGAGCATGCCTGTTTGAGTGTC-ATGAAA--TTCTC---------AA
A47         TT-GGTATTCCGAGGAGCATGCCTGTTTGAGTGTC-ATGAAA--TTCTC---------AA
A48         TT-GGTATTCCGAGGAGCATGCCTGTTTGAGTGTC-ATGAAA--TTCTC---------AA
A49         ????????????????????????????????????????????????????????????
A5          TT-GGTATTCTGAGGAGCATGCCTGTTTGAGTGTC-ATTAAA-ATTCTC----------A
A50         ????????????????????????????????????????????????????????????
A51         TT-GGTATTCCGAGGAGCATGCCTGTTTGAGTGTC-ATGAAA--TTCTC---------AA
A52         TT-GGTATTCCGAGGAGCATGCCTGTTTGAGTGTC-ATGAAA--TTCTC---------AA
A53         TT-GGTATTCCGAGGAGCATGCCTGTTTGAGTGTC-ATGAAA--TTCTC---------AA
A54         TT-GGTATTCCGAGGAGCATGCCTGTTTGAGTGTC-ATGAAA--TTCTC---------AA
A55         TT-GGTATTCCGAGGAGCACGCCCGTTTGAGTGTC-GTGGATAATTCTC-----------
A56         TT-GGTATTCCGAGGAGCACGCCCGTTTGAGTGTC-GTGGATAATTCTC-----------
A57         TT-GGTATTCCGAGGAGCACGCCCGTTTGAGTGTC-GTGATC-ATTCTCA----------
A58         TT-GGTATTCCGAGGAGCACGCCCGTTTGAGTGTC-GTGATC-ATTCTCA----------
A59         TT-GGTATTCCGAGGAGCACGCCCGTTTGAGTGTC-GTGATC-ATTCTCA----------
A6          TT-GGTATTCCGAGGAGTATGCCTGTTTGAGTGTCAATTAAA-TTTCTC----------A
A60         TT-GGTATTCCGAGGAGCACGCCCGTTTGAGTGTC-GTGATC-ATTCTCA----------
A61         TT-GGTATTCCGAGGAGCACGCCCGTTTGAGTGTC-GTGATC-ATTCTCA----------
A62         TT-GGTATTCCGAGGAGCACGCCCGTTTGAGTGTC-GTGATC-ATTCTCA----------
A63         TT-GGTATTCCGAGGAGCACGCCCGTTTGAGTGTC-GTGATC-ATTCTCA----------
A64         TT-GGTATTCCGAGGAGCATGCCTGTTTGAGTGTC-ATGAAA--TTCTC----------A
A65         TT-GGTATTCCGAGGAGCATGCCTGTTTGAGTGTC-ATGAAA--TTCTC----------A
A66         TT-GGTATTCCGAGGAGCATGCCTGTTTGAGTGTC-ATGAAA--TTCTC----------A
A67         TT-GGTATTCCGAGGAGCATGCCTGTTTGAGTGTC-ATGAAA--TTCTC----------A
A68         TT-GGTATTCCGAGGAGCATGCCTGTTTGAGTGTC-ATGAAA--TTCTC----------A
A69         TT-GGTATTCCGAGGAGCATGCCTGTTTGAGTGTC-ATGAAA--TTCTC----------A
A7          TT-GGTATTCCGAGGAGCATGCCTGTTTGAGTGTCMTTAAAA-TTTCTC----------A
A70         TT-GGTATTCCGAGGAGCATGCCTGTTTGAGTGTC-ATGAAA--TTCTC----------A
A71         TT-GGTATTCCGAGGAGCATGCCTGTTTGAGTGTC-ATGAAA--TTCTC----------A
A72         TT-GGTATTCCGAGGAGCATGCCTGTTTGAGTGTC-ATGAAA--TTCTC----------A
A73         TT-GGTATTCCGAGGAGCATGCCTGTTTGAGTGTC-ATGAAA--TTCTC----------A
A74         TT-GGTATTCCGAGGAGCATGCCTGTTTGAGTGTC-ATGAAA--TTCTC----------A
A75         TT-GGTATTCCGAGGAGCATGCCTGTTTGAGTGTC-ATGAAA--TTCTC----------A
A76         TT-GGTATTCCGAGGAGCATGCCTGTTTGAGTGTC-ATGAAA--TTCTC----------A
A77         TT-GGTATTCCGAGGAGCATGCCTGTTTGAGTGTC-ATGAAA--TTCTC----------A
A78         TT-GGTATTCCGAGGAGCATGCCTGTTTGAGTGTC-ATGAAA--TTCTC----------A
A79         ????????????????????????????????????????????????????????????
A8          TT-GGTATTCCGAGGAGCATGCCTGTTTGAGTGTCATTAAAA-TTTCTC----------A
A80         TT-GGTATTCCGAGGAGCATGCCTGTTTGAGTGTC-ATGAAA--TTCTC----------A
A81         TT-GGTATTCCGAGGAGCATGCCTGTTTGAGTGTC-ATGAAA--TTCTC----------A
A82         TT-GGTATTCCGAGGAGCATGCCTGTTTGAGTGTC-ATGAAA--TTCTC----------A
A83         TT-GGTATTCCGAGGAGCATGCCTGTTTGAGTGTC-ATGAAA--TTCTC----------A
A84         ????????????????????????????????????????????????????????????
A85         TT-GGTATTCCGAGGAGCATGCCTGTTTGAGTGTC-ATGAAA--TTCTC----------A
A86         TT-GGTATTCCGAGGAGCATGCCTGTTTGAGTGTC-ATGAAA--TTCTC----------A
A87         TT-GGTATTCCGAGGAGCATGCCTGTTTGAGTGTC-ATTAAA-TTTCTC----------A
A88         TT-GGTATTCCGAGGAGCATGCCTGTTTGAGTGTC-ATTAAA-TTTCTC----------A
A89         TT-GGTATTCCGAGGAGCATGCCTGTTTGAGTGTC-ATTAAA-TTTCTC----------A
A9          TT-GGTATTCCGAGGAGCATGCCTGTTTGAGTGTCATTAAAA-TTTCTC----------A
A90         TT-GGTATTCCGAGGAGCATGCCTGTTTGAGTGTC-ATTAAA-TTTCTC----------A
A91         TT-GGTATTCCGAGGAGCATGCCTGTTTGAGTGTC-ATTAAA-TTTCTC----------A
A92         TT-GGTATTCCGAGGAGCATGCCTGTTTGAGTGTC-ATTAAA-TTTCTC----------A
A93         ????????????????????????????????????????????????????????????
A94         TT-GGTATTCCGAGGAGCATGCCTGTTTGAGTGTC-ATTAAA-TTTCTC----------A
A95         TT-GGTATTCCGAGGAGCATGCCTGTTTGAGTGTC-ATTAAA-TTTCTC----------A
A96         ????????????????????????????????????????????????????????????
A97         TT-GGTATTCCGAGGAGCATGCCTGTTTGAGTGTC-ATTAAA-TTTCTC----------A
A98         TT-GGTATTCCGAGGAGCATGCCTGTTTGAGTGTC-ATTAAA-TTTCTC----------A
A99         TT-GGTATTCCGAGGAGCATGCCTGTTTGAGTGTC-ATTAAA-TTTCTC----------A
JSP2025_138 TT-GGTATTCCGAGGAGCACSCCTGTTTGAGTGTC-ATATAA-ATTCTCT--------CA
JSP2025_322 TT-GGTATTCCGAGGAGCACGCCTGTTTGAGTGTC-ATATAA-ATTCTCT--------CA
JSP2025_323 TT-GGTATTCCGAGGAGCACGCCTGTTTGAGTGTC-ATATAA-ATTCTCT--------CA

A1          ATGTTATCATCGT-----------------TGATGGTAAGGTTTGGATTGTGGAA-----
A10         ATC---TACTTTTGTTTCT-ATTGAACAAA--ATGTTAGAATTGGACTATGGGAG-----
A100        ATC-CTTCCTTTCGTTCTC-AATGAATGAAAGAGGTTGGCATTGGAATGTGGAAG-----
A101        ATC-CTTCCTTTCGTTCTC-AATGAATGAAAGAGGTTGGCATTGGAATGTGGAAG-----
A102        ACC-TTTTCTTGCTTTGTTGAG------------AAAATGGCTTGGATGTGGAAG-----
A103        ACC-TTTTTTTTCTTATTTGTT-----CAAGAT-AAAAAGGCTTGGATGTGGAGG-----
A104        ACC-TTTTTTTTCTTATTTGTT-----CAAGAT-AAAAAGGCTTGGATGTGGAGG-----
A105        ACC-TTTTTTTTCTTATTTGTT-----CAAGATAAAAAAGGCTTGGATGTGGAGG-----
A106        ACC-TTTTTTTTCTTATTTGTT-----CAAGATAAAAAAGGCTTGGATGTGGAGG-----
A107        ACC-TTTTCTTACTTGTTAAG-------------AGAAAGGCTTGGATGTGGGAG-----
A108        ACC-TTTTCTTACTTGTTAAG-------------AGAAAGGCTTGGATGTGGGAG-----
A109        ACC-TTTTCTTACTTGTTAAG-------------AGAAAGGCTTGGATGTGGGAG-----
A11         ATC---TTCTTTTGTTTT--ATTGAACAAA---AGTTAGTATTGGATTGTGGAAG-----
A110        ACC-TTTTCTTACTTGTTAAG-------------AGAAAGGCTTGGATGTGGGAG-----
A111        ACC-TTTTCTTACTTTGTTAAG-------TTTTTAAAGGCTTTTGGATGTGGAAG-----
A112        ACC-TTTTCTTACTTTGTTAAG-------TTTTTAAAGGCTTTTGGATGTGGAAG-----
A113        ACCTTTCCAGTTTGTT-----------ATAAGCGGGTCAGGCTTGGATGTGGGGG-----
A114        ACCATTTCAGCTT-TT-----------ACAAGTTGAATTGGCTTGGATGTGGAGG----T
A115        ACC-TTTCGTTTT-------------TATAAGCTGGATTGGCTTGGATGTGGAGG-----
A12         ATC---TTCTTTTGTTTT--ATTGAACAAA---AGTTAGTATTGGATTGTGGAAG-----
A13         ????????????????????????????????????????????????????????????
A14         ATC---TTCTTTTGTTTT--ATTGAACAAA---AGTTAGTATTGGATTGTGGAAG-----
A15         ATC---TTCTTTTGTTTT--ATTGAACAAA---AGTTAGTATTGGATTGTGGAAG-----
A16         ATC---TTCTTTTGTTTTT-ATTGAACAAA--AGTTTAGTATTGGATTGTGGAAG-----
A17         ATC---TTCTTTTGTTTTT-ATTGAACAAA--AGTTTAGTATTGGATTGTGGAAG-----
A18         ????????????????????????????????????????????????????????????
A19         TCCCTTTGAATTTATTGTTG--------------AGGGGAATTTGGATGATGGAA-----
A2          ATGTTATCATCGT-----------------TGATGGTAAGGTTTGGATTGTGGAA-----
A20         TCCCTTTGAATTTATTGTTG--------------AGGGGAATTTGGATGATGGAA-----
A21         TCCCTTTGAATTTATTGTTG--------------AGGGGAATTTGGATGATGGAA-----
A22         ACC-TTTCATTAAATTATTT----------TATTGGAAGGATTTGGATGTGGAAG-----
A23         ACC-TTTCATTAAATTACTT----------TATTGGAAGGATTTGGATGTGGAAG-----
A24         ACC-TTTCATTAAATTATTT----------TATTGGAAGGATTTGGATGTGGAAG-----
A25         ACC-TTTCATTAAATTATCT----------TATTGGAAGGATTTGGATGTGGAAG-----
A26         ACC-TTTCATTAAATTATTT----------TATTGGAAGGATTTGGATGTGGAAG-----
A27         ACC-TTTCATTAATTTATTT----------TATTGGAAGGATTTGGATGTGGAAG-----
A28         ACC-TTTCATTATTTTTT------------TAATGAGAGAGTTTGGATGTGGAAG-----
A29         ????????????????????????????????????????????????????????????
A3          ATGTTATCATCGT-----------------TGATGGTAAGGTTTGGATTGTGGAA-----
A30         ATT-TCTTGTTGA----------------------GGGGAATTTGGATGATGGAA-----
A31         ATT-TCTTATTT---------------AACAAATAAGTGAATTTGGATTTGGAAG-----
A32         ATT-TCTTATTT---------------AACAAATAAGTGAATTTGGATTTGGAAG-----
A33         ATT-TCTTATTT---------------AACAAATAAGTGAATTTGGATTTGGAAG-----
A34         ACC-TTTCATTATTTTTT-------------AATGAGAGAGTTTGGATGTGGAAG-----
A35         ACC-TTTCATTATTTTTT------------TAATGAGAGAGTTTGGATGTGGAAG-----
A36         ACC-TTTCATTATTTTTT-------------AATGAGAGAGTTTGGATGTGGAAG-----
A37         ACC-TTTCATTATTTTTT------------------------------------------
A38         ATC-TCTTATTATTTTTT------------TAATAAGGGAATTTGGATGTGGAAG-----
A39         ATC-TCTTATTATTTTTT------------TAATAAGGGAATTTGGATGTGGAAG-----
A4          ATGTTATCATCGT-----------------TGATGGTAAGGTTTGGATTGTGGAA-----
A40         ATC-TCTTATTATTTTTT------------TAATAAGGGAATTTGGATGTGGAAG-----
A41         ATC-TCTTATTATTTTTT------------TAATAAGGGAATTTGGATGTGGAAG-----
A42         ACC-TCTTATTATTTTTT------------TAATAAGGGGATTTGGACTTGGAAG-----
A43         AGT-TCTTGTTTATTTTTTT---------AAACATAGGACATTTGGACTTGGGAG-----
A44         AGT-TCTTGTTTATTTTTTT---------AAACATAGGACATTTGGACTTGGGAG-----
A45         AGT-TCTTGTTTATTTTTTT---------AAACATAGGACATTTGGACTTGGGAG-----
A46         ACT-TCTTATTATTTTTATA---------ATGATAAGGGGATTTGGATTTGGAAG-----
A47         ACC-TTTCATTATTTTTT-------------AATGAGAGAGTTTGGATGTGGAAG-----
A48         ACC-TTTCATTATTTTTT-------------AATGAGAGAGTTTGGATGTGGAAG-----
A49         ????????????????????????????????????????????????????????????
A5          ATA-TTTTTTTGTTTATGT-ATTGAACAAA---ATGTAGTATTGGATTATGGAAG-----
A50         ????????????????????????????????????????????????????????????
A51         ACCTTTTCATTATTTATT-------------AATGGAAAAGTTTGGATGTGGAAG-----
A52         ATC-TCTTATTATTTTTT-------------AATAAGGGAATTTGGATGTGGAAG-----
A53         ACCTTTTCATTATTTATT-------------AATGGAAAAGTTTGGATGTGGAAG-----
A54         ACT-TCTTACTATTTTTT-----------ATAATAAGGAGATTTGGACTTGGAAG-----
A55         ----AATCCTTAT---------------------AATCGGGATTGGATGAAATGG----G
A56         ----AATCCTTAT---------------------AATCGGGATTGGATGAAATGG----G
A57         ----ATTTCTTAT--------------------AATTAGAAATTGGATAAAATGA----A
A58         ----ATTTCTTAT--------------------AATTAGAAATTGGATAAAATGA----A
A59         ----ATTTCTTAT--------------------AATTAGAAATTGGATAAAATGA----A
A6          ATC--TTTCTTTTGTTTTT-ATTGAACAAA--AGTTTTGTATTGGATTGTGGAAG----T
A60         ----ATTTCTTAT---------------------ATTAGAAATTGGATAAAAATG---AA
A61         ----ATTTCTTAT---------------------ATTAGAAATTGGATAAAAATG---AA
A62         ----ATTTCTTAT---------------------ATTAGAAATTGGATAAAAATG---AA
A63         ----ATTTCTTAT---------------------ATTAGAAATTGGATAAAAATG---AA
A64         ACC--TTTGTTACTTTTTTGTT-----------TCAAAGTGTTTGGATGTGGGAG-----
A65         ACC--TTTGTTACTTTTTTGTT-----------TCAAAGTGTTTGGATGTGGGAG-----
A66         ACC--TTTGTTACTTTTTTGTT-----------TCAAAGTGTTTGGATGTGGGAG-----
A67         ACC--TTTGTTACTTTTTTGTT-----------TCAAAGTGTTTGGATGTGGGAG-----
A68         ACC--TTTGTTACTTTTTTGTT-----------TCAAAGTGTTTGGATGTGGGAG-----
A69         ACC--TTTGTTACTTTTTTGTT-----------TCAAAGTGTTTGGATGTGGGAG-----
A7          ATC---TACTTTTGTTTCTAATTGAACAAA--ATGTTAGAATTGGACTATGGGAG-----
A70         ACC--TTTGTTACTTTTTTGTT-----------TCAAAGTGTTTGGATGTGGGAG-----
A71         ACC--TTTGTTACTTTTTTGTT-----------TCAAAGTGTCTGGAAGTGGAGG-----
A72         ACC--TTTGTTACTTTTTTGTT-----------TCAAAGTGTCTGGAAGTGGAGG-----
A73         ACC--TTTGTTACTTTTTTTTG-------GTTTCAAAGTTGTCTGGATGTGGAGG-----
A74         ACC--TTTGTTACTTTTTTTGG--------TTTCAAAGTTGTCTGGATGTGGAGG-----
A75         ACC--TTTGTTACTTTTTTTGG--------TTTCAAAGTTGTCTGGATGTGGAGG-----
A76         ACC--TTTGTTACTTTTTTTGG--------TTTCAAAGTTGTCTGGATGTGGAGG-----
A77         ACC--TTTGTTACTTTTTTTGG--------TTTCAAAGTTGTCTGGATGTGGAGG-----
A78         ACC-TTTTC-TACTTTTGTA-------------AGGAAAGGCTTGGATGTGGAAG-----
A79         ????????????????????????????????????????????????????????????
A8          ATC---TACTTTTGTTTCTAATTGAACAAA--ATGTTAGAATTGGACTATGGGAG-----
A80         ACC-TTTTC-TACTTTTGTA-------------AGGAAAGGCTTGGATGTGGAAG-----
A81         ACC-TTTTC-TACTTTTGTA-------------AGAAAAGGCTTGGATATGGAAG-----
A82         ACC-TTTTCTTACTTTTGTA-------------AGGAAAGGCTTGGATGTGGAAG-----
A83         ACC-TTTTCTTACTTTTGTA-------------AGGAAAGGCTTGGATGTGGAAG-----
A84         ????????????????????????????????????????????????????????????
A85         ACC-TTTTCTTACTTTTGTA-------------AGGAAAGGCTTGGATGTGGAAG-----
A86         ACC-TTTTCTTACTTTTGTA-------------AGGAAAGGCTTGGATGTGGAAG-----
A87         ATC-CTTCCTTTCGTTCTC-AATGAATAAAAGAGGTTGGCATTGGAATGTGGAAG-----
A88         ATC-CTTCCTTTCGTTCTC-AATGAATAAAAGAGGTTGGCATTGGAATGTGGAAG-----
A89         ATC-CTTCCTTTCGTTCTC-AATGAATAAAAGAGGTTGGCATTGGAATGTGGAAG-----
A9          ATC---TACTTTTGTTTCT-ATTGAACAAA--ATGTTAGAATTGGACTATGGGAG-----
A90         ATC-CTTCCTTTTTGTCTCTAATAAACAAAATAGGTTGGCATTGGAATGTGGAAG-----
A91         ATC-CTTCCTTTTTGTCTCTAATAAACAAAATAGGTTGGCATTGGAATGTGGAAG-----
A92         ATC-CTTCCTTTTTGTCTCTAATAAACAAAATAGGTTGGCATTGGAATGTGGAAG-----
A93         ????????????????????????????????????????????????????????????
A94         ATC-CTTCCTTTCGTTCTC-AATGAATGAAAGAGGTTGGCATTGGAATGTGGAAG-----
A95         ATC-CTTCCTTTCGTTCTC-AATGAATGAAAGAGGTTGGCATTGGAATGTGGAAG-----
A96         ????????????????????????????????????????????????????????????
A97         ATT-CTTCCTTTTGTCTC--AATGAATAAA--AGGTCGACATTGGAATGTGGAAG-----
A98         ATT-CTTCCTTTTGTCTC--AATGAATAAA--AGGTCGACATTGGAATGTGGAAG-----
A99         ATT-CTTCCTTTTGTCTC--AATGAATAAA--AGGTCGACATTGGAATGTGGAAG-----
JSP2025_138 ACC-TTTCCTGATATTGGT--------------CARGCAGGTTTGGATSGGGKGGGGGCT
JSP2025_322 ACC-TTTCCTGATATTGGT--------------CAGGCAGGTTTGGATCGGGKGGGGGCT
JSP2025_323 ACC-TTTCCTGATATTGGT--------------CAGGCAGGTTTGGATCGGGTGGGGGCT

A1          ------------------------------------------------------------
A10         --TTGCTGG-CTTTTG------------------TAAAGTCAGCTCTTCTGAAAAGTATT
A100        --CTGCAGG--CTTTTTATTAT-------TATAATAAAGTCAGCTCTTCTAAAAAGCATT
A101        --CTGCAGG--CTTTTTATTAT-------TATAATAAAGTCAGCTCTTCTAAAAAGCATT
A102        --TTGCGGG-CTTCTTTAT---------------TGAGGTCGGCTCTTCTGAAATGCATT
A103        --TTGCAGG-CTTCTCTTCT------------TTTGAGGTCAGCTCTTCTGAAATGCATT
A104        --TTGCAGG-CTTCTCTTCT------------TTTGAGGTCAGCTCTTCTGAAATGCATT
A105        --TTGCAGG-CTTCTCTTCT------------TTTGAGGTCAGCTCTTCTGAAATGCATT
A106        --TTGCAGG-CTTCTCTTCT------------TTTGAGGTCAGCTCTTCTGAAATGCATT
A107        -GTTGCAGG-CTTCTC------------------TGAGGTCAGCTCTTCTGAAATGTATT
A108        -GTTGCAGG-CTTCTC------------------TGAGGTCAGCTCTTCTGAAATGTATT
A109        -GTTGCAGG-CTTCTC------------------TGAGGTCAGCTCTTCTGAAATGTATT
A11         -TTTGCAGG-CTTTCATA----------------AAAGTCCAGCTCTTCTGAAAAGCATT
A110        -GTTGCAGG-CTTCTC------------------TGAGGTCAGCTCTTCTGAAATGTATT
A111        -TTTGCAGG-CTTCTGTTTT------------TACGAGGTCAGCTCTTCTGAAATGCATT
A112        -TTTGCAGG-CTTCTGTTTT------------TACGAGGTCAGCTCTTCTGAAATGCATT
A113        --TTGCAGG-CTTCTC------------------AGAAGTCAGCTCCTCTTAAATACATT
A114        TTTTGCGGG-CTTCTC------------------AGAAGTCGGCTCCTCTTAAATGCATT
A115        TTTTCCGGG-CTTCTT------------------AAGAAGTGGCTCCTCTTAAATGCATT
A12         -TTTGCAGG-CTTTCATA----------------AAAGTCCAGCTCTTCTGAAAAGCATT
A13         ????????????????????????????????????????????????????????????
A14         --TTGCAGG-CTTTCATA----------------AAAGTCCAGCTCTTCTGAAAAGCATT
A15         --TTGCAGG-CTTTCATA----------------AAAGTCCAGCTCTTCGTGAAAGCATT
A16         -TTTGCAGG-CTTTCGAT----------------AAAAGTCAGCTCTTCTGAAAAGCATT
A17         -TTTGCAGG-CTTTCGAT----------------AAAAGTCAGCTCTTCTGAAAAGCATT
A18         ????????????????????????????????????????????????????????????
A19         GTTTGCAGGCTTTTTGTCCT--------------TAAAGTCTGCTCTTCTTAAATGCATT
A2          ------------------------------------------------------------
A20         GTTTGCAGGCTTTTTGTCCT--------------TAAAGTCTGCTCTTCTTAAATGCATT
A21         GTTTGCAGGCTTTTTGTCCT--------------TAAAGTCTGCTCTTCTTAAATGCATT
A22         -CTTGCGGG-CCTTTCA-----------------TAAGGTCGGCTCTTCTTAAATGTATT
A23         -CTTGCGGG-CCTTTCA-----------------TAAGGTCGGCTCTTCTTAAATGTATT
A24         -CTTGCGGG-CCTTTCA-----------------TAAGGTCGGCTCTTCTTAAATGTATT
A25         -CTTGCGGG-CCTTTCA-----------------TAAGGTCGGCTCTTCTTAAATGTATT
A26         -CTTGCGGG-CCTTTCA-----------------TAAGGTCGGCTCTTCTTAAATGTATT
A27         -CTTGCGGG-CCTTTCA-----------------TAAGGTCGGCTCTTCTTAAATGTATT
A28         -----------------------------------------------TTT----------
A29         ????????????????????????????????????????????????????????????
A3          ------------------------------------------------------------
A30         GTTTGCAGG-CTTCTTCT----------------TCAAGTCTGCTCTTCTTAAATGCATT
A31         TTTTGCGGG-TCTCTCTA-------------------GATCGGCTCTTCTTAAATGCATT
A32         TTTTGCGGG-TCTCTCTA-------------------GATCGGCTCTTCTTAAATGCATT
A33         TTTTGCGGG-TCTCTCTA------------------------------------------
A34         -TTTGCGGG-TCTCTAGAA-------------ATGGAGGTCGGCTCTTCTCAAATGCATT
A35         -TTTGCGGG-TCTCTAGAA-------------ATGGAGGTCGGCTCTTCTCAAATGCATT
A36         -TTTGCGGG-TCTCTAGAA-------------ATGGAGGTCGGCTCTTCTCAAATGCATT
A37         ------------------------------------------------TT----------
A38         -CTTGCGGG-CCTCTGA-----------------TGAGGTCGGCTCTTCTTAAATACATT
A39         -CTTGCGGG-CCTCTGA-----------------TGAGGTCGGCTCTTCTTAAATACATT
A4          ------------------------------------------------------------
A40         -CTTGCGGG-CCTCTGA-----------------TGAGGTCGGCTCTTCTTAAATACATT
A41         -CTTGCGGG-CCTCTGA-----------------TGAGGTCGGCTCTTCTTAAATACATT
A42         -TTTGCGGG-CCTCACA-----------------AGAGGTCGGCTCTTCTTAAATGCATT
A43         -TTTGCCGG-ATTCTTTAT---------------TGAAATCGGCTCTTCTAAAATGTATT
A44         -TTTGCCGG-ATTCTTTAT---------------TGAAATCGGCTCTTCTAAAATGTATT
A45         -TTTGCCGG-ATTCTTTAT---------------TGAAATCGGCTCTTCTAAAATGTATT
A46         -CTTGCGGG-CCTCAAT-----------------AGAGGTCGGCTCTTCTTAAATGCATT
A47         -TTTGCGGG-TCTCTAGAA-------------ATGGAGGTCGGCTCTTCTCAAATGCATT
A48         -TTTGCGGG-TCTCTAGAA-------------ATGGAGGTCGGCTCTTCTCAAATGCATT
A49         ????????????????????????????????????????????????????????????
A5          --TTGCAGG-CTTTAT------------------TGAAGTCAGCTCTTCTGAAAAGCATT
A50         ????????????????????????????????????????????????????????????
A51         -TCTGCGGG-TCTCTAGAA-------------ATGGAGGTCGGCTCTTCTCAAATGCATT
A52         -CTTGCGGG-CCTCTGA-----------------TGAGGTCGGCTCTTCTTAAATACATT
A53         -TCTGCGGG-TCTCTAGAA-------------ATGGAGGTCGGCTCTTCTCAAATGCATT
A54         -TTTGCGGG-CCTCTCCA----------------AGAGGTCGGCTCTTCTTAAATGCATT
A55         GGTTGCTGG--------------GAACT------ATGTTTCGGCTCCTTTCAAAGACAA-
A56         GGTTGCTGG--------------GAACT------ATGTTTCGGCTCCTTTCAAAGACAA-
A57         GGTTGCTGA--------------GGACTATATATTTGTTTCAGCTCGTTTGAAAGACAAA
A58         GGTTGCTGA--------------GGACTATATATTTGTTTCAGCTCGTTTGAAAGACAAA
A59         GGTTGCTGA--------------GGACTATATATTTGTTTCAGCTCGTTTGAAAGACAAA
A6          TTTTGCAGG-CTTTCATA----------------AAAAGTCAGCTCTTCTGAAAAGCATT
A60         GGTTGCTGG--------------G----ACTTGATTGTTTCAGCTCGTTTGAAAGACAAA
A61         GGTTGCTGG--------------G----ACYTGATTGTTTCAGCTCGTTTGAAAGACAAA
A62         GGTTGCTGG--------------G----ACTTGATTGTTTCAGCTCGTTTGAAAGACAAA
A63         GGTTGCTGG--------------G----ACTTGATTGTTTCAGCTCGTTTGAAAGACAAA
A64         --TTGCTGGCTTTTTGTGTT------------CAAAGAGTCAGCTCTTCTGAAATACATT
A65         -TTTGCTGGCTTTTTGTGTT------------CAAAGAGTCAGCTCTTCTGAAATACATT
A66         --TTGCTGGCTTTTTGTGTT------------CAAAGAGTCAGCTCTTCTGAAATACATT
A67         --TTGCTGGCTTTTTGTGTT------------CAAAGAGTCAGCTCTTCTGAAATACATT
A68         -TTTGCTGGCTTTTTGTGTT------------CAAAGAGTCAGCTCTTCTGAAATACATT
A69         -TTTGCTGGCTTTTTGTGTT------------CAAAGAGTCAGCTCTTCTGAAATACATT
A7          --TTGCTGG-CTTTTG------------------TAAAGTCAGCTCTTCTGAAAAGTATT
A70         --TTGCTGGCTTTTTGTGTT------------CAAAGAGTCAGCTCTTCTGAAATACATT
A71         --TTGCTGG-CTTTTGT--------------TGAAGGAGTCAGCTCCTCTGAAATACATT
A72         --TTGCTGG-CTTTTGT--------------TGAAGGAGTCAGCTCCTCTGAAATACATT
A73         --TTGCTGG-CTTTTGT---------------TCGAGAGTCAGCTCTTCTGAAATGCATC
A74         --TTGCTGG-CTTTTGT---------------TCGAGAGTCAGCTCTTCTGAAATGCATC
A75         --TTGCTGG-CTTTTGT---------------TCGAGAGTCAGCTCTTCTGAAATGCATC
A76         --TTGCTGG-CTTTTGT---------------TCGAGAGTCAGCTCTTCTGAAATGCATC
A77         --TTGCTGG-CTTTTGT---------------TCGAGAGTCAGCTCTTCTGAAATGCATC
A78         -TCTGCAGG-CCTCCTAG----------------TGAGGTCAGCTCTTCTCAAATGCATT
A79         ????????????????????????????????????????????????????????????
A8          --TTGCTGG-CTTTTG------------------TAAAGTCAGCTCTTCTGAAAAGTATT
A80         -TCTGCAGG-CCTCCTAG----------------TGAGGTCAGCTCTTCTCAAATGCATT
A81         -TCTGCAGG-CCTCCTAG----------------TGAGGTCAGCTCTTCTCAAATGCATT
A82         -TCTGCAGGCCCTCCTAG----------------TGAGGTCAGCTCTTCTCAAATGCATT
A83         -TCTGCAGGCCCTCCTAG----------------TGAGGTCAGCTCTTCTCAAATGCATT
A84         ????????????????????????????????????????????????????????????
A85         -TCTGCAGGCCCTCCTAG----------------TGAGGTCAGCTCTTCTCAAATGCATT
A86         -TCTGCAGGCCCTCCTAG----------------TGAGGTCAGCTCTTCTCAAATGCATT
A87         -CTTGCAGG-CTTTTTTATTAT-------TATAATAAAGTCAGCTCTTCTAAAAAGCATT
A88         -CTTGCAGG-CTTTTTTATTAT-------TATAATAAAGTCAGCTCTTCTAAAAAGCATT
A89         -CTTGCAGG-CTTTTTTATTAT-------TATAATAAAGTCAGCTCTTCTAAAAAGCATT
A9          --TTGCTGG-CTTTTG------------------TAAAGTCAGCTCTTCTGAAAAGTATT
A90         -TTTGCAGG-CTTCTT-----------------GTAAAGTCAGCTCTTCTGAAAAGCATT
A91         -TTTGCAGG-CTTCTT-----------------GTAAAGTCAGCTCTTCTGAAAAGCATT
A92         -TTTGCAGG-CTTCTT-----------------GTAAAGTCAGCTCTTCTGAAAAGCATT
A93         ????????????????????????????????????????????????????????????
A94         --CTGCAGG--CTTTTTATTAT-------TATAATAAAGTCAGCTCTTCTAAAAAGCATT
A95         --CTGCAGG--CTTTTTATTAT-------TATAATAAAGTCAGCTCTTCTAAAAAGCATT
A96         ????????????????????????????????????????????????????????????
A97         --TTGCAGG-CTTTTATTGT--------------AAAAGTCAGCTCTTCTAAAAAGCATT
A98         --TTGCAGG-CTTTTATTGT--------------AAAAGTCAGCTCTTCTAAAAAGCATT
A99         --TTGCAGG-CTTTTATTGT--------------AAAAGTCAGCTCTTCTAAAAAGCATT
JSP2025_138 TTGTGCTGG-CCTTGATGTGGGA-----------TTGGGTCASCTCCCCTTARAYGCATT
JSP2025_322 TTGTGCTGG-CCTTGATGTGGGA-----------TTGGGTCAGCTCCCCTTAAATGCATT
JSP2025_323 TTGTGCTGG-CCTTGATGTGGGA-----------TTGGGTCAGCTCCCCTTAAATGCATT

A1          ------------------------------------------------------------
A10         AGCTAG---------ACTTTGTTGATGAACAAG----C-TTTTGGTGTGATAA-------
A100        AGC-TA-----AATGTTTTGAGAATTAAACTAG----C-ATTG-GTGTGATAA-------
A101        AGC-TA-----AATGTTTTGAGAATTAAACTAG----C-ATTG-GTGTGATAA-------
A102        AGCAGG-----ACCC---TATTGTCTTCACTGG----T-CTTG-GTGTGATAA-------
A103        AGCAGG-----ACCTGG--ATTGCCTTTACTGG----T-CTTG-GTGTGATAA-------
A104        AGCAGG-----ACCTGG--ATTGCCTTTACTGG----T-CTTG-GTGTGATAA-------
A105        AGCAGG-----ACCTGG--ATTGCCTTTACTGG----T-CTTG-GTGTGATAA-------
A106        AGCAGG-----ACCTGG--ATTGCCTTTACTGG----T-CTTG-GTGTGATAA-------
A107        AGCAGG-----ACCTGATTGTTCATTTGACTGG----T-CTTG-GTGTGATAA-------
A108        AGCAGG-----ACCTGATTGTTCATTTGACTGG----T-CTTG-GTGTGATAA-------
A109        AGCAGG-----ACCTGATTGTTCATTTGACTGG----T-CTTG-GTGTGATAA-------
A11         GGCTAAC---AAAAAACTTGGGAATTGAACAAG----C-TCTG-GTGTGATAA-------
A110        AGCAGG-----ACCTGATTGTTCATTTGACTGG----T-CTTG-GTGTGATAA-------
A111        AGCAGG-----ACCCCT--CTATATTGGTCTGG----T-CTTG-GTGTGATAA-------
A112        AGCAGG-----ACCCCT--CTATATTGGTCTGG----T-CTTG-GTGTGATAA-------
A113        AGCAGT-----ACCTTT-------GTGGACCAG----C-TTTG-GTGTGATAA-------
A114        AGCAGA-----ACCTTT-------GTGGACCAG----CTTTTG-GTGTGATAA-------
A115        AGTGGA-----ACCTTT-------GTGAACCAG----C-TTTG-GTGTGATAA-------
A12         GGCTAAC---AAAAAACTTGGGAATTGAACAAG----C-TCTG-GTGTGATAA-------
A13         ????????????????????????????????????????????????????????????
A14         AGCTAG----AAAAAACTTGGGAATTGAACAAG----C-TCTG-GTGTGATAA-------
A15         AGCTAG----AAAAAACTTGGGAATTGAACAAG----C-TCTG-GTGTGATAA-------
A16         AGCTAA---------ACTTGGGAATTGAACAAG----C-TTTTGGTGTGATAA-------
A17         AGCTAA---------ACTTGGGAATTGAACAAG----C-TTTTGGTGTGATAA-------
A18         ????????????????????????????????????????????????????????????
A19         AGCAAG-----GACTTTAA-------------A----C-CTTG-GTCTGATAAT------
A2          ------------------------------------------------------------
A20         AGCAAG-----GACTTTAA-------------A----C-CTTG-GTCTGATAAT------
A21         AGCAAG-----GACTTTAA-------------A----C-CTTG-GTCTGATAAT------
A22         AGCAAG-----GATCTATC-----TTATGCTGG----T-C--------------------
A23         AGCAAG-----GATCTATC-----TTATGTTGG----T-CTTG-GTGTGATAA-------
A24         AGCAAG-----GATCTATC-----TTATGCTGG----T-CTTG-GTGTGATAA-------
A25         AGCAAG-----GATCTATC-----TTATGTTGG----T-CTTG-GTGTGATAA-------
A26         AGCAAG-----GATCTATC-----TTATGCTGG----T-CTTG-GTGTGATAA-------
A27         AGCAAG-----GATCTATC-----TTATGCTGG----T-CTTG-GTGTGATAA-------
A28         ------------------------------------------------------------
A29         ????????????????????????????????????????????????????????????
A3          ------------------------------------------------------------
A30         AGCAAG-----GATTTTTA-----ATTTTGAAA----C-CTTG-GTCTGATAA-------
A31         AGCTGG-----GACCTATC-----TTTTGCTGG----C-CTTG-GTGTGATAA-------
A32         AGCTGG-----GACCTATC-----TTTTGCTGG----C-CTTG-GTGTGATAA-------
A33         ------------------------------------------------------------
A34         AGCAAG-----GACCTTATCC---TTTTGTTGG----C-CTTG-GTGTGATAA-------
A35         AGCAAG-----GACCTTATCC---TTTTGTTGG----C-CTTG-GTGTGATAA-------
A36         AGCAAG-----GACCTTATCC---TTTTGTTGG----C-CTTG-GTGTGATAA-------
A37         ------------------------------------------------------------
A38         AGCAAG-----GACCTATC-----TTTTGCTGG----C-CTTG-GTGTGATAA-------
A39         AGCAAG-----GACCTATC-----TTTTGCTGG----C-CTTG-GTGTGATAA-------
A4          ------------------------------------------------------------
A40         AGCAAG-----GACCTATC-----TTTTGCTGG----C-CTTG-GTGTGATAA-------
A41         AGCAAG-----GACCTATC-----TTTTGCTGG----C-CTTG-GTGTGATAA-------
A42         AGCTAG-----GACCTATC-----TTTTACTGG----C-CTTG-GTGTGATAA-------
A43         AGCAAG-----GAC----------TTTTCTAAA----C-CTTG-GTGTGATAA-------
A44         AGCAAG-----GAC----------TTTTCTAAA----C-CTTG-GTGTGATAA-------
A45         AGCAAG-----GAC----------TTTTCTAAA----C-CTTG-GTGTGATAA-------
A46         AGCTAG-----GACCTATC-----TTTTGCTGG----C-CTTG-GTGTGATAA-------
A47         AGCAAG-----GACCTTATCC---TTTTGTTGG----C-CTTG-GTGTGATAA-------
A48         AGCAAG-----GACCTTATCC---TTTTGTTGG----C-CTTG-TTGTGATAA-------
A49         ????????????????????????????????????????????????????????????
A5          AGCTTA-----GGACTTTCTCTAGTTTAAAGAC---GC-TTTG-GTGTGATAA-------
A50         ????????????????????????????????????????????????????????????
A51         AGCAAG-----GACCTTATCC--TTTTTGTTGG----C-CTTG-GTGTGATAA-------
A52         AGCAAG-----GACCTATC-----TTTTGCTGG----C-CTTG-GTGTGATAA-------
A53         AGCAAG-----GACCTTATCC--TTTTTGTTGG----C-CTTG-GTGTGATAA-------
A54         AGCTAG-----GACCTATC-----TTTTGCTGG----C-CTTG-GTGTGATAA-------
A55         -------------------------------------T-TATT-GCATGATGATAATAAA
A56         -------------------------------------T-TATT-GCATGATGATAATAAA
A57         C----------------------TTACTTTTGG----G-TGTT-GCATGATGATAAAAAA
A58         C----------------------TTACTTTTGG----G-TGTT-GCATGATGATAAAAAA
A59         C----------------------TTACTTTTGG----G-TGTT-GCATGATGATAAAAAA
A6          AGCTAA---------ACTTGGGGATTGAACAAG----C-TTTT-----------------
A60         A----------------------TTAGTTTTGG----G-TGTT-GCATGATGATAATAAA
A61         A----------------------TTAGTTTTGG----G-TGTT-GCATGATGATAATAAA
A62         A----------------------TTAGTTTTGG----G-TGTT-GCATGATGATAATAAA
A63         A----------------------TTAGTTTTGG----G-TGTT-GCATGATGATAATAAA
A64         AGTGGG-----ACCCATCGT----TGATTTAGC----C-CCTG-GTGTGATAG-------
A65         AGTGGG-----ACCCATCGT----TGATTTAGC----C-CCTG-GTGTGATAG-------
A66         AGTGGG-----ACCCATCGT----TGATTTAGC----C-CCTG-GTGTGATAG-------
A67         AGTGGG-----ACCCATCGT----TGATTTAGC----C-CCTG-GTGTGATAG-------
A68         AGTGGG-----ACCCATCGT----TGATTTAGC----C-CCTG-GTGTGATAG-------
A69         AGTGGG-----ACCCATCGT----TGATTTAGC----C-CCTG-GTGTGATAG-------
A7          AGCTAG---------ACTTTGTTGATGAACAAG----C-TTTTGGTGTGATAA-------
A70         AGTGGG-----ACCCATCGT----TGATTTAGC----C-CCTG-GTGTGATAG-------
A71         AGTGGG-----ACCCATCGT----TGATTAGCT----C-CCTG-GTGTGATAG-------
A72         AGTGGG-----ACCCATCGT----TGATTAGCT----C-CCTG-GTGTGATAG-------
A73         AGTGGG-----ACCCATCGT----TGACT-AGC----C-CTTG-GTGTGATAG-------
A74         AGTGGG-----ACCCATCGT----TGACT-AGC----C-CTTG-GTGTGATAG-------
A75         AGTGGG-----ACCCATCGT----TGACT-AGC----C-CTTG-GTGTGATAG-------
A76         AGTGGG-----ACCCATCGT----TGACT-AGC----C-CTTG-GTGTGATAG-------
A77         AGTGGG-----ACCCATCGT----TGACT-AGC----C-CTTG-GTGTGATAG-------
A78         AGCAGG-----ACTTTTATC----ATTCACTGG----T-CTTG-GTGTGATAA-------
A79         ????????????????????????????????????????????????????????????
A8          AGCTAG---------ACTTTGTTGATGAACAAG----C-TTTTGGTGTGATAA-------
A80         AGCAGG-----ACTTTTATC----ATTCACTGG----T-CTTG-GTGTGATAA-------
A81         AGCAGG-----ACTTTTATC----ATTCACTGG----T-CTTG-GTGTGATAA-------
A82         AGCAGG-----ACTTTTATC----ATTCACTGG----T-CTTG-GTGTGATAA-------
A83         AGCAGG-----ACTTTTATC----ATTCACTGG----T-CTTG-GTGTGATAA-------
A84         ????????????????????????????????????????????????????????????
A85         AGCAGG-----ACTTTTATC----ATTCACTGG----T-CTTG-GTGTGATAA-------
A86         AGCAGG-----ACTTTTATC----ATTCACTGG----T-CTTG-GTGTGATAA-------
A87         AGC-TA-----AATGTTTTGAGAATTAAACTAG----C-ATTG-GTGTGATAA-------
A88         AGC-TA-----AATGTTTTGAGAATTAAACTAG----C-ATTG-GTGTGATAA-------
A89         AGC-TA-----AATGTTTTGAGAATTAAACTAG----C-ATTG-GTGTGATAA-------
A9          AGCTAG---------ACTTTGTTGATGAACAAG----C-TTTTGGTGTGATAA-------
A90         AGCTGG-----ACGGTTTTGAGAATAAAACTAGCATTC-ATTG-GTGTGATAA-------
A91         AGCTGG-----ACGGTTTTGAGAATAAAACTAG----C-ATTG-GTGTGATAA-------
A92         AGCTGG-----ACGGTTTTGAGAATAAAACTAG----C-ATTG-GTGTGATAA-------
A93         ????????????????????????????????????????????????????????????
A94         AGC-TA-----AATGTTTTGAGAATTAAACTAG----C-ATTG-GTGTGATAA-------
A95         AGC-TA-----AATGTTTTGAGAATTAAACTAG----C-ATTG-GTGTGATAA-------
A96         ????????????????????????????????????????????????????????????
A97         AGCTTA-----ACCATTTTGAGAATTAAACTAG----C-ATTG-GTGTGATAA-------
A98         AGCTTA-----ACCATTTTGAGAATTAAACTAG----C-ATTG-GTGTGATAA-------
A99         AGCTTA-----ACCATTTTGAGAATTAAACTAG----C-ATTG-GTGTGATAA-------
JSP2025_138 GAGTTTTGAAAGCCCATGKGG-------------CCTCTTTTKGGTGTGATAA-------
JSP2025_322 GAGTTTTGAAAGCCCATGTGG-------------CCTCTTTTTGGTGTGATAA-------
JSP2025_323 GAGTTTTGAAAGCCCATGTGG-------------CCTCTTTTTGGTGTGATAA-------

A1          ------------------------------------------------------------
A10         ---------CTATCTACG-CCTT---TGCTT------TAATATCATTTCAT------GTT
A100        ---------TTATCTACG-CCAT---TTGTT------AAATCTCTTCATAG-------TT
A101        ---------TTATCTACG-CCAT---TTGTT------AAATCTCTTCATAG-------TT
A102        ---------TTATCTATA-CCAA---CTGAYC---ATGGACAAAACA--TTTAAAGGGTT
A103        ---------TTATCTACA-TCAT---TAAACCA--ATGGACAATCAG--ATAAAAGGGTT
A104        ---------TTATCTACA-TCAT---TAAACCA--ATGGACAATCAG--ATAAAAGGGTT
A105        ---------TTATCTACA-TCAT---TAAACCA--ATGGACAATCAG--ATAAAAGGGTT
A106        ---------TTATCTACA-TCAT---TAAACCA--ATGGACAATCAG--ATAAAAGGGTT
A107        ---------TTATCTACA-YCAT---TGAACCG-CATGGACAAYACATTTTTAAAGGGTT
A108        ---------TTATCTACA-TCAT---TGAACCG-CATGGACAACACATTTTTAAAGGGTT
A109        ---------TTATCTACA-TCAT---TGAACCG-CATGGACAACACATTTTTAAAGGGTT
A11         ---------TTATCTACG-CCAT---TTGCT-------GATTTCTTATAAG-------TT
A110        ---------TTATCTACA-CCAT---TGAACCG-CATGGACAATACATTTTTAAAGGGTT
A111        ---------TTATCTACA-CCAT---TGATT----ATAGACAATTAA--ATAAAAAGGTT
A112        ---------TTATCTACA-CCAT---TGATT----ATAGACAATTAA--ATAAAAAGGTT
A113        ---------TTATCTACG-GCAT---GGTTGTG-AAGCAGC------TTTACATGGGGTT
A114        ---------TTATCTACG-CCAT---GGTTGTGAAAGCAGCT----ATTAACATGGGGTT
A115        ---------TTATCTACG-CCAA---TGTTGTG-AAGTAAC------TTTATATGGGGTT
A12         ---------TTATCTACG-CCAT---TTGCT-------GATTTCTTATAAG-------TT
A13         ????????????????????????????????????????????????????????????
A14         ---------TTATCTACG-CCAT---TTGCT-------GATTTCTTACAAG------TTT
A15         ---------TTATCTACG-CCAT---TTGCT-------GATTTCTTACAAG-------TT
A16         ---------CTATCTACG-CCAT---TTGCTA----AAAATTTCCTATAAG----AGTTC
A17         ---------CTATCTACG-CCAT---TTGCTA----AAAATTTCCTATAAG----AGTTC
A18         ????????????????????????????????????????????????????????????
A19         --------TTCATTCATGTCCAA---TGGTTTC-AA---ATT-----------AGTTGCC
A2          ------------------------------------------------------------
A20         --------TTCATTCATGTCCAA---TGGTTTC-AA---ATT-----------AGTTGCC
A21         --------TTCATTCATGTCCAA---TGGTTTC-AA---ATT-----------AGTTGCC
A22         ------------------------------------------------------------
A23         ---------TTATCTATG-CCAT---TGACTTG-AG---AC-------------GTGATC
A24         ---------TTATCTATG-CCAT---TGACTTG-AG---AC-------------GTGATC
A25         ---------TTATCTATG-CCAT---TGACTTG-AG---AC-------------GTGATC
A26         ---------TTATCTATG-CCAT---TGACTTG-AG---AY-------------GTGATC
A27         ---------TTATCTATG-CCAT---TGACTTG-AG---AT-------------GTGATC
A28         ------------------------------------------------------------
A29         ????????????????????????????????????????????????????????????
A3          ------------------------------------------------------------
A30         --------TTTATCTATGTCCAA---TGGTTTT-AA---ATC-----------AGTTGTC
A31         ---------TTATCTACG-CCAT---GGGCTCG-AG---AT-------------GTGGTT
A32         ---------TTATCTACG-CCAT---GGGCTCG-AG---AT-------------GTGGTT
A33         ------------------------------------------------------------
A34         ---------TTATCTATG-CCAT---TGGCTTT-AGGATGT-------------GGGGTT
A35         ---------TTATCTATG-CCAT---TGGCTTT-AGGATGT--------------GGGTT
A36         ---------TTATCTATG-CCAT---TGGCTTT-AGGATGT-------------GGGGTT
A37         ------------------------------------------------------------
A38         ---------TTATCTACG-CCAT---TGGCTCA-AG---AT-------------GTGGTC
A39         ---------TTATCTACG-CCAT---TGGCTCA-AG---AT-------------GTGGTC
A4          ------------------------------------------------------------
A40         ---------TTATCTACG-CCAT---TGGCTCA-AG---AT-------------GTGGTC
A41         ---------TTATCTACG-CCAT---TGGCTCA-AG---AT-------------GTGGTC
A42         ---------TTATCTACG-CCAT---GGGTTAG-GG---AT-------------TTGGTT
A43         ---------TTATCTACG-CCATA-ATGGTTTC-AGAATAT-------------ATAGTC
A44         ---------TTATCTACG-CCATA-ATGGTTTC-AGAATAT-------------ATAGTC
A45         ---------TTATCTACG-CCATA-ATGGTTTY-AGAATAT-------------ATAGTC
A46         ---------TTATCTACG-CCAT---GGGCTCG-GG---AT-------------ATGGTT
A47         ---------TTATCTATG-CCAT---TGGCTTT-AGGATGT-------------GGGGTT
A48         ---------TTATCTATG-CCAT---TGGCTTT-AGGATGT-------------GGGGTT
A49         ????????????????????????????????????????????????????????????
A5          ---------TTATCTACG-CCAT---TGCTC------ATACT-----------AGGAGTT
A50         ????????????????????????????????????????????????????????????
A51         ---------TTATCTATG-CCAT---TGGCTTG-AGGATGT-------------GGGGTT
A52         ---------TTATCTACG-CCAT---TGGCTCA-AG---AT-------------GTGGTC
A53         ---------TTATCTATG-CCAT---TGGCTTG-AGGATGT--------------GGGTT
A54         ---------TTATCTATG-CCAT---CGGCTCG-GG---AT-------------GTGGTT
A55         AACAATCTTATCTTTATG-CAAC------------------------------TTTTACT
A56         AACAATCTTATCTTTATG-CAAC------------------------------TTTTACT
A57         T----------TATTATG-C-------------------------------------ATG
A58         T----------TATTATG-C-------------------------------------ATG
A59         T----------TATTATG-C-------------------------------------ATG
A6          ------------------------------------------------------------
A60         ------------ATTATG-C-------------------------------------ATG
A61         ------------ATTATG-C-------------------------------------ATG
A62         ------------ATTATG-C-------------------------------------ATG
A63         ------------ATTATG-C-------------------------------------ATG
A64         ---------TTATCTACG-CCG----TGGCTTA-GCACGATA--------TTGTGTGGTT
A65         ---------TTATCTACG-CCG----TGGCTTA-GCACGATA--------TTGTGTGGTT
A66         ---------TTATCTACG-CCG----TGGCTTA-GCACGATA--------TTGTGTGGTT
A67         ---------TTATCTACG-CCR----TGGCTTA-GCACGATA--------TTGTGTGGTT
A68         ---------TTATCTACA-CCG----TGGCTTA-GCACGATA--------TTGTGTGGTT
A69         ---------TTATCTACG-CCG----TGGCTTA-GCACGATA--------TTGTGTGGTT
A7          ---------CTATCTACG-CCTT---TGCTT------TAATATCATTTCAT------GTT
A70         ---------TTATCTACG-CCG----TGGCTTA-GCACGATA--------TTGTGTGGTT
A71         ---------TTATCTACG-CCG----TGGCTCA-TCACGATA--------CTGTGTGGTT
A72         ---------TTATCTACG-CCG----TGGCTCA-TCACGATA--------CTGTGTGGTT
A73         ---------TTATCTACG-CCG----TGGCTTA-TCACGATAA------TGTGTGTGGTT
A74         ---------TTATCTACG-CCG----TGGCTTA-TCACGATAA------TGTGTGTGGTT
A75         ---------TTATCTACG-CCG----TGGCTTA-TCACGATAA------TGTGTGTGGTT
A76         ---------TTATCTACG-CCG----TGGCTTA-TCACGATAA------TGTGTGTGGTT
A77         ---------TTATCTACG-CCG----TGGCTTA-TCACGATAA------TGTGTGTGGTT
A78         ---------TTATCTACG-CCAT---TGCCA-A-GA--TGT-------------GTGGTT
A79         ????????????????????????????????????????????????????????????
A8          ---------CTATCTACG-CCTT---TGCTT------TAATATCATTTCAT------GTT
A80         ---------TTATCTACG-CCAT---TGCCACA-GA--TGT-------------GTGGTT
A81         ---------TTATCTACG-CCAT---TGCCA-A-GA--TGT-------------GTGGTT
A82         ---------TTATCTACG-CCAT---TTCCA-A-GA--TGT-------------GTGGTT
A83         ---------TTATCTACG-CCAT---TTCCA-A-TA--TGT-------------GTGGTT
A84         ????????????????????????????????????????????????????????????
A85         ---------TTATCTACG-CCAT---TTCCA-A-GA--TGT-------------GTGGTT
A86         ---------TTATCTACG-CCAT---TTCCA-A-TA--TGT-------------GTGGTT
A87         ---------CTATCTACG-CCAT---TTGTT------AAATCT-----------------
A88         ---------CTATCTACG-CCAT---TTGTT------AAATCTCTTCATAG-------TT
A89         ---------CTATCTACG-CCAT---TTGTT------AAATCTCTTCATAG-------TT
A9          ---------CTATCTACG-CCTT---TGCTT------TAATATCATTTCAT------GTT
A90         ---------TTATCTACG-CCAT---TTGTG------AAAAATCTCTTAAAG-ACAGTTT
A91         ---------TTATCTACG-CCAT---TTGTG------AAAAATCTCTTAAAG-ACAGTTT
A92         ---------TTATCTACG-CCAT---TTGTG------AAAAATCTCTTAAAG-ACAGTTT
A93         ????????????????????????????????????????????????????????????
A94         ---------TTATCTACG-CCAT---TTGTT------AAATCTCTTCATAG-------TT
A95         ---------TTATCTACG-CCAT---TTGTT------AAATCTCTTCATAG-------TT
A96         ????????????????????????????????????????????????????????????
A97         ---------TTATCTACG-CCAT---TTGTT------AAATCTCTTCATAG-------TT
A98         ---------TTATCTACG-CCAT---TTGTT------AAATCTCTTCATAG-------TT
A99         ---------TTATCTACG-CCAT---TTGTT------AAATCTCTTCATAG-------TT
JSP2025_138 ----ATYTTATATCTACACCTARGTGGGGGGGG-GGAAGGCACTTTGT-----GGATTTC
JSP2025_322 ----ATCTTATATCTACACCTAA---GKGGGGG-GGAAGGCMCTTTGT-----GGATTTC
JSP2025_323 ----ATCTTATATCTACACCTAA---GTGGGGG-GGAAGGCACTTTGT-----GGATTTC

A1          --------------------------------------GGTT------------------
A10         TAGCTTATAATC--------ATTTGGTCTTCACTTTATAGAC----------CTTTTA-T
A100        TAGCTTCTAATATAA-----CATTGGT-CTTTG-----GGAC----------CTTG---T
A101        TAGCTTCTAATATAA-----CATTGGT-CTTTG-----GGAC----------CTTG---T
A102        CAGCTTTCG--AACC----------GTCTTATTTATA-AGACTAGATAA-----------
A103        CAGCTCTCG--AACT----------GTCTTGAAAAAACAGAC--AACTT-----------
A104        CAGCTCTCG--AACT----------GTCTTGAAAAAACAGAC--AACTT-----------
A105        CAGCTCTCG--AACT----------GTCTTGAAAAAACAGAC--A---------------
A106        CAGCTCTCG--AACT----------GTCTTGAAAAAACAGAC--A---------------
A107        CAGCTCTCA--AACT----------GTCTTGATAAAA-AGAC--AATTG-----------
A108        CAGCTCTCA--AACT----------GTCTTGATAAAA-AGAC--AATTG-----------
A109        CAGCTCTCA--AACT----------GTCTTGATAAAA-AGAC--AATTG-----------
A11         TAGCTTCTATCA--------TTTTGGTCCTTT-------GAC----------CTTAA--T
A110        CAGCTCTCA--AACT----------GTCTTGATAAAA-AGAC--AATTG-----------
A111        CAGCTCTCG--AACT----------GTCTTGAAAAAG-ACAA--ATTGT-----------
A112        CAGCTCTCG--AACT----------GTCTTGAAAAAG-ACAA--ATTGT-----------
A113        CAGACTTCT--AACA---------------------------------------------
A114        CAG-CTTCT--AATA---------------------------------------------
A115        CAG-CTTCT--AACA---------------------------------------------
A12         TAGCTTCTATCA--------TTTTGGTCCTTT-------GAC----------CTTAA--T
A13         ????????????????????????????????????????????????????????????
A14         TAGCTTCTATCA--------TTTTGGTCCTTT-------GAC----------CTTAA--A
A15         TAGCTTCTATCA--------TTTTGGCCCTTG-------GAC----------CTTAA--A
A16         TAGCTTCTAACA--------ACTCA-----------------------------TAA--T
A17         TAGCTTCTAACA--------ACTCA-----------------------------TAA--T
A18         ????????????????????????????????????????????????????????????
A19         CTGCTTGGA--AAAA----------ATTATAT----------------------------
A2          --------------------------------------GGTTG-----------------
A20         CTGCTTGGA--AAAA----------ATTATAT----------------------------
A21         CTGCTTGGA--AAAA----------ATTATAT----------------------------
A22         ------------------------------------------------------------
A23         CAGCTTTTT-------------------------------TC--AATATCA--------T
A24         CAGCTTTTT-------------------------------TC--AATATCA--------T
A25         CAGCTTTTT-------------------------------TC--AATATCA--------T
A26         CAGCTTTTT-------------------------------TC--AATATCA--------T
A27         TAGCTTTTT-------------------------------TG--AATATCA--------T
A28         ------------------------------------------------------------
A29         ????????????????????????????????????????????????????????????
A3          --------------------------------------GGGTT-----------------
A30         CTGCTTGGA--AAGA----------TTTATTT------TG--------------------
A31         TAGCTTTCT--AATC----------GTCTATT------AGAC--AAA-------------
A32         TAGCTTTCT--AATC----------GTCTATT------AGAC--AAA-------------
A33         ------------------------------------------------------------
A34         TGGCTTTCT--AATG---------AGTCTCCCTTGGG-GAAC--AATAT-T--------T
A35         TGGCTTTCT--AATG---------AGTCTCCTTCGGG-GGAC--AATAT----------T
A36         TGGCTTTCT--AATG---------AGTCTCCCTTGGG-GAAC--AATAT-T---------
A37         ------------------------------------------------------------
A38         TGGCTCTCC--AACC----------GTCCTTTTCGAG-GGAC--AACC------------
A39         TGGCTCTCC--AACC----------GTCCTTTTCGAG-GGAC--AACCTGA--------A
A4          --------------------------------------GGGT------------------
A40         TGGCTCTCC--AACC----------GTCCTTTTCGAG-GGAC--AACCTGA--------A
A41         TGGCTCTCC--AACC----------GTCCTTTTCGAG-GGAC--AACCTGA--------A
A42         TGGCTCTCT--AATC----------GTCTCGT-TAAG-AGAC--AAAAT-----------
A43         TAGCTCTCT--AATC----------GTCACTT-TTAG-TGAC--AATTA----------A
A44         TAGCTCTCT--AATC----------GTCACTT-TTAG-TGAC--AATTA----------A
A45         TAGCTCTCT--AATC----------GTCACTT-TTAG-TGAC--AATTA----------A
A46         TGGCTTTCT--AATC----------GTCTCTT-TTCG-AGAC--AAT-T-----------
A47         TGGCTTTCT--AATG---------AGTCTCCC-TGGG-GAAC--AATAT-T--------T
A48         TGGCTTTCT--AATG---------AGTCTCCCCTGGG-GAAC--AATAT-T--------T
A49         ????????????????????????????????????????????????????????????
A5          CAGCTTCTAACTTTG---TGTTTGAATGCACT---------------------------T
A50         ????????????????????????????????????????????????????????????
A51         TGGCTTTCT--AATG----------GTCTCCTTTGCG-GGAC--AATAT-T--------T
A52         TGGCTCTCC--AATC----------GTCCTTTTCGAG-GGAC--AATCT-A--------A
A53         TGGCTTTCT--AATG----------GTCTCCTTTGCG-AGAC--AATAT-T--------T
A54         TGGCTCTCT--AATC----------GTCTTCC-TGTG-AGAC--AACAT-----------
A55         TGACTTTTT-TCAT----------------------------------------------
A56         TGACTTTTT-TCAT----------------------------------------------
A57         GGACTCTCT-TAAT----------------------------------------------
A58         GGACTCTCT-TAAT----------------------------------------------
A59         GGACTCTCT-TAAT----------------------------------------------
A6          ------------------------------------------------------------
A60         GGACCCCCA-TCATC-----------------------------------------CT--
A61         GGACCCCCA-TC------------------------------------------------
A62         GGACCCCCA-TCATC-----------------------------------------CT--
A63         GGACCCCCA-TCATC-----------------------------------------CT--
A64         CAGCTTTCT--AACA-----------------------GGAC--AATGA---ACTGTC-T
A65         CAGCTTTCT--AACA-----------------------GGAC--AATTA---ACTGTC-T
A66         CAGCTTTCT--AACA-----------------------GGAC--AATTA---ACTGTC-T
A67         CAGCTTTCT--AACA-----------------------GGAC--AATTA---ACTGTC-T
A68         CAGCTTTCT--AACA-----------------------GGAC--AATTA-C-ACTGTC-T
A69         CAGCTTTCT--AACA-----------------------GGAC--AATTA---ACTGTC-T
A7          TAGCTTATAATC--------ATTTGGTCTTCACTTTATAGAC----------CTTTTA-T
A70         CAGCTTTCT--AACA-----------------------GGAC--AATTA---ACTGTC-T
A71         CAGCTTTCT--AATG-----------------------AGAC--AACAA-CAACTGTC-T
A72         CAGCTTTCT--AATG-----------------------AGAC--AACAA-CAACTGTC-T
A73         CTGCTTTCTAAAACA-----------------------GGAC--AATA----ACTGTCTT
A74         CTGCTTTCTAAAACA-----------------------GGAC--AAT-------------
A75         CTGCTTTCTAAAACA-----------------------GGAC--AATA----ACTGTCTT
A76         CTGCTTTCTAAAACA-----------------------GGAC--AATG----ACTGTCTT
A77         CTGCTTTCTAAAACA-----------------------GGAC--AATA----ACTGTC-T
A78         CAGCTTTCC--AATT----------GTCCCTT----G-GGAC--AACTT-T--------C
A79         ????????????????????????????????????????????????????????????
A8          TAGCTTATAATC--------ATTTGGTCTTCACTTTATAGAC----------CTTTTA-T
A80         CAGCTTTCC--AATT----------GTCCCTT----G-GGAC--AACTT-T--------C
A81         CAGCTTTCC--AATT----------GTCCCTT----G-GGAC--AACTT-T--------C
A82         CAGCTTTCC--AATT----------GTCCCTT----G-GGAC--AACTT-T--------C
A83         CAGCTTTCC--AATT----------GTCCCTT----G-GGAC--AACTT-T--------C
A84         ????????????????????????????????????????????????????????????
A85         CAGCTTTCC--AATT----------GTCCCTT----G-GGAC--AACTT-T--------C
A86         CAGCTTTCC--AATT----------CTCCCTT----G-GGAC--AACTT-T--------C
A87         ------------------------------------------------------------
A88         TAGCTTCTAATATAA-----CATTGGT-CTTT----------------------------
A89         TAGCTTCTAATATAA-----CATTGGT-CTTTG-----GGAC----------CTTG---T
A9          TAGCTTATAATC--------ATTTGGTCTTCACTTTATAGAC----------CTTTTA-T
A90         TAGCTTCTAATATAAATATGTCTTGGTCCTTTT-----GGAC----------CTTGA--T
A91         TAGCTTCTAATATAAATATGTCTTGGTCCTTTT-----GGAC----------CTTGA--T
A92         TAGCTTCTAATATAAATATGTCTTGGTCCTTTT-----GGAC----------CTTGAT-T
A93         ????????????????????????????????????????????????????????????
A94         TAGCTTCTAATATAA-----CATTGGT-CTTTG-----GGAC----------CTTG---T
A95         TAGCTTCTAATATAA-----CATTGGT-CTTTG-----GGAC----------CTTG---T
A96         ????????????????????????????????????????????????????????????
A97         TAGCTTCTAACACAA-----TCTTGGT--GTTG-----ACAC----------CTTG---T
A98         TAGCTTCTAACACAA-----TCTTGGT--GTTG-----ACAC----------CTTG---T
A99         TAGCTTCTAACACAA-----TCTTGGT--GTTG-----ACAC----------CTTG---T
JSP2025_138 TGACTCTTTTTGCTGG-------KGGC-TTTTTTTAATGGAC------------------
JSP2025_322 TGACTCTTTTTGCTGG-------TGGCTTTTTTTTAATGGAC------------------
JSP2025_323 TGACTCTTTTTGCTGG-------TGGCTTTTTTTTAATGGAC------------------

A1          ------------------------------------------------------------
A10         TTATTTAACTTG--ACCTCAAATCAGGTAGGACTACCCGCTGAACTTAAGCATATC----
A100        TTTGATAATTTG--ACCTCAAATCAGGTAGGACTACCCGCTGAACTTAAGCATATC--??
A101        TTTGATAATTTG--ACCTCAAATCAGGTAGGACTACCCGCTGAACTTAAGCATATCAA??
A102        -TGACAACTT--------------------------------------------------
A103        -TGACAACCTTTTGACCTCAAATCAGGTAGGACTACCCGT--------------------
A104        -TGACAACCTTTTGACCTCAAATCAGGTAGGACTACCCGT--------------------
A105        --GACAACTT--------------------------------------------------
A106        --GACAACTTT-------------------GACAA-------------------------
A107        -ACACAAC----------------------------------------------------
A108        -ACACAACCTTT--GACCT-----------------------------------------
A109        -ACACAACCTTT------------------------------------------------
A11         TTTCTTAATTTG--ACCTCAAATCAGGTAGGATTACCCGCTGAACTTAAGCATATCAA--
A110        -ACACAACC---------------------------------------------------
A111        -TGACAATCTTT--GACCT---------------------------------------AT
A112        -TGACAATCTTT--GACCT---------------------------------------AT
A113        ------------------------------------------------------------
A114        ------------------------------------------------------------
A115        ----------------------------------------------------------AC
A12         TTTCTTAATTTG--ACCTCAAATCAGGTAGGATTACCCGCTGAACTTAAGCATATCAA--
A13         ??????????????????????????????????????????????????????????--
A14         TTTCTTAATTTG--ACCTCAAATCAGGTAGGATTACCCGCTGAACTTAAGCATATC--??
A15         TTTCTT-ATTTG--ACC-----------------------------------------??
A16         TTTCTT-AATTG--ACCTCAAATCAG----------------------------------
A17         TTTCTT-AATTG--ACCTCAAAT-------------------------------------
A18         ??????????????????????????????????????????????????????????--
A19         -TGATTT-----------------------------------------------------
A2          ------------------------------------------------------------
A20         -TGATTT-----------------------------------------------------
A21         -TGATTT-----------------------------------------------------
A22         ------------------------------------------------------------
A23         TTGACTTCTT--------------------------------------------------
A24         TTGACTT-----------------------------------------------------
A25         TTGACTT-----------------------------------------------------
A26         TTGACTT-----------------------------------------------------
A27         TTGACTT-----------------------------------------------------
A28         ----------------------------------------------------------AC
A29         ??????????????????????????????????????????????????????????AC
A3          ------------------------------------------------------------
A30         -----ATTTTTG--ACCTCAAATCAGGTAGGACTACCCGCTGAACTTAAGCATATCAAAC
A31         -TGACATTTTTG--ACCTCAAATCAGGTAGGACTACCCGCTGAACTTAAGCATATCAAAC
A32         -TGACATTTTTG--ACCTCAAATCAGGTAGGACTACCCGCTGA-----------------
A33         ----------------------------------------------------------??
A34         ------------------------------------------------------------
A35         CTGATACCTTTG--ACCTCAAATCAGGTAGGACTACCCGCTGAACTTAA-----------
A36         ------------------------------------------------------------
A37         ----------------------------------------------------------??
A38         ------------------------------------------------------------
A39         TTGACACT----------------------------------------------------
A4          ------------------------------------------------------------
A40         TTGACACTTT--------------------------------------------------
A41         TTGACACT----------------------------------------------------
A42         --GACATTTT--------------------------------------------------
A43         ATGACATT----------------------------------------------------
A44         ATGACATT----------------------------------------------------
A45         ATGACATTTT-G--ACCTCAAATCAGGTAGGACTACCCGCTGAACTTAAGCATATCAA??
A46         --GACATTTTTG--ACCTCAAATCAGGTAGGACTACCCGCTGAACTTAAGCATATCAA??
A47         CTGATACCTTTG--ACCTCAAATCAGGTAGGACTACCCGCTGAACTTAA----------C
A48         CTGATACCTTTG--ACCTCAAATCAGGTAGGACTACCCGCTGAACTTAAGCATATCAA??
A49         ??????????????????????????????????????????????????????????AC
A5          TCTGATAT-TTG--ACCTCAAATCAGGTAGGACTACCCGCTGAACTTAAGCATATC----
A50         ??????????????????????????????????????????????????????????AC
A51         CTGATACCTTTG--ACCTCAAAT-----------------------------------??
A52         TTGACACYTTTG--ACCTCAAATCAGGTA-------------------------------
A53         CTGATACCTTTG--ACCTCAAATCAGGTAGGACTACCCGCTGAACTTAA-----------
A54         --GACATTTTTG--ACCTCAAATCAGGTAGGACTACCCGCTGAACTTAAGCATATCAA??
A55         ---------TTG--ACCTCAAATCGGGTGGGACTACCCACTGAACTTAAGCATATCAA--
A56         ---------TTG--ACCTCAAATCGGGTGGGACTACCCACTGAACTTAAGCATATCAA--
A57         -------CTTTG--ACCTCAAATCGGGTGGGACTACCCACTGAACTTAAGCATATCAA--
A58         -------CTTTG--ACCTCAAATCGGGTGGGACTACCCACTGAACTTAAGCATATCAA--
A59         -------CTTTG--ACCTCAAATCGGGTGGGACTACCCACTGAACTTAAGCATATCAA--
A6          ----------------------------------------------------------??
A60         ----TTACTTTG--ACCTCAAATCGGGTGGGACTACCCACTGAACTTAAGCATATCAA--
A61         ------------------------------------------------------------
A62         ----TTACTTTG--ACCTCAAATCGGGTGGGACTACCCACTGAACTTAAGCATATCAA--
A63         ----TTACTTTG--ACCTCAAATCGGGTGGGACTACCCACTGAACTTAAGCATATCAA??
A64         TTGATCATTT--------------------------------------------------
A65         TTGATCA-TTTG--ACCTCAAATCAGGTAGGACTACCCGCTGAACTTAAGCATATCTA??
A66         TTGATCATTT--------------------------------------------------
A67         TTGATCATT---------------------------------------------------
A68         TTGATCATTTTG--AACTCAAATCAGGTAGGAATCACCGCAGACCTTAAGCATATCAA??
A69         TTGATCATTTTG--ACCTCAAATCAGGTAGGACTACCCGCTGAACTTAAG--------??
A7          TTATTTAACTTG--ACCTCAAATCAGGTAGGACTACCCGCTGAACTT-------------
A70         TTGATCATTTTG--ACCTCAAATCAGGTAGGACTACCCGCTGAACTTAAGCATA------
A71         T-----------------------------------------------------------
A72         TTGATTATTT--------------------------------------------------
A73         TTGATAATTTTG--ACCTCAA---------------------------------------
A74         ------------------------------------------------------------
A75         TTGATAATT---------------------------------------------------
A76         TTGATAATTT------------------------------------------------??
A77         TTGATAAT----------------------------------------------------
A78         TTGACAACTT--------------------------------------------------
A79         ??????????????????????????????????????????????????????????--
A8          TTATTTAACTTG--ACCTCAAATCAGGTAGGACTACCCGCTGAACTTAAGCATAT-----
A80         TTGACAACTTTG--ACCT----------------------------------------??
A81         TTGACAACTTTG--ACCTCAAATCAGGTAGGACTACCCGCTGAACTTAAGCATATCAA--
A82         TTGACAACTTGA--C---------------------------------------------
A83         TTGACAACTTTG--ACCTCAAATCAGGTA-------------------------------
A84         ??????????????????????????????????????????????????????????--
A85         TTGACAACTTTG--ACCTCAAATCAGGTAGGACTACCCGCTGAACTTAA---------??
A86         -TGACAACTT-G--ACCTCAAATCAGGTAGGAC-------------------------??
A87         ----------------------------------------------------------??
A88         ----------------------------------------------------------??
A89         TTTGATAATTTG--ACCTCAAATCAGGTAGGACTACCCGCTGAACTTAAGCAT-----??
A9          TTATTTAACTTG--ACCTCAAATCAGGTAGGACTACCCGCTGAACTTAA-----------
A90         TTTAATAA-TTG--ACCTCAA---------------------------------------
A91         TTTAATAA-TTG--ACCTCA----------------------------------------
A92         TTTAATAATTTG--ACCTCAAATCAGGTAGGACTACCCGCTGAACTTAAGCATATCA---
A93         ??????????????????????????????????????????????????????????--
A94         TTTGATAATTG-------------------------------------------------
A95         TTTGATAATTTG--ACCTCAAATCAGGTAGGACTACCCGCTGAACTTAAGCATATCAA--
A96         ??????????????????????????????????????????????????????????--
A97         TTTGATAATTTG--ACCTCAAATCAGGTAGGACTACCCGCTGAACTTAAGCA--------
A98         TTTGATAATTTG--AC--------------------------------------------
A99         TTTGATAATTTG--ACCTCAAGT-AGGTAGGAC-ACCCGCTGAACTTAAGCA--------
JSP2025_138 -------TTTTG--ACCTCARATCAGGTG-------------------------------
JSP2025_322 -------TTTTG--ACCTCAGATCAGGT--------------------------------
JSP2025_323 -------TTTTG--ACCTCAGATCAGGTGGGACTACCCGCTGAACTTAAGCATATCAA--

A1          --------------------------------------------CCCTTAGTAACTGCGA
A10         ----------CAATAAGCGGAGGAAAAGAAACTAAC-AAGGATTCCCTTAGTAACTGCGA
A100        ????????????????????????????????????????????????????????????
A101        ????????????????????????????????????????????????????????????
A102        ----------------------------------------------CCTAGTAACTGCGA
A103        ---------------------------------------------------TAACTGCGA
A104        ---------------------------------------------------TAACTGCGA
A105        ----------------------------------------------CCTAGTAACTGCGA
A106        ----------------------------------------------CCTAGTAACTGCGA
A107        -----------------------------------------------CTAGTAACTGCGA
A108        ------------------------------------------------------------
A109        ----------------------------------------------CCTAGTAACTGCGA
A11         ------------------------------ACTAAC-AAGGATTCCCTTAGTAACTGCGA
A110        ----------------------------------------------CCTAGTAACTGCGA
A111        ACTAGCATATCAATAAGCGGAGGAAAAGAAACTAAC-AAGGATTCCCCTAGTAACTGCGA
A112        ACTAGCATATCAATAAGCGGAGGAAAAGAAACTAAC-AAGGATTCCCCTAGTAACTGCGA
A113        -----------------------------AACTAAC-AAGGATTCCCCTAGTAACTGCGA
A114        ---------------------GGAAAAGAAACTAAC-CAGGATTCCCCTAGTAACTGCGA
A115        TTAAGCATATCAATAAGCGGAGGAAAAGAAACTAAC-AAGGATTCCCCTAGTAACTGCGA
A12         ------------------------------ACTAAC-AAGGATTCCCTTAGTAACTGCGA
A13         --------------------------------TAAC--AGGATTCCCTTAGTAACTGCGA
A14         ????????????????????????????????????????????????????????????
A15         ????????????????????????????????????????????????????????????
A16         ----------------------------------AC-AAGGATTCCCTTAGTAACTGCGA
A17         ----------------------------------AC-AAGGATTCCCTTAGTAACTGCGA
A18         ------------ATAAGCGGAGGAAAAGAAACTAAC-AAGGATTCCCCTAGTAACTGCGA
A19         ------------------------------------------------------------
A2          ------------------------------------------------------------
A20         ----------------------------------------------CTTAGTAACTGCGA
A21         ----------------------------------------------CTTAGTAACTGCGA
A22         ----------------------------------------------CCTAGTAACTGCGA
A23         ----------------------------------------------CCTAGTAACTGCGA
A24         ----------------------------------------------CCTAGTAACTGCGA
A25         ----------------------------------------------CCTAGTAACTGCGA
A26         ----------------------------------------------CCTAGTAACTGCGA
A27         ----------------------------------------------CCTAGTAACTGCGA
A28         TTAAGCATATCAATAAGCGGAGGAAAAGAAACTAAC-AAGGATTCCCCTAGTAACTGCGA
A29         TTAAGCATATCAATAAGCGGAGGAAAAGAAACTAAC-AAGGATTCCCTTAGTAACTGCGA
A3          ----------------------------------------GATTCCCTTAGTAACTGCGA
A30         TTAAGCATATCAATAAGCGGAGGAAAAGAAACTAAC-AAGGATTCCCTTAGTAACTGCGA
A31         TTAAGCATATCAATAAGCGGAGGAAAAGAAACTAAC-AAGGATTCCCCTAGTAACTGCGA
A32         ----------------------------------------------CCTAGTAACTGCGA
A33         ????????????????????????????????????????????????????????????
A34         ----------------------------------------------CCTAGTAACTGCGA
A35         --AAGCATATCAATAAGCGGAGGAAAAGAAACTAAC-AAGGATTCCCCTAGTAACTGCGA
A36         ----------------------------------------------CCTAGTAACTGCGA
A37         ????????????????????????????????????????????????????????????
A38         ----------------------------------------------CCTAGTAACTGCGA
A39         ----------------------------------------------CCTAGTAACTGCGA
A4          ----------------------------------------GATTCCCTTAGTAACTGCGA
A40         ----------------------------------------------CCTAGTAACTGCGA
A41         ----------------------------------------------CCTAGTAACTGCGA
A42         ----------------------------------------------CCTAGTAACTGCGA
A43         -TAAGCATATCAATAAGCGGAGGAAAAGAAACTAAC-AAGGATTCCCCTAGTAACTGCGA
A44         TTAAGCATATCAATAAGCGGAGGAAAAGAAACTAAC-AAGGATTCCCCTAGTAACTGCGA
A45         ????????????????????????????????????????????????????????????
A46         ????????????????????????????????????????????????????????????
A47         TTAAGCATATCAATAAGCGGAGGAAAAGAAACTAAC-AAGGATTCCCCTAGTAACTGCGA
A48         ????????????????????????????????????????????????????????????
A49         TTAAGCATATCAATAAGCGGAGGAAAAGAAACTAAC-AAGGATTCCCCTAGTAACTGCGA
A5          ----------CAATAAGCGGAGGAAAAGAAACTAAC-AAGGATTCCCTTAGTAACTGCGA
A50         TTAAGCATATCAATAAGCGGAGGAAAAGAAACTAAC-AAGGATTCCCCTAGTAACTGCGA
A51         ????????????????????????????????????????????????????????????
A52         -------------------------------------------TCCCCTAGTAACTGCGA
A53         ---------------------------GAAACTAACCAAGGATTCCCCTAGTAACTGCGA
A54         ????????????????????????????????????????????????????????????
A55         ---------------------------------------------CCCTAGTAACTGCGA
A56         ----------------------GAAAAGAAACTAAC-AAGGATTCCCCTAGTAACTGCGA
A57         -------------------------------------------TCCCCTAGTAACTGCGA
A58         -------------------------------------------TCCCCTAGTAACTGCGA
A59         TTAAGCATATCAATAAGTGGAGGAAAAGAAACTAAC-AAGGATTCCCCTAGTAACTGCGA
A6          ????????????????????????????????????????????????????????????
A60         ----------------------------------------------CCTAGTAACTGCGA
A61         ------------------------------------------------TAGTAACTGCGA
A62         -------------------------------------------TCCCCTAGTAACTGCGA
A63         ????????????????????????????????????????????????????????????
A64         ------------------------------------------------TAGTAACTGCGA
A65         ????????????????????????????????????????????????????????????
A66         ----------------------------------------------CCTAGTAACTGCGA
A67         ----------------------------------------------CCTAGTAACTGCGA
A68         ????????????????????????????????????????????????????????????
A69         ????????????????????????????????????????????????????????????
A7          ----------CAATAAGCGGAGGAAAAGAAACTAAC-AAGGATTCCCTTAGTAACTGCGA
A70         --------------------------------------------CCCCTAGTAACTGCGA
A71         ----------------------------------------------CCTAGTAACTGCGA
A72         ----------------------------------------------CCTAGTAACTGCGA
A73         ----------------------------------------------CCTAGTAACTGCGA
A74         ----------------------------------------------CCTAGTAACTGCGA
A75         ----------------------------------------------CCTAGTAACTGCGA
A76         ????????????????????????????????????????????????????????????
A77         ----------------------------------------------CCTAGTAACTGCGA
A78         ----------------------------------------------CCTAGTAACTGCGA
A79         ----------CAATAAGCGGAGGAAAAGAAACTAAC-AAGGATTCCCCTAGTAACTGCGA
A8          ----------CAATAAGCGGAGGAAAAGAAACTAAC-AAGGATTCCCTTAGTAACTGCGA
A80         ????????????????????????????????????????????????????????????
A81         ------------------------AAAGAAACTAAC-AAGGATTCCCCTAGTAACTGCGA
A82         -----------------------------------------------CTAGTAACTGCGA
A83         ----------------------------------------GATTCCCCTAGTAACTGCGA
A84         ----------------------------------------------CCTAGTAACTGCGA
A85         ????????????????????????????????????????????????????????????
A86         ????????????????????????????????????????????????????????????
A87         ????????????????????????????????????????????????????????????
A88         ????????????????????????????????????????????????????????????
A89         ????????????????????????????????????????????????????????????
A9          ----------CAATAAGCGGAGGAAAAGAAACTAAC-AAGGATTCCCTTAGTAACTGCGA
A90         ---------------------------------------GGATTCCCTTAGTAACTGCGA
A91         ------------------------------------------TTCCCTTAGTA-CTGCGA
A92         ---------------------------------------------CCTTAGTAACTGCGA
A93         ------------------------------------------------------------
A94         ----------------------------------------GATTCCCTTAGTAACTGCGA
A95         ------------------------------------------------------------
A96         --------------------------------TAAC-AAGGATTCCCTTAGTAACTGCGA
A97         --------------------------------------------CCCTTAGTAACTGCGA
A98         --------------------------------------------CCCTTAGTAACTGCGA
A99         -------------------------------------------------------TGCGA
JSP2025_138 --------------------------------TAAC-AAGGATTCCCCTAGTAACTGCGA
JSP2025_322 ----------CAATAAGCGGAGGAGGAGAAACTAAC-AAGGATTCCCCTAGTAACTGCGA
JSP2025_323 ----------CAATAAGCGGAGGAGGAGAAACTAAC-AAGGATTCCCCTAGTAACTGCGA

A1          GTGAAGCGGGAAAAGCTCAAATTTAAAATCTGGCGGTC------TCTGGCCGTCCGAGTT
A10         GTGAAGTGGGAAAAGCTCAAATTTAAAATCTGGTAGTC------TTTGATTACCCGAGTT
A100        ????????????????????????????????????????????????????????????
A101        ????????????????????????????????????????????????????????????
A102        GTGAAGCGGGAAAAGCTCAAATTTAAAATCTGGCGGTC-----CCTTGGCTGTCCGAGTT
A103        GTGAAGCGGGAAAAGCTCAAATTTAAAATCTGACAGTC------TTTGGCTGTCCGAGTT
A104        GTGAAGCGGGAAAAGCTCAAATTTAAAATCTGACAGTC------TTTGGCTGTCCGAGTT
A105        GTGAAGCGGGAAAAGCTCAAATTTAAAATCTGACAGTC------TTTGGCTGTCCGAGTT
A106        GTGAAGCGGGAAAAGCTCAAATTTAAAATCTGACAGTC------TTTGGCTGTCCGAGTT
A107        GTGAAGCGGGAAAAGCTCAAATTTAAAATCTGGCAGTC-----TTTTGGCTGTCCGAGTT
A108        ------CGGGAAAAGCTCAAATTTAAAATCTGGCAGTC-----TTTTGGCTGTCCGAGTT
A109        GTGAAGCGGGAAAAGCTCAAATTTAAAATCTGGCAGTC-----TTTTGGCTGTCCGAGTT
A11         GTGAAGTGGGAAAAGCTCAAATTTAAAATCTGGTAGTC------TTTGATTGCCCGAGTT
A110        GTGAAGCGGGAAAAGCTCAAATTTAAAATCTGGCAGTC-----TTTTGGCTGTCCGAGTT
A111        GTGAAGCGGGAAGAGCTCAAATTTAAAATCTGGCAGCT------TTTGACTGTCCGAGTT
A112        GTGAAGCGGGAAGAGCTCAAATTTAAAATCTGGCAGCT------TTTGACTGTCCGAGTT
A113        GTGAACGCGGAAAAGCTCAAATTTAAAATCTGCGGTCC-----TTGTGGCCGTCCGAGTT
A114        GTGAAGCGGGAAAAGCTCAAATTTAAAATCTGGCGGTC-----CCTGGGCCGTCCGAGTT
A115        GTGAAGAGGGAAAAGCTCAAATTTAAAATCTGG----------ACTTCGCTGTCCGAGTT
A12         GTGAAGTGGGAAAAGCTCAAATTTAAAATCTGGTAGTC------TTTGATTGCCCGAGTT
A13         GTGAAGTGGGAAAAGCTCAAATTTAAAATCTGGTAGTC------TTTGATTGCCCGAGTT
A14         ????????????????????????????????????????????????????????????
A15         ????????????????????????????????????????????????????????????
A16         GTGAAGTGGGAAAAGCTCAAATTTAAAATCTGGTGGTC------TTTGACCGCCTGAGTT
A17         GTGAAGTGGGAAAAGCTCAAATTTAAAATCTGGTGGTC------TTTGACCGCCTGAGTT
A18         GTGAAGCGGGAAAAGCTCAAATTTAAAATCTGGCAG--------TTTCACTGTCCGAGTT
A19         ------------------------------------------------------------
A2          ----------------------TTAAAATCTGGCGGTC------TCTGGCCGTCCGAGTT
A20         GTGAAGTGGGAAAAGCTCAAATTTAAAATCTGGCAGTT------TTTAATTGCCCGAGTT
A21         GTGAAGTGGGAAAAGCTCAAATTTAAAATCTGGCAGTT------TTTAATTGCCCGAGTT
A22         GTGAAGCGGGAAAAGCTCAAATTTAAAATCTGACAGCT------TTTAGCTGTTCGAGTT
A23         GTGAAGCGGGAAAAGCTCAAATTTAAAATCTGACAGCT------TTTAGCTGTTCGAGTT
A24         GTGAAGCGGGAAAAGCTCAAATTTAAAATCTGACAGCT------TTTAGCTGTTCGAGTT
A25         GTGAAGCGGGAAAAGCTCAAATTTAAAATCTGACAGCT------TTTAGCTGTTCGAGTT
A26         GTGAAGCGGGAAAAGCTCAAATTTAAAATCTGACAGCT------TTTAGCTGTTCGAGTT
A27         GTGAAGCGGGAAAAGCTCAAATTTAAAATCTGACAGCT------TTTAGCTGTTCGAGTT
A28         GTGAAGCGGGAAGAGCTCAAATTTAAAATCTGGCAG-T------TTTGACTGTCCGAGTT
A29         GTGAAGTGGGAAAAGCTCAAATTTAAAATCTGGCAGTT------TCTAACTGTCCGAGTT
A3          GTGAAGCGGGAAAAGCTCAAATTTAAAATCTGGCGGTC------TCTGGCCGTCCGAGTT
A30         GTGAAGTGGGAAAAGCTCAAATTTAAAATCTGGCAGTT------TCTAACTGTCCGAGTT
A31         GTGAAGCGGGAAAAGCTCAAATTTAAAATCTGACAG--------TTTCACTGTCCGAGTT
A32         GTGAAGCGGGAAAAGCTCAAATTTAAAATCTGACAG--------TTTCACTGTCCGAGTT
A33         ????????????????????????????????????????????????????????????
A34         GTGAAGCGGGAAGAGCTCAAATTTAAAATCTGGCAG-T------TCTGACTGTCCGAGTT
A35         GTGAAGCGGGAAGAGCTCAAATTTAAAATCTGGCAG-T------TCTGACTGTCCGAGTT
A36         GTGAAGCGGGAAGAGCTCAAATTTAAAATCTGGCAG-T------TCTGACTGTCCGAGTT
A37         ????????????????????????????????????????????????????????????
A38         GTGAAGCGGGAAAAGCTCAAATTTAAAATCTGGCAG-C------TTTGGCTGTCCGAATT
A39         GTGAAGCGGGAAAAGCTCAAATTTAAAATCTGGCAG-C------TTTGGCTGTCCGAATT
A4          GTGAAGCGGGAAAAGCTCAAATTTAAAATCTGGCGGTC------TCTGGCCGTCCGAGTT
A40         GTGAAGCGGGAAAAGCTCAAATTTAAAATCTGGCAG-C------TTTGGCTGTCCGAATT
A41         GTGAAGCGGGAAAAGCTCAAATTTAAAATCTGGCAG-C------TTTGGCTGTCCGAATT
A42         GTGAAGAGGGAAAAGCTCAAATTTAAAATCTGGCAG--------TTTTACTGTCCGAGTT
A43         GTGAAGCGGGAAAAGCTCAAATTTAAAATCTGGCAGTC------TTTGATTGTCCGAGTT
A44         GTGAAGCGGGAAAAGCTCAAATTTAAAATCTGGCAGTC------TTTGATTGTCCGAGTT
A45         ????????????????????????????????????????????????????????????
A46         ????????????????????????????????????????????????????????????
A47         GTGAAGCGGGAAGAGCTCAAATTTAAAATCTGGCAG-T------TCTGACTGTCCGAGTT
A48         ????????????????????????????????????????????????????????????
A49         GTGAAGCGGGAAAAGCTCAAATTTAAAATCTGGCAGTC-----TTTTGATTGTCCGAGTT
A5          GTGAAGTGGGAAAAGCTCAAATTTAAAATCTGGTAGTC------TTTGATTACCTGAGTT
A50         GTGAAGCGGGAAAAGCTCAAATTTAAAATCTGGCAGTC-----TTTTGATTGTCCGAGTT
A51         ????????????????????????????????????????????????????????????
A52         GTGAAGCGGGAAAAGCTCAAATTTAAAATCTGGCAGCT------TTTGGCTGTCCGAATT
A53         GTGAAGCGGGAAAAGCTCAAATTTAAAATCTGGCAG-T------TCTTACTGTCCGAGTT
A54         ????????????????????????????????????????????????????????????
A55         GTGAAGTGGGAAAAGCTCAAATTTAAAATCTGGCAGTTTATTTATTTGGCTGTCCGAGTT
A56         GTGAAGTGGGAAAAGCTCAAATTTAAAATCTGGCAGTTTATTTATTTGGCTGTCCGAGTT
A57         GTGAAGTGGGAAAAGCTCAAATTTAAAATCTGGCAGTTTATTTATTTGGCTGTCCGAGTT
A58         GTGAAGTGGGAAAAGCTCAAATTTAAAATCTGGCAGTTTATTTATTTGGCTGTCCGAGTT
A59         GTGAAGTGGGAAAAGCTCAAATTTAAAATCTGGCAGTTTATTTATTTGGCTGTCCGAGTT
A6          ????????????????????????????????????????????????????????????
A60         GTGAAGTGGGAAAAGCTCAAATTTAAAATCTGGCAGTTTATTTATTTGGCTGTCCGAGTT
A61         GTGAAGTGGGAAAAGCTCAAATTTAAAATCTGGCAGTTTATTTATTTGGCTGTCCGAGTT
A62         GTGAAGTGGGAAAAGCTCAAATTTAAAATCTGGCAGTTTATTTATTTGGCTGTCCGAGTT
A63         ????????????????????????????????????????????????????????????
A64         GTGAAGCGGGAAGAGCTCAAATTTAAAATCTGACAGCC------TTTGGTTGTCCGAGTT
A65         ????????????????????????????????????????????????????????????
A66         GTGAAGCGGGAAGAGCTCAAATTTAAAATCTGACAGCC------TTTGGCTGTCCGAGTT
A67         GTGAAGCGGGAAGAGCTCAAATTTAAAATCTGACAGCC------TTTGGTTGTCCGAGTT
A68         ????????????????????????????????????????????????????????????
A69         ????????????????????????????????????????????????????????????
A7          GTGAAGTGGGAAAAGCTCAAATTTAAAATCTGGTAGTC------TTTGATTACCCGAGTT
A70         GTGAAGCGGGAAGAGCTCAAATTTAAAATCTGACAGCC------TTTGGCTGTCCGAGTT
A71         GTGAAGCGGGAAGAGCTCAAATTTAAAATCTGACAGCC------TTTGGCTGTTCGAGTT
A72         GTGAAGCGGGAAGAGCTCAAATTTAAAATCTGACAGCC------TTTGGCTGTTCGAGTT
A73         GTGAAGCGGGAAGAGCTCAAATTTAAAATCTGACAGTC------TTTGGCTGTCCGAGTT
A74         GTGAAGCGGGAAGAGCTCAAATTTAAAATCTGACAGTC------TTTGGCTGTCCGAGTT
A75         GTGAAGCGGGAAGAGCTCAAATTTAAAATCTGACAGTC------TTTGGCTGTCCGAGTT
A76         ????????????????????????????????????????????????????????????
A77         GTGAAGCGGGAAGAGCTCAAATTTAAAATCTGACAGTC------TTTGGCTGTCCGARTT
A78         GTGAAGCGGGAAAAGCTCAAATTTAAAATCTGGCAGCC------TTTGGCTGTCCGAGTT
A79         GTGAAGCGGGAAAAGCTCAAATTTAAAATCTGGCAGCC------TTTGGCTGTCCGAGTT
A8          GTGAAGTGGGAAAAGCTCAAATTTAAAATCTGGTAGTC------TTTGATTACCCGAGTT
A80         ????????????????????????????????????????????????????????????
A81         GTGAAGCGGGAAAAGCTCAAATTTAAAATCTGGCAGCC------TTTGGCTGTCCGAGTT
A82         GTGAAGCGGGAAAAGCTCAAATTTAAAATCTGGCAGCC------TTTGGCTGTCCGAGTT
A83         GTGAAGCGGGAAAAGCTCAAATTTAAAATCTGGCAGCC------TTTGGCTGTCCGAGTT
A84         GTGAAGCGGGAAAAGCTCAAATTTAAAATCTGGCAGCC------TTTGGCTGTCCGAGTT
A85         ????????????????????????????????????????????????????????????
A86         ????????????????????????????????????????????????????????????
A87         ????????????????????????????????????????????????????????????
A88         ????????????????????????????????????????????????????????????
A89         ????????????????????????????????????????????????????????????
A9          GTGAAGTGGGAAAAGCTCAAATTTAAAATCTGGTAGTC------TTTGATTACCCGAGTT
A90         GTGAAGTGGGAAAAGCTCAAATTTAAAATCTGGTAGTC------TTTGATTGCCCGAGTT
A91         GTGAAGTGGGAAAAGCTCAAATTTAAAATCTGGTAGTC------TTTGATTGCCCGAGTT
A92         GTGAAGTGGGAAAAGCTCAAATTTAAAATCTGGTAGTC------TTTGATTGCCCGAGTT
A93         ------------------------------------------------------------
A94         GTGAAGTGGGAAAAGCTCAAATTTAAAATCTGGTAGTC------TTTGATTATCCGAGTT
A95         ------------------------------------------------------------
A96         GTGAAGTGGGAAAAGCTCAAATTTAAAATCTGGTAGTC------TTTGATTATCCGAGTT
A97         GTGAAGTGGGAAAAGCTCAAATTTAAAATCTGGTAGTC------TTTGATTACCCGAGTT
A98         GTGAAGTGGGAAAAGCTCAAATTTAAAATCTGGTAGTC------TTTGATTACCCGAGTT
A99         GTGAAGTGGGAAAAGCTCAAATTTAAAATCTGGTAGTC------TTTGATTACCCGAGTT
JSP2025_138 GTGAAGCGGGAAAAGCTCAAATTTGAAATCTGACAGTC------CTTGGCTGTCCGAGTT
JSP2025_322 GTGAAGCGGGAAAAGCTCAAATTTGAAATCTGACAGTC------CTTGGCTGTCCGAGTT
JSP2025_323 GTGAAGCGGGAAAAGCTCAAATTTGAAATCTGACAGTC------CTTGGCTGTCCGAGTT

A1          GTAATTTAGAGAAGTGCTATCCGTGCTGGACCATGTACAAGTCTCCTGGAATGGAGCGTC
A10         GTAACCTAGAGAAGTGTTATCCGCGCTGGACCGTGTATAAGTCTCCTGGAATGGAGCGTC
A100        ????????????????????????????????????????????????????????????
A101        ????????????????????????????????????????????????????????????
A102        GTAATCTAGAGAAGTGCTATCCGCGCTGGACCGTGTACAAGTCTCCTGGAATGGAGCGTC
A103        GTAATCTAGAGAAGTGCTATCCGCGCTGGACCGTGTACAAGTCTCCTGGAATGGAGCGTC
A104        GTAATCTAGAGAAGTGCTATCCGCGCTGGACCGTGTACAAGTCTCCTGGAATGGAGCGTC
A105        GTAATCTAGAGAAGTGCTATCCGCGCTGGACCGTGTACAAGTCTCCTGGAATGGAGCGTC
A106        GTAATCTAGAGAAGTGCTATCCGCGCTGGACCGTGTACAAGTCTCCTGGAATGGAGCGTC
A107        GTAATCTAGAGAAGTGCTATCCGCGCTGGACCGTGTACAAGTCTCCTGGAATGGAGCGTC
A108        GTAATCTAGAGAAGTGCTATCCGCGCTGGACCGTGTACAAGTCTCCTGGAATGGAGCGTC
A109        GTAATCTAGAGAAGTGCTATCCGCGCTGGACCGTGTACAAGTCTCCTGGAATGGAGCGTC
A11         GTAATCTAGAGAAGTGTTATCCGCGCTGGACCGTGTAAAAGTCTCCTGGAATGGAGCGTC
A110        GTAATCTAGAGAAGTGCTATCCGCGCTGGACCGTGTACAAGTCTCCTGGAATGGAGCGTC
A111        GTAATCTAGAGAAGTGCTATCCGCGCTGGACCGTGTATAAGTCTCCTGGAATGGAGCGTC
A112        GTAATCTAGAGAAGTGCTATCCGCGCTGGACCGTGTATAAGTCTCCTGGAATGGAGCGTC
A113        GTAATCTAGAGAAGTGTTATCCGCGCCGGACCGTGTACAAGTCTCCTGGAACGGAGCGTC
A114        GTAATCTAGAGAAGTGCTATCCGCGCTGGACCGTGTACAAGTCTCCTGGAACGGAGCGTC
A115        GTAATTTAGAGAAGTGTTACCCGCGTTGGACCGTGTACAAGTCTCCTGGAACGGAGCGTC
A12         GTAATCTAGAGAAGTGTTATCCGCGCTGGACCGTGTAAAAGTCTCCTGGAATGGAGCGTC
A13         GTAATCTAGAGAAGTGTTATCCGCGCTGGACCGTGTAAAAGTCTCCTGGAATGGAGCGTC
A14         ????????????????????????????????????????????????????????????
A15         ????????????????????????????????????????????????????????????
A16         GTAATCTAGAGAAGTGTTATCCGCGCTGGACTGTGTAAAAGTCCCCTGGAATGGGGCATC
A17         GTAATCTAGAGAAGTGTTATCCGCGCTGGACTGTGTAAAAGTCCCCTGGAATGGGGCATC
A18         GTAATCTAGAGAAGTGCTATCCGTGCTGGACCGTGTACAAGTCTCCTGGAACGGAGCGTC
A19         --------------------------------------------CCTGGAATGGAGTGTC
A2          GTAATTTAAAGAAGTGCTATCCGTGCTGGACCATGTACAAGTCTCCTGGAATGGAGCGTC
A20         GTAATCTAGAGAAGTGCTATCTGTGCTGGACCATGTACAAGTCTCCTGGAATGGAGTGTC
A21         GTAATCTAGAGAAGTGCTATCTGTGCTGGACCATGTACAAGTCTCCTGGAATGGAGTGTC
A22         GTAATCTAGAGAAGTGCTATCCGTGCTGGACCGTGTACAAGTCTCCTGGAATGGAGCGTC
A23         GTAATCTAGAGAAGTGCTATCCGTGCTGGACCGTGTACAAGTCTCCTGGAATGGAGCGTC
A24         GTAATCTAGAGAAGTGCTATCCGTGCTGGACCGTGTACAAGTCTCCTGGAATGGAGCGTC
A25         GTAATCTAGAGAAGTGCTATCCGTGCTGGACCGTGTACAAGTCTCCTGGAATGGAGCGTC
A26         GTAATCTAGAGAAGTGCTATCCGTGCTGGACCGTGTACAAGTCTCCTGGAATGGAGCGTC
A27         GTAATCTAGAGAAGTGCTATCCGTGCTGGACCGTGTACAAGTCTCCTGGAATGGAGCGTC
A28         GTAATCTAGAGAAGTGCTATCCGTGCTGGACCGTGTACAAGTCTCCTGGAATGGAGCGTC
A29         GTAATCTAGAGAAGTAATATCTGTGCTGGACCATGTACAAGTCTCCTGGAATGGAGTGTC
A3          GTAATTTAGAGAAGTGCTATCCGTGCTGGACCATGTACAAGTCTCCTGGAATGGAGCGTC
A30         GTAATCTAGAGAAGTAATATCTGTGCTGGACCATGTACAAGTCTCCTGGAATGGAGTGTC
A31         GTAATCTAGAGAAGTGTTATCCGTGCTGGACCGTGTACAAGTCTCCTGGAATGGAGCGTC
A32         GTAATCTAGAGAAGTGTTATCCGTGCTGGACCGTGTACAAGTCTCCTGGAATGGAGCGTC
A33         ????????????????????????????????????????????????????????????
A34         GTAATCTAGAGAAGTGCTATCCGTGCTGGACCGTGTACAAGTCTCCTGGAATGGAGCGTC
A35         GTAATCTAGAGAAGTGTTATCCGTGCTGGACCGTGTACAAGTCTCCTGGAATGGAGCGTC
A36         GTAATCTAGAGAAGTGCTATCCGTGCTGGACCGTGTACAAGTCTCCTGGAATGGAGCGTC
A37         ????????????????????????????????????????????????????????????
A38         GTAATCTAGAGAAGTGCTATCCGTGCTGGACCGTGTACAAGTCTCCTGGAATGGAGCGTC
A39         GTAATCTAGAGAAGTGCTATCCGTGCTGGACCGTGTACAAGTCTCCTGGAATGGAGCGTC
A4          GTAATTTAGAGAAGTGCTATCCGTGCTGGACCATGTACAAGTCTCCTGGAATGGAGCGTC
A40         GTAATCTAGAGAAGTGCTATCCGTGCTGGACCGTGTACAAGTCTCCTGGAATGGAGCGTC
A41         GTAATCTAGAGAAGTGCTATCCGTGCTGGACCGTGTACAAGTCTCCTGGAATGGAGCGTC
A42         GTAATCTAGAGAAGTGTTATCCGTGCTGGACCGTGTACAAGTCTCCTGGAATGGAGCGTC
A43         GTAATCTAGAGAAGTGTTATCCGTGCTGGACCGTGTACAAGTCTCCTGGAATGGAGCGTC
A44         GTAATCTAGAGAAGTGTTATCCGTGCTGGACCGTGTACAAGTCTCCTGGAATGGAGCGTC
A45         ????????????????????????????????????????????????????????????
A46         ????????????????????????????????????????????????????????????
A47         GTAATCTAGAGAAGTGCTATCCGTGCTGGACCGTGTACAAGTCTCCTGGAATGGAGCGTC
A48         ????????????????????????????????????????????????????????????
A49         GTAATCTAGAGAAGTGCTATCCGTGCTGGACCATGTACAAGTCTCCTGGAATGGAGCGTC
A5          GTAATCTAGAGAAGTGTTATCCGCGTTGGACCGTGTATAAGTCTCCTGGAATGGAGCGTC
A50         GTAATCTAGAGAAGTGCTATCCGTGCTGGACCATGTACAAGTCTCCTGGAATGGAGCGTC
A51         ????????????????????????????????????????????????????????????
A52         GTAATCTAGAGAAGTGCTATCCGTGCTGGACCGTGTACAAGTCTCCTGGAATGGAGCGTC
A53         GTAATCTAGAGAAGTGCTATCCGTGCTGGACCGTGTACAAGTCTCCTGGAATGGAGCGTC
A54         ????????????????????????????????????????????????????????????
A55         GTAATCTAGAGAAGTATTATCCGCGTCGGACCGTGTATAAGTCTCCTGGAATGGAGCCTC
A56         GTAATCTAGAGAAGTATTATCCGCGTCGGACCGTGTATAAGTCTCCTGGAATGGAGCCTC
A57         GTAATCTAGAGAAGCATTATCCGTGTCGGACCGTGTATAAGTCTCCTGGAATGGAGTGTC
A58         GTAATCTAGAGAAGCATTATCCGTGTCGGACCGTGTATAAGTCTCCTGGAATGGAGTGTC
A59         GTAATCTAGAGAAGCATTATCCGTGTCGGACCGTGTATAAGTCTCCTGGAATGGAGTGTC
A6          ????????????????????????????????????????????????????????????
A60         GTAATCTAGAGAAGCATTATCCGTGTCGGACCGTGTATAAGTCTCCTGGAATGGAGCGTC
A61         GTAATCTAGAGAAGCATTATCCGTGTCGGACCGTGTATAAGTCTCCTGGAATGGAGCGTC
A62         GTAATCTAGAGAAGCATTATCCGTGTCGGACCGTGTATAAGTCTCCTGGAATGGAGCGTC
A63         ????????????????????????????????????????????????????????????
A64         GTAATCTAGAGAAGTGTTATCCGCGCTGGACCGTGTACAAGTCTCCTGGAATGGAACATC
A65         ????????????????????????????????????????????????????????????
A66         GTAATCTAGAGAAGTGTTATCCGCGCTGGACCGTGTACAAGTCTCCTGGAATGGAACATC
A67         GTAATCTAGAGAAGTGTTATCCGCGCTGGACCGTGTACAAGTCTCCTGGAATGGAACATC
A68         ????????????????????????????????????????????????????????????
A69         ????????????????????????????????????????????????????????????
A7          GTAACCTAGAGAAGTGTTATCCGCGCTGGACCGTGTATAAGTCTCCTGGAATGGAGCGTC
A70         GTAATCTAGAGAAGTGTTATCCGCG-TGGACCGTGTACAAGT-TCCTGGAATGGAACATC
A71         GTAATCTAGAGAAGTGTTATCCGCGCTGGACCGTGTACAAGTCTCCTGGAATGGAACATC
A72         GTAATCTAGAGAAGTGTTATCCGCGCTGGACCGTGTACAAGTCTCCTGGAATGGAACATC
A73         GTAATCTAGAGAAGTGCTATCCGCGCTGGACCGTGTACAAGTCTCCTGGAATGGAACATC
A74         GTAATCTAGAGAAGTGCTATCCGCGCTGGACCGTGTACAAGTCTCCTGGAATGGAACATC
A75         GTAATCTAGAGAAGTGCTATCCGCGCTGGACCGTGTACAAGTCTCCTGGAATGGAACATC
A76         ????????????????????????????????????????????????????????????
A77         GTAATCTAKAGAAGTGCTATCCGCRCTGGACCGTGTACAAGTCTCCTGGAATGGAACATC
A78         GTAATCTAGAGAAGTGCTATCCGCGCTGGACCGTGTACAAGTCTCCTGGAATGGAGCGTC
A79         GTAATCTAGAGAAGTGCTATCCGCGCTGGACCGTGTACAAGTCTCCTGGAATGGAGCGTC
A8          GTAACCTAGAGAAGTGTTATCCGCGCTGGACCGTGTATAAGTCTCCTGGAATGGAGCGTC
A80         ????????????????????????????????????????????????????????????
A81         GTAATCTAGAGAAGTGCTATCCGCGCTGGACCGTGTACAAGTCTCCTGGAATGGAGCGTC
A82         GTAATCTAGAGAAGTGCTATCCGCGCTGGACCGTGTACAAGTCTCCTGGAATGGAGCGTC
A83         GTAATCTAGAGAAGTGYTATCCGCGCTGGACCGTGTACAAGTCTCCTGGAATGGAGCGTC
A84         GTAATCTAGAGAAGTGCTATCCGCGCTGGACCGTGTACAAGTCTCCTGGAATGGAGCGTC
A85         ????????????????????????????????????????????????????????????
A86         ????????????????????????????????????????????????????????????
A87         ????????????????????????????????????????????????????????????
A88         ????????????????????????????????????????????????????????????
A89         ????????????????????????????????????????????????????????????
A9          GTAACCTAGAGAAGTGTTATCCGCGCTGGACCGTGTATAAGTCTCCTGGAATGGAGCGTC
A90         GTAATCTAGAGAAGTGCTATCCGCGCTGGACCGTGTACAAGTCTCCTGGAATGGAGCGTC
A91         GTAATCTAGAGAAGTGCTATCCGCGCTGGACCGTGTACAAGTCTCCTGGAATGGAGCGTC
A92         GTAATCTAGAGAAGTGCTATCCGCGCTGGACCGTGTACAAGTCTCCTGGAATGGAGCGTC
A93         ------------------------------------------------------------
A94         GTAATCTAGAGAAGTGTTATCCGCGCTGGACCGTGTACAAGTCTCCTGGAATGGAGCGTC
A95         ------------------------------------------------------------
A96         GTAATCTAGAGAAGTGTTATCCGCGCTGGACCGTGTACAAGTCTCCTGGAATGGAGCGTC
A97         GTAATCTAGAGAAGTGTTATCCGCGCTGGACCGTGTACAAGTCTCCTGGAATGGAGCGTC
A98         GTAATCTAGAGAAGTGTTATCCGCGCTGGACCGTGTACAAGTCTCCTGGAATGGAGCGTC
A99         GTAATCTAGAGAAGTGTTATCCGCGCTGGACCGTGTACAAGTCTCCTGGAATGGAGCGTC
JSP2025_138 GTAATCTAGAGAAGTGTCATCCGCGCTGGACCATGTACAAGTCTCCTGGAACGGAGCGTC
JSP2025_322 GTAATCTAGAGAAGTGTCATCCGCGCTGGACCATGTACAAGTCTCCTGGAACGGAGCGTC
JSP2025_323 GTAATCTAGAGAAGTGTCATCCGCGCTGGACCATGTACAAGTCTCCTGGAACGGAGCGTC

A1          ATAGAGGGTGAGAATCCCGTCTCTGACATGGA-CTCCCAGTGC-ATTGTGATGTGCTCTC
A10         ATAGAGGGTGAGAATCCCGTCTTTGACACGGA-CTACCAGGGCTTTAGTGATATGCTCTC
A100        ????????????????????????????????????????????????????????????
A101        ????????????????????????????????????????????????????????????
A102        ATAGAGGGTGAGAATCCCGTCTCTGACACGGA-CTGCCAGGGCTTTTGTGATGCGCTCTC
A103        ATAGAGGGTGAGAATCCCGTCTCTGACACGGA-CTACCAGGGCTTTTGTGATGCGCTCTC
A104        ATAGAGGGTGAGAATCCCGTCTCTGACACGGA-CTACCAGGGCTTTTGTGATGCGCTCTC
A105        ATAGAGGGTGAGAATCCCGTCTCTGACACGGA-CTACCAGGGCTTTTGTGATGCGCTCTC
A106        ATAGAGGGTGAGAATCCCGTCTCTGACACGGA-CTACCAGGGCTTTTGTGATGCGCTCTC
A107        ATAGAGGGTGAGAATCCCGTCTTTGACACGGA-CTGCCAGGGCTTTTGTGATGCGCTCTC
A108        ATAGAGGGTGAGAATCCCGTCTTTGACACGGA-CTGCCAGGGCTTTTGTGATGCGCTCTC
A109        ATAGAGGGTGAGAATCCCGTCTTTGACACGGA-CTGCCAGGGCTTTTGTGATGCGCTCTC
A11         ATAGAGGGTGAGAATCCCGTCTTTGACACGGA-CTCCCAGGGC-TTTGTGATGCGCTCTC
A110        ATAGAGGGTGAGAATCCCGTCTTTGACACGGA-CTGCCAGGGCTTTTGTGATGCGCTCTC
A111        ATAGAGGGTGAGAATCCCGTCTCTGACACGGA-CTCCCAGGGCTTTTGTGATGTGCTCTC
A112        ATAGAGGGTGAGAATCCCGTCTCTGACACGGA-CTCCCAGGGCTTTTGTGATGTGCTCTC
A113        ATAGAGGGTGAGAATCCCGTCTTTGACACGGA-CTACCGGGGC-TTTGTGATACGCTCTC
A114        ATAGAGGGTGAGAATCCCGTCTTTGACACGGA-CTACCAGGGC-TTTGTGATGTGCTCTC
A115        ATAGAGGGTGAGAATCCCGTCTTTGACACGGA-CTACCAAGGC-TTTGTGGTACGCTCTC
A12         ATAGAGGGTGAGAATCCCGTCTTTGACACGGA-CTCCCAGGGC-TTTGTGATGCGCTCTC
A13         ATAGAGGGTGAGAATCCCGTCTTTGACACGGA-CTCCCAGGGC-TTTGTGATGCGCTCTC
A14         ????????????????????????????????????????????????????????????
A15         ????????????????????????????????????????????????????????????
A16         ATAGAGGGTGAGAATCCCGTCTTTGACACAGA-CTCCCAGGGC-TTTGTGATGCGCTCTC
A17         ATAGAGGGTGAGAATCCCGTCTTTGACACAGA-CTCCCAGGGC-TTTGTGATGCGCTCTC
A18         ATAGAGGGTGAGAATCCCGTCTCTGACACGGA-CTCCCAGTGC-ATTGTGATGCGCTCTC
A19         ATAGAGGGTGAGAATCCCGTCTCTGACATGGA-CTCCCAGTGC-ATTGTGATACGCTCTC
A2          ATAGAGGGTGAGAATCCCGTCTCTGACATGGA-CTCCCAGTGC-ATTGTGATGTGCTCTC
A20         ATAGAGGGTGAGAATCCCGTCTCTGACATGGA-CTCCCAGTGC-ATTGTGATACGCTCTC
A21         ATAGAGGGTGAGAATCCCGTCTCTGACATGGA-CTCCCAGTGC-ATTGTGATACGCTCTC
A22         ATAGAGGGTGAGAATCCCGTCTTTGACACGGA-CTCCCAGTGC-ATTGTGATGTGCTCTC
A23         ATAGAGGGTGAGAATCCCGTCTTTGACACGGA-CTCCCAGTGC-ATTGTGATGTGCTCTC
A24         ATAGAGGGTGAGAATCCCGTCTTTGACACGGA-CTCCCAGTGC-ATTGTGATGTGCTCTC
A25         ATAGAGGGTGAGAATCCCGTCTTTGACACGGA-CTCCCAGTGC-ATTGTGATGTGCTCTC
A26         ATAGAGGGTGAGAATCCCGTCTTTGACACGGA-CTCCCAGTGC-ATTGTGATGTGCTCTC
A27         ATAGAGGGTGAGAATCCCGTCTTTGACACGGA-CTCCCAGTGC-ATTGTGATGTGCTCTC
A28         ATAGAGGGTGAGAATCCCGTCTCTGACACGGA-CTCCCAGTGC-ATTGTGATGTGCTCTC
A29         ATAGAGGGTGAGAATCCCGTCTCTGACATGGA-CTTCTAGTGC-ATTGTGATATGCTCTC
A3          ATAGAGGGTGAGAATCCCGTCTCTGACATGGA-CTCCCAGTGC-ATTGTGATGTGCTCTC
A30         ATAGAGGGTGAGAATCCCGTCTCTGACATGGA-CTTCTAGTGC-ATTGTGATATGCTCTC
A31         ATAGAGGGTGAGAATCCCGTCTCTGACACGGA-CTCCCAGTGC-AATGTGATGCGCTCTC
A32         ATAGAGGGTGAGAATCCCGTCTCTGACACGGA-CTCCCAGTGC-AATGTGATGCGCTCTC
A33         ????????????????????????????????????????????????????????????
A34         ATAGAGGGTGAGAATCCCGTCTCTGACACGGA-CTCCCAGTGC-ATTGTGATGCGCTCTC
A35         ATAGAGGGTGAGAATCCCGTCTCTGACACGGA-CTCCCAGTGC-ATTGTGATGCGCTCTC
A36         ATAGAGGGTGAGAATCCCGTCTCTGACACGGA-CTCCCAGTGC-ATTGTGATGCGCTCTC
A37         ????????????????????????????????????????????????????????????
A38         ATAGAGGGTGAGAATCCCGTCTCTGACACGGA-CTCCCAGTGC-ATTGTGATGCGCTCTC
A39         ATAGAGGGTGAGAATCCCGTCTCTGACACGGA-CTCCCAGTGC-ATTGTGATGCGCTCTC
A4          ATAGAGGGTGAGAATCCCGTCTCTGACATGGA-CTCCCAGTGC-ATTGTGATGTGCTCTC
A40         ATAGAGGGTGAGAATCCCGTCTCTGACACGGA-CTCCCAGTGC-ATTGTGATGCGCTCTC
A41         ATAGAGGGTGAGAATCCCGTCTCTGACACGGA-CTCCCAGTGC-ATTGTGATGCGCTCTC
A42         ATAGAGGGTGAGAATCCCGTCTCTGACACGGA-CTCCCAGTGC-ATTGTGATGCGCTCTC
A43         ATAGAGGGTGAGAATCCCGTCTCTGACACGGA-CTCCCAGTGC-ATTGTGATGCGCTCTC
A44         ATAGAGGGTGAGAATCCCGTCTCTGACACGGA-CTCCCAGTGC-ATTGTGATGCGCTCTC
A45         ????????????????????????????????????????????????????????????
A46         ????????????????????????????????????????????????????????????
A47         ATAGAGGGTGAGAATCCCGTCTCTGACACGGA-CTCCCAGTGC-ATTGTGATGCGCTCTC
A48         ????????????????????????????????????????????????????????????
A49         ACAGAGGGTGAGAATCCCGTCTCTGACATGGA-CTACCAGTGC-ATTGTGATGTGCTCTC
A5          ATAGAGGGTGAGAATCCCGTCTTTGACACGGA-CTACCAGGGCTTTTGTGATATGCTCTC
A50         ACAGAGGGTGAGAATCCCGTCTCTGACATGGA-CTACCAGTGC-ATTGTGATGTGCTCTC
A51         ????????????????????????????????????????????????????????????
A52         ATAGAGGGTGAGAATCCCGTCTCTGACACGGA-CTCCCAGTGC-ATTGTGATGTGCTCTC
A53         ATAGAGGGTGAGAATCCCGTCTCTGACACGGA-CTCCCAGTGC-ATTGTGATGCGCTCTC
A54         ????????????????????????????????????????????????????????????
A55         ACAGAGGGTGAGAATCCCGTCTTTGACATGGA-CTACCGATGCTTTTGTGATATGCTCTC
A56         ACAGAGGGTGAGAATCCCGTCTTTGACATGGA-CTACCGATGCTTTTGTGATATGCTCTC
A57         ACAGAGGGTGAGAATCCCGTCTTTGACATGGACCCCCCGATGCTATTGTGATATGCTCTC
A58         ACAGAGGGTGAGAATCCCGTCTTTGACATGGACCCCCCGATGCTATTGTGATATGCTCTC
A59         ACAGAGGGTGAGAATCCCGTCTTTGACATGGACCCCCCGATGCTATTGTGATATGCTCTC
A6          ????????????????????????????????????????????????????????????
A60         ATAGAGGGTGAGAATCCCGTCTTTGACATGGACCCCCCGATGCTATTGTGATATGCTCTC
A61         ATAGAGGGTGAGAATCCCGTCTTTGACATGGACCCCCCGATGCTATTGTGATATGCTCTC
A62         ATAGAGGGTGAGAATCCCGTCTTTGACATGGACCCCCCGATGCTATTGTGATATGCTCTC
A63         ????????????????????????????????????????????????????????????
A64         ATAGAGGGTGAGAATCCCGTCTTTGACACGGA-CTTCCAGGGCTTTTGTGATACGCTCTC
A65         ????????????????????????????????????????????????????????????
A66         ATAGAGGGTGAGAATCCCGTCTTTGACACGGA-CTTCCAGGGCTTTTGTGATACGCTCTC
A67         ATAGAGGGTGAGAATCCCGTCTTTGACACGGA-CTTCCAGGGCTTTTGTGATACGCTCTC
A68         ????????????????????????????????????????????????????????????
A69         ????????????????????????????????????????????????????????????
A7          ATAGAGGGTGAGAATCCCGTCTTTGACACGGA-CTACCAGGGCTTTAGTGATATGCTCTC
A70         ATAGAGGGTGAGAATCCCGTCTTTGACACGGA-CTTCCAGGGCTTTTGTGATACGCTCTC
A71         ATAGAGGGTGAGAATCCCGTCTTTGACACGGA-CTACCAGGGCTTTTGTGATACGCTCTC
A72         ATAGAGGGTGAGAATCCCGTCTTTGACACGGA-CTACCAGGGCTTTTGTGATACGCTCTC
A73         ATAGAGGGTGAGAATCCCGTCTCTGACACGGA-CTTCCAGGGCTTTTGTGATACGCTCTC
A74         ATAGAGGGTGAGAATCCCGTCTCTGACACGGA-CTTCCAGGGCTTTTGTGATACGCTCTC
A75         ATAGAGGGTGAGAATCCCGTCTCTGACACGGA-CTTCCAGGGCTTTTGTGATACGCTCTC
A76         ????????????????????????????????????????????????????????????
A77         ATAGAGGGTGAGAATCCCGTCTCTGACACGGA-CTTCCAGGGCTTTTGTGATACKCTCTC
A78         ATAGAGGGTGAGAATCCCGTCTCTGACACGGA-CTCCCAGGGC-TTTGTGATGTGCTCTC
A79         ATAGAGGGTGAGAATCCCGTCTCTGACACGGA-CTCCCAGGGC-TTTGTGATGTGCTCTC
A8          ATAGAGGGTGAGAATCCCGTCTTTGACACGGA-CTACCAGGGCTTTAGTGATATGCTCTC
A80         ????????????????????????????????????????????????????????????
A81         ATAGAGGGTGAGAATCCCGTCTCTGACACGGA-CTCCCAGGGC-TTTGTGATGCGCTCTC
A82         ATAGAGGGTGAGAATCCCGTCTCTGACACGGA-CTCCCAGGGCTTTTGTGATGCGCTCTC
A83         ATAGAGGGTGAGAATCCCGTCTCTGACACGGA-CTCCCAGGGCTTTTGTGATGCGCTCTC
A84         ATAGAGGGTGAGAATCCCGTCTCTGACACGGA-CTCCCAGGGCTTTTGTGATGCGCTCTC
A85         ????????????????????????????????????????????????????????????
A86         ????????????????????????????????????????????????????????????
A87         ????????????????????????????????????????????????????????????
A88         ????????????????????????????????????????????????????????????
A89         ????????????????????????????????????????????????????????????
A9          ATAGAGGGTGAGAATCCCGTCTTTGACACGGA-CTACCAGGGCTTTAGTGATATGCTCTC
A90         ATAGAGGGTGAGAATCCCGTCTTTGACACGGA----------------------------
A91         ATAGAGGGTGAGAATCCCGTCTTTGACACGGA--ACCTAGGGCTTTTGTGATGCGCTCTC
A92         ATAGAGGGTGAGAATCCCGTCTTTGACACGGA--ACCTAGGGCTTTTGTGATGCGCTCTC
A93         ------------------------------------------------------------
A94         ATAGAGGGTGAGAATCCCGTCTTTGACACGGA-CTCCCAGGGCTTTTGTGATGCGCTCTC
A95         ------------------------------------------------------------
A96         ATAGAGGGTGAGAATCCCGTCTTTGACACGGA-CTCCCAGGGCTTTTGTGATGCGCTCTC
A97         ATAGAGGGTGAGAATCCCGTCTTTGACACGGA-CTCCCAGGGCTTTTGTGATGCGCTCTC
A98         ATAGAGGGTGAGAATCCCGTCTTTGACACGGA-CTCCCAGGGCTTTTGTGATGCGCTCTC
A99         ATAGAGGGTGAGAATCCCGTCTTTGACACGGA-CTCCCAGGGCTTTTGTGATGCGCTCTC
JSP2025_138 ACAGAGGGTGAGAATCCCGTCTCTGACATGGA-CTACCAGGGCTTATGTGGTGTGCTCTC
JSP2025_322 ACAGAGGGTGAGAATCCCGTCTCTGACATGGA-CTACCAGGGCTTATGTGGTGTGCTCTC
JSP2025_323 ACAGAGGGTGAGAATCCCGTCTCTGACATGGA-CTACCAGGGCTTATGTGGTGTGCTCTC

A1          GAAGAGTCGAGTTGTTTGGGAATGCAGCTCTAAATGGGTGGTAAATTCCATCTAAAGCTA
A10         AAAGAGTCGAGTTGTTTGGGAATGCAGCTCTAAATGGGTGGTAAATTCCATCTAAAGCTA
A100        ????????????????????????????????????????????????????????????
A101        ????????????????????????????????????????????????????????????
A102        GAAGAGTCGAGTTGTTTGGGAATGCAGCTCTAAATGGGTGGTAAATTCCATCTAAAGCTA
A103        AAAGAGTCGAGTTGTTTGGGAATGCAGCTCTAAATGGGTGGTAAATTCCATCTAAAGCTA
A104        AAAGAGTCGAGTTGTTTGGGAATGCAGCTCTAAATGGGTGGTAAATTCCATCTAAAGCTA
A105        AAAGAGTCGAGTTGTTTGGGAATGCAGCTCTAAATGGGTGGTAAATTCCATCTAAAGCTA
A106        AAAGAGTCGAGTTGTTTGGGAATGCAGCTCTAAATGGGTGGTAAATTCCATCTAAAGCTA
A107        AAAGAGTCGAGTTGTTTGGGAATGCAGCTCTAAATGGGTGGTAAATTCCATCTAAAGCTA
A108        AAAGAGTCGAGTTGTTTGGGAATGCAGCTCTAAATGGGTGGTAAATTCCATCTAAAGCTA
A109        AAAGAGTCGAGTTGTTTGGGAATGCAGCTCTAAATGGGTGGTAAATTCCATCTAAAGCTA
A11         AAAGAGTCGAGTTGTTTGGGAATGCAGCTCTAAATGGGTGGTAAATTCCATCTAAAGCTA
A110        AAAGAGTCGAGTTGTTTGGGAATGCAGCTCTAAATGGGTGGTAAATTCCATCTAAAGCTA
A111        AAAGAGTCGAGTTGTTTGGGAATGCAGCTCTAAATGGGTGGTAAATTCCATCTAAAGCTA
A112        AAAGAGTCGAGTTGTTTGGGAATGCAGCTCTAAATGGGTGGTAAATTCCATCTAAAGCTA
A113        AAAGAGTCGAGTTGTTTGGGAATGCAGCTCTAAATGGGTGGTAAATTCCATCTAAAGCTA
A114        AAAGAGTCGAGTTGTTTGGGAATGCAGCTCTAAATGGGTGGTAAATTCCATCTAAAGCTA
A115        GAAGAGTCGAGTTGTTTGGGAATGCAGCTCTAAATGGGTGGTAAATTCCATCTAAAGCTA
A12         AAAGAGTCGAGTTGTTTGGGAATGCAGCTCTAAATGGGTGGTAAATTCCATCTAAAGCTA
A13         AAAGAGTCGAGTTGTTTGGGAATGCAGCTCTAAATGGGTGGTAAATTCCATCTAAAGCTA
A14         ????????????????????????????????????????????????????????????
A15         ????????????????????????????????????????????????????????????
A16         AAAGAGTCGAGTTGTTTGGGAATGCAGCTCTAAATGGGTGGTAAATTCCATCTAAAGCTA
A17         AAAGAGTCGAGTTGTTTGGGAATGCAGCTCTAAATGGGTGGTAAATTCCATCTAAAGCTA
A18         AAAGAGTCGAGTTGTTTGGGAATGCAGCTCTAAATGGGTGGTAAATTCCATCTAAAGCTA
A19         AAAGAGTCGAGTTGTTTGGGAATGCAGCTCTAAATGGGTGGTAAATTCCATCTAAAGCTA
A2          GAAGAGTCGAGTTGTTTGGGAATGCAGCTCTAAATGGGTGGTAAATTCCATCTAAAGCTA
A20         AAAGAGTCGAGTTGTTTGGGAATGCAGCTCTAAATGGGTGGTAAATTCCATCTAAAGCTA
A21         AAAGAGTCGAGTTGTTTGGGAATGCAGCTCTAAATGGGTGGTAAATTCCATCTAAAGCTA
A22         AAAGAGTCGAGTTGTTTGGGAATGCAGCTCTAAATGGGTGGTAAATTCCATCTAAAGCTA
A23         AAAGAGTCGAGTTGTTTGGGAATGCAGCTCTAAATGGGTGGTAAATTCCATCTAAAGCTA
A24         AAAGAGTCGAGTTGTTTGGGAATGCAGCTCTAAATGGGTGGTAAATTCCATCTAAAGCTA
A25         AAAGAGTCGAGTTGTTTGGGAATGCAGCTCTAAATGGGTGGTAAATTCCATCTAAAGCTA
A26         AAAGAGTCGAGTTGTTTGGGAATGCAGCTCTAAATGGGTGGTAAATTCCATCTAAAGCTA
A27         AAAGAGTCGAGTTGTTTGGGAATGCAGCTCTAAATGGGTGGTAAATTCCATCTAAAGCTA
A28         AAAGAGTCGAGTTGTTTGGGAATGCAGCTCTAAATGGGTGGTAAATTCCATCTAAAGCTA
A29         AAAGAGTCGAGTTGTTTGGGAATGCAGCTCTAAATGGGTGGTAAATTCCATCTAAAGCTA
A3          GAAGAGTCGAGTTGTTTGGGAATGCAGCTCTAAATGGGTGGTAAATTCCATCTAAAGCTA
A30         AAAGAGTCGAGTTGTTTGGGAATGCAGCTCTAAATGGGTGGTAAATTCCATCTAAAGCTA
A31         AAAGAGTCGAGTTGTTTGGGAATGCAGCTCTAAATGGGTGGTAAATTCCATCTAAAGCTA
A32         AAAGAGTCGAGTTGTTTGGGAATGCAGCTCTAAATGGGTGGTAAATTCCATCTAAAGCTA
A33         ????????????????????????????????????????????????????????????
A34         AAAGAGTCGAGTTGTTTGGGAATGCAGCTCTAAATGGGTGGTAAATTCCATCTAAAGCTA
A35         AAAGAGTCGAGTTGTTTGGGAATGCAGCTCTAAATGGGTGGTAAATTCCATCTAAAGCTA
A36         AAAGAGTCGAGTTGTTTGGGAATGCAGCTCTAAATGGGTGGTAAATTCCATCTAAAGCTA
A37         ????????????????????????????????????????????????????????????
A38         AAAGAGTCGAGTTGTTTGGGAATGCAGCTCTAAATGGGTGGTAAATTCCATCTAAAGCTA
A39         AAAGAGTCGAGTTGTTTGGGAATGCAGCTCTAAATGGGTGGTAAATTCCATCTAAAGCTA
A4          GAAGAGTCGAGTTGTTTGGGAATGCAGCTCTAAATGGGTGGTAAATTCCATCTAAAGCTA
A40         AAAGAGTCGAGTTGTTTGGGAATGCAGCTCTAAATGGGTGGTAAATTCCATCTAAAGCTA
A41         AAAGAGTCGAGTTGTTTGGGAATGCAGCTCTAAATGGGTGGTAAATTCCATCTAAAGCTA
A42         AAAGAGTCGAGTTGTTTGGGAATGCAGCTCTAAATGGGTGGTAAATTCCATCTAAAGCTA
A43         AAAGAGTCGAGTTGTTTGGGAATGCAGCTCTAAATGGGTGGTAAATTCCATCTAAAGCTA
A44         AAAGAGTCGAGTTGTTTGGGAATGCAGCTCTAAATGGGTGGTAAATTCCATCTAAAGCTA
A45         ????????????????????????????????????????????????????????????
A46         ????????????????????????????????????????????????????????????
A47         AAAGAGTCGAGTTGTTTGGGAATGCAGCTCTAAATGGGTGGTAAATTCCATCTAAAGCTA
A48         ????????????????????????????????????????????????????????????
A49         AAAGAGTCGAGTTGTTTGGGAATGCAGCTCTAAATGGGTGGTAAATTCCATCTAAAGCTA
A5          AAAGAGTCGAGTTGTTTGGGAATGCAGCTCTAAATGGGTGGTAAATTCCATCTAAAGCTA
A50         AAAGAGTCGAGTTGTTTGGGAATGCAGCTCTAAATGGGTGGTAAATTCCATCTAAAGCTA
A51         ????????????????????????????????????????????????????????????
A52         AAAGAGTCGAGTTGTTTGGGAATGCAGCTCTAAATGGGTGGTAAATTCCATCTAAAGCTA
A53         AAAGAGTCGAGTTGTTTGGGAATGCAGCTCTAAATGGGTGGTAAATTCCATCTAAAGCTA
A54         ????????????????????????????????????????????????????????????
A55         GAAGAGTCGAGTTGTTTGGGAATGCAGCTCTAAATGGGTGGTAAATTCCATCTAAAGCTA
A56         GAAGAGTCGAGTTGTTTGGGAATGCAGCTCTAAATGGGTGGTAAATTCCATCTAAAGCTA
A57         AAAGAGTCGAGTTGTTTGGGAATGCAGCTCTAAATGGGTGGTAAATTCCATCTAAAGCTA
A58         AAAGAGTCGAGTTGTTTGGGAATGCAGCTCTAAATGGGTGGTAAATTCCATCTAAAGCTA
A59         AAAGAGTCGAGTTGTTTGGGAATGCAGCTCTAAATGGGTGGTAAATTCCATCTAAAGCTA
A6          ????????????????????????????????????????????????????????????
A60         AAAGAGTCGAGTTGTTTGGGAATGCAGCTCTAAATGGGTGGTAAATTCCATCTAAAGCTA
A61         AAAGAGTCGAGTTGTTTGGGAATGCAGCTCTAAATGGGTGGTAAATTCCATCTAAAGCTA
A62         AAAGAGTCGAGTTGTTTGGGAATGCAGCTCTAAATGGGTGGTAAATTCCATCTAAAGCTA
A63         ????????????????????????????????????????????????????????????
A64         AAAGAGTCGAGTTGTTTGGGAATGCAGCTCTAAATGGGTGGTAAATTCCATCTAAAGCTA
A65         ????????????????????????????????????????????????????????????
A66         AAAGAGTCGAGTTGTTTGGGAATGCAGCTCTAAATGGGTGGTAAATTCCATCTAAAGCTA
A67         AAAGAGTCGAGTTGTTTGGGAATGCAGCTCTAAATGGGTGGTAAATTCCATCTAAAGCTA
A68         ????????????????????????????????????????????????????????????
A69         ????????????????????????????????????????????????????????????
A7          AAAGAGTCGAGTTGTTTGGGAATGCAGCTCTAAATGGGTGGTAAATTCCATCTAAAGCTA
A70         AAAGAGTCGAGTTGTTTGGGAATGCAGCTCTAAATGGGTGGTAAATTCCATCTAAAGCTA
A71         AAAGAGTCGAGTTGTTTGGGAATGCAGCTCTAAATGGGTGGTAAATTCCATCTAAGGCTA
A72         AAAGAGTCGAGTTGTTTGGGAATGCAGCTCTAAATGGGTGGTAAATTCCATCTAAGGCTA
A73         AAAGAGTCGAGTTGTTTGGGAATGCAGCTCTAAATGGGTGGTAAATTCCATCTAAAGCTA
A74         AAAGAGTCGAGTTGTTTGGGAATGCAGCTCTAAATGGGTGGTAAATTCCATCTAAAGCTA
A75         AAAGAGTCGAGTTGTTTGGGAATGCAGCTCTAAATGGGTGGTAAATTCCATCTAAAGCTA
A76         ????????????????????????????????????????????????????????????
A77         AAAGAGTCGAGTTGTTTGGGAATGCAGCTCTAAATGGGTGGTAAATTCCATCTAAAGCTA
A78         AAAGAGTCGAGTTGTTTGGGAATGCAGCTCTAAATGGGTGGTAAATTCCATCTAAAGCTA
A79         AAAGAGTCGAGTTGTTTGGGAATGCAGCTCTAAATGGGTGGTAAATTCCATCTAAAGCTA
A8          AAAGAGTCGAGTTGTTTGGGAATGCAGCTCTAAATGGGTGGTAAATTCCATCTAAAGCTA
A80         ????????????????????????????????????????????????????????????
A81         AAAGAGTCGAGTTGTTTGGGAATGCAGCTCTAAATGGGTGGTAAATTCCATCTAAAGCTA
A82         AAAGAGTCGAGTTGTTTGGGAATGCAGCTCTAAATGGGTGGTAAATTCCATCTAAAGCTA
A83         AAAGAGTCGAGTTGTTTGGGAATGCAGCTCTAAATGGGTGGTAAATTCCATCTAAAGCTA
A84         AAAGAGTCGAGTTGTTTGGGAATGCAGCTCTAAATGGGTGGTAAATTCCATCTAAAGCTA
A85         ????????????????????????????????????????????????????????????
A86         ????????????????????????????????????????????????????????????
A87         ????????????????????????????????????????????????????????????
A88         ????????????????????????????????????????????????????????????
A89         ????????????????????????????????????????????????????????????
A9          AAAGAGTCGAGTTGTTTGGGAATGCAGCTCTAAATGGGTGGTAAATTCCATCTAAAGCTA
A90         ------------------------------------------------------------
A91         GAAGAGTCGAGTTGTTTGGGAATGCAGCTCTAAATGGGTGGTAAATTCCATCTAAAGCTA
A92         GAAGAGTCGAGTTGTTTGGGAATGCAGCTCTAAATGGGTGGTAAATTCCATCTAAAGCTA
A93         ------------------------------------------------------------
A94         AAAGAGTCGAGTTGTTTGGGAATGCAGCTCTAAATGGGTGGTAAATTCCATCTAAAGCTA
A95         ------------------------------------------------------------
A96         AAAGAGTCGAGTTGTTTGGGAATGCAGCTCTAAATGGGTGGTAAATTCCATCTAAAGCTA
A97         AAAGAGTCGAGTTGTTTGGGAATGCAGCTCTAAATGGGTGGTAAATTCCATCTAAAGCTA
A98         AAAGAGTCGAGTTGTTTGGGAATGCAGCTCTAAATGGGTGGTAAATTCCATCTAAAGCTA
A99         AAAGAGTCGAGTTGTTTGGGAATGCAGCTCTAAATGGGTGGTAAATTCCATCTAAAGCTA
JSP2025_138 AAAGAGTCGAGTTGTTTGGGAATGCAGCTCTAAATGGGTGGTAAGTTCCATCTAAAGCTA
JSP2025_322 AAAGAGTCGAGTTGTTTGGGAATGCAGCTCTAAATGGGTGGTAAGTTCCATCTAAAGCTA
JSP2025_323 AAAGAGTCGAGTTGTTTGGGAATGCAGCTCTAAATGGGTGGTAAGTTCCATCTAAAGCTA

A1          AATATTGGCGAGAGACCGATAGCGAACAAGTACCGTGAGGGAAAGATGAAAAGAACTTTG
A10         AATATTGGCGAGAGACCGATAGCGAACAAGTACCGTGAGGGAAAGATGAAAAGAACTTTG
A100        ????????????????????????????????????????????????????????????
A101        ????????????????????????????????????????????????????????????
A102        AATATTGGCGAGAGACCGATAGCGAACAAGTACCGTGAGGGAAAGATGAAAAGAACTTTG
A103        AATATTGGCGAGAGACCGATAGCGAACAAGTACCGTGAGGGAAAGATGAAAAGAACTTTG
A104        AATATTGGCGAGAGACCGATAGCGAACAAGTACCGTGAGGGAAAGATGAAAAGAACTTTG
A105        AATATTGGCGAGAGACCGATAGCGAACAAGTACCGTGAGGGAAAGATGAAAAGAACTTTG
A106        AATATTGGCGAGAGACCGATAGCGAACAAGTACCGTGAGGGAAAGATGAAAAGAACTTTG
A107        AATATTGGCGAGAGACCGATAGCGAACAAGTACCGTGAGGGAAAGATGAAAAGAACTTTG
A108        AATATTGGCGAGAGACCGATAGCGAACAAGTACCGTGAGGGAAAGATGAAAAGAACTTTG
A109        AATATTGGCGAGAGACCGATAGCGAACAAGTACCGTGAGGGAAAGATGAAAAGAACTTTG
A11         AATATTGGCGAGAGACCGATAGCGAACAAGTACCGTGAGGGAAAGATGAAAAGAACTTTG
A110        AATATTGGCGAGAGACCGATAGCGAACAAGTACCGTGAGGGAAAGATGAAAAGAACTTTG
A111        AATATTGGCGAGAGACCGATAGCGAACAAGTACCGTGAGGGAAAGATGAAAAGAACTTTG
A112        AATATTGGCGAGAGACCGATAGCGAACAAGTACCGTGAGGGAAAGATGAAAAGAACTTTG
A113        AATATTGGCGAGAGACCGATAGCGAACAAGTACCGTGAGGGAAAGATGAAAATAACTTTG
A114        AATATTGGCGAGAGACCGATAGCGAACAAGTACCGTGAGGGAAAGATGAAAAGAACTTTG
A115        AATATTGGCGAGAGACCGATAGCGAACAAGTACCGTGAGGGAAAGATGAAAAGAACTTTG
A12         AATATTGGCGAGAGACCGATAGCGAACAAGTACCGTGAGGGAAAGATGAAAAGAACTTTG
A13         AATATTGGCGAGAGACCGATAGCGAACAAGTACCGTGAGGGAAAGATGAAAAGAACTTTG
A14         ????????????????????????????????????????????????????????????
A15         ????????????????????????????????????????????????????????????
A16         AATATTGGCGAGAGACCGATAGCGAACAAGTACCGTGAGGGAAAGATGAAAAGAACTTTG
A17         AATATTGGCGAGAGACCGATAGCGAACAAGTACCGTGAGGGAAAGATGAAAAGAACTTTG
A18         AATATTGGCGAGAGACCGATAGCGAACAAGTACCGTGAGGGAAAGATGAAAAGAACTTTG
A19         AATATTGGCGAGAGACCGATAGTGAACAAGTACCGTGAGGGAAAGATGAAAAGAACTTTG
A2          AATATTGGCGAGAGACCGATAGCGAACAAGTACCGTGAGGGAAAGATGAAAAGAACTTTG
A20         AATATTGGCGAGAGACCGATAGTGAACAAGTACCGTGAGGGAAAGATGAAAAGAACTTTG
A21         AATATTGGCGAGAGACCGATAGTGAACAAGTACCGTGAGGGAAAGATGAAAAGAACTTTG
A22         AATATTGGCGAGAGACCGATAGCGAACAAGTACCGTGAGGGAAAGATGAAAAGAACTTTG
A23         AATATTGGCGAGAGACCGATAGCGAACAAGTACCGTGAGGGAAAGATGAAAAGAACTTTG
A24         AATATTGGCGAGAGACCGATAGCGAACAAGTACCGTGAGGGAAAGATGAAAAGAACTTTG
A25         AATATTGGCGAGAGACCGATAGCGAACAAGTACCGTGAGGGAAAGATGAAAAGAACTTTG
A26         AATATTGGCGAGAGACCGATAGCGAACAAGTACCGTGAGGGAAAGATGAAAAGAACTTTG
A27         AATATTGGCGAGAGACCGATAGCGAACAAGTACCGTGAGGGAAAGATGAAAAGAACTTTG
A28         AATATTGGCGAGAGACCGATAGCGAACAAGTACCGTGAGGGAAAGATGAAAAGAACTTTG
A29         AATATTGGCGAGAGACCGATAGTGAACAAGTACCGTGAGGGAAAGATGAAAAGAACTTTG
A3          AATATTGGCGAGAGACCGATAGCGAACAAGTACCGTGAGGGAAAGATGAAAAGAACTTTG
A30         AATATTGGCGAGAGACCGATAGTGAACAAGTACCGTGAGGGAAAGATGAAAAGAACTTTG
A31         AATATTGGCGAGAGACCGATAGCGAACAAGTACCGTGAGGGAAAGATGAAAAGAACTTTG
A32         AATATTGGCGAGAGACCGATAGCGAACAAGTACCGTGAGGGAAAGATGAAAAGAACTTTG
A33         ????????????????????????????????????????????????????????????
A34         AATATTGGCGAGAGACCGATAGCGAACAAGTACCGTGAGGGAAAGATGAAAAGAACTTTG
A35         AATATTGGCGAGAGACCGATAGCGAACAAGTACCGTGAGGGAAAGATGAAAAGAACTTTG
A36         AATATTGGCGAGAGACCGATAGCGAACAAGTACCGTGAGGGAAAGATGAAAAGAACTTTG
A37         ????????????????????????????????????????????????????????????
A38         AATATTGGCGAGAGACCGATAGCGAACAAGTACCGTGAGGGAAAGATGAAAAGAACTTTG
A39         AATATTGGCGAGAGACCGATAGCGAACAAGTACCGTGAGGGAAAGATGAAAAGAACTTTG
A4          AATATTGGCGAGAGACCGATAGCGAACAAGTACCGTGAGGGAAAGATGAAAAGAACTTTG
A40         AATATTGGCGAGAGACCGATAGCGAACAAGTACCGTGAGGGAAAGATGAAAAGAACTTTG
A41         AATATTGGCGAGAGACCGATAGCGAACAAGTACCGTGAGGGAAAGATGAAAAGAACTTTG
A42         AATATTGGCGAGAGACCGATAGCGAACAAGTACCGTGAGGGAAAGATGAAAAGAACTTTG
A43         AATATTGGCGAGAGACCGATAGCGAACAAGTACCGTGAGGGAAAGATGAAAAGAACTTTG
A44         AATATTGGCGAGAGACCGATAGCGAACAAGTACCGTGAGGGAAAGATGAAAAGAACTTTG
A45         ????????????????????????????????????????????????????????????
A46         ????????????????????????????????????????????????????????????
A47         AATATTGGCGAGAGACCGATAGCGAACAAGTACCGTGAGGGAAAGATGAAAAGAACTTTG
A48         ????????????????????????????????????????????????????????????
A49         AATATTGGCGAGAGACCGATAGCGAACAAGTACCGTGAGGGAAAGATGAAAAGAACTTTG
A5          AATATTGGCGAGAGACCGATAGCGAACAAGTACCGTGAGGGAAAGATGAAAAGAACTTTG
A50         AATATTGGCGAGAGACCGATAGCGAACAAGTACCGTGAGGGAAAGATGAAAAGAACTTTG
A51         ????????????????????????????????????????????????????????????
A52         AATATTGGCGAGAGACCGATAGCGAACAAGTACCGTGAGGGAAAGATGAAAAGAACTTTG
A53         AATATTGGCGAGAGACCGATAGCGAACAAGTACCGTGAGGGAAAGATGAAAAGAACTTTG
A54         ????????????????????????????????????????????????????????????
A55         AATATTGGCGAGAGACCGATAGTGAACAAGTACCGTGAGGGAAAGATGAAAAGAACTTTG
A56         AATATTGGCGAGAGACCGATAGTGAACAAGTACCGTGAGGGAAAGATGAAAAGAACTTTG
A57         AATATTGGCGAGAGACCGATAGTGAACAAGTACCGTGAGGGAAAGATGAAAAGAACTTTG
A58         AATATTGGCGAGAGACCGATAGTGAACAAGTACCGTGAGGGAAAGATGAAAAGAACTTTG
A59         AATATTGGCGAGAGACCGATAGTGAACAAGTACCGTGAGGGAAAGATGAAAAGAACTTTG
A6          ????????????????????????????????????????????????????????????
A60         AATATTGGCGAGAGACCGATAGTGAACAAGTACCGTGAGGGAAAGATGAAAAGAACTTTG
A61         AATATTGGCGAGAGACCGATAGTGAACAAGTACCGTGAGGGAAAGATGAAAAGAACTTTG
A62         AATATTGGCGAGAGACCGATAGTGAACAAGTACCGTGAGGGAAAGATGAAAAGAACTTTG
A63         ????????????????????????????????????????????????????????????
A64         AATATTGGCGAGAGACCGATAGCGAACAAGTACCGTGAGGGAAAGATGAAAAGAACTTTG
A65         ????????????????????????????????????????????????????????????
A66         AATATTGGCGAGAGACCGATAGCGAACAAGTACCGTGAGGGAAAGATGAAAAGAACTTTG
A67         AATATTGGCGAGAGACCGATAGCGAACAAGTACCGTGAGGGAAAGATGAAAAGAACTTTG
A68         ????????????????????????????????????????????????????????????
A69         ????????????????????????????????????????????????????????????
A7          AATATTGGCGAGAGACCGATAGCGAACAAGTACCGTGAGGGAAAGATGAAAAGAACTTTG
A70         AATATTGGCGAGAGACCGATAGCGAACAAGTACCGTGAGGGAAAGATGAAAAGAACTTTG
A71         AATATTGGCGAGAGACCGATAGCGAACAAGTACCGTGAGGGAAAGATGAAAAGAACTTTG
A72         AATATTGGCGAGAGACCGATAGCGAACAAGTACCGTGAGGGAAAGATGAAAAGAACTTTG
A73         AATATTGGCGAGAGACCGATAGCGAACAAGTACCGTGAGGGAAAGATGAAAAGAACTTTG
A74         AATATTGGCGAGAGACCGATAGCGAACAAGTACCGTGAGGGAAAGATGAAAAGAACTTTG
A75         AATATTGGCGAGAGACCGATAGCGAACAAGTACCGTGAGGGAAAGATGAAAAGAACTTTG
A76         ????????????????????????????????????????????????????????????
A77         AATATTGGCGAGAGACCGATAGCGAACAAGTACCGTGAGGGAAAGATGAAAAGAACTTTG
A78         AATATTGGCGAGAGACCGATAGCGAACAAGTACCGTGAGGGAAAGATGAAAAGAACTTTG
A79         AATATTGGCGAGAGACCGATAGCGAACAAGTACCGTGAGGGAAAGATGAAAAGAACTTTG
A8          AATATTGGCGAGAGACCGATAGCGAACAAGTACCGTGAGGGAAAGATGAAAAGAACTTTG
A80         ????????????????????????????????????????????????????????????
A81         AATATTGGCGAGAGACCGATAGCGAACAAGTACCGTGAGGGAAAGATGAAAAGAACTTTG
A82         AATATTGGCGAGAGACCGATAGCGAACAAGTACCGTGAGGGAAAGATGAAAAGAACTTTG
A83         AATATTGGCGAGAGACCGATAGCGAACAAGTACCGTGAGGGAAAGATGAAAAGAACTTTG
A84         AATATTGGCGAGAGACCGATAGCGAACAAGTACCGTGAGGGAAAGATGAAAAGAACTTTG
A85         ????????????????????????????????????????????????????????????
A86         ????????????????????????????????????????????????????????????
A87         ????????????????????????????????????????????????????????????
A88         ????????????????????????????????????????????????????????????
A89         ????????????????????????????????????????????????????????????
A9          AATATTGGCGAGAGACCGATAGCGAACAAGTACCGTGAGGGAAAGATGAAAAGAACTTTG
A90         ----------------------------------ACC-----------------------
A91         AATATTGGCGAGAGACCGATAGCGAACAAGTACCGTGAGGGAAAGATGAAAAGAACTTTG
A92         AATATTGGCGAGAGACCGATAGCGAACAAGTACCGTGAGGGAAAGATGAAAAGAACTTTG
A93         ------------------------------------------------------------
A94         AATATTGGCGAGAGACCGATAGCGAACAAGTACCGTGAGGGAAAGATGAAAAGAACTTTG
A95         ------------------------------------------------------------
A96         AATATTGGCGAGAGACCGATAGCGAACAAGTACCGTGAGGGAAAGATGAAAAGAACTTTG
A97         AATATTGGCGAGAGACCGATAGCGAACAAGTACCGTGAGGGAAAGATGAAAAGAACTTTG
A98         AATATTGGCGAGAGACCGATAGCGAACAAGTACCGTGAGGGAAAGATGAAAAGAACTTTG
A99         AATATTGGCGAGAGACCGATAGCG-ACAAGTACCGTGAGGGAAAGATGAAAAGAACTTTG
JSP2025_138 AATATTGGCGAGAGACCGATAGTGAACAAGTACCGTGAGGGAAAGATGAAAAGAACTTTG
JSP2025_322 AATATTGGCGAGAGACCGATAGTGAACAAGTACCGTGAGGGAAAGATGAAAAGAACTTTG
JSP2025_323 AATATTGGCGAGAGACCGATAGTGAACAAGTACCGTGAGGGAAAGATGAAAAGAACTTTG

A1          GAAAGAGAGTTAAACAGT-ACGTGAAATTGTTGAAAGGGAAACGCTTGAAGTCAGTCGCG
A10         GAAAGAGAGTTAAACAGT-ACGTGAAATTGTTGAAAGGGAAACGCTTGAAGTCAGTCATG
A100        ????????????????????????????????????????????????????????????
A101        ????????????????????????????????????????????????????????????
A102        GAAAGAGAGTTAAACAGT-ACGTGAAATTGTTGAAAGGGAAACGCTTGAAGTCAGTCGCG
A103        GAAAGAGAGTTAAACAGT-ACGTGAAATTGTTGAAAGGGAAACGCTTGAAGTCAGTCGCA
A104        GAAAGAGAGTTAAACAGT-ACGTGAAATTGTTGAAAGGGAAACGCTTGAAGTCAGTCGCA
A105        GAAAGAGAGTTAAACAGT-ACGTGAAATTGTTGAAAGGGAAACGCTTGAAGTCAGTCGCA
A106        GAAAGAGAGTTAAACAGT-ACGTGAAATTGTTGAAAGGGAAACGCTTGAAGTCAGTCGCA
A107        GAAAGAGAGTTAAACAGT-ACGTGAAATTGTTGAAAGGGAAACGCTTGAAGTCAGTCGCA
A108        GAAAGAGAGTTAAACAGT-ACGTGAAATTGTTGAAAGGGAAACGCTTGAAGTCAGTCGCA
A109        GAAAGAGAGTTAAACAGT-ACGTGAAATTGTTGAAAGGGAAACGCTTGAAGTCAGTCGCA
A11         GAAAGAGAGTTAAACAGT-ACGTGAAATTGTTGAAAGGGAAACGCTTGAAGTCAGTCATG
A110        GAAAGAGAGTTAAACAGT-ACGTGAAATTGTTGAAAGGGAAACGCTTGAAGTCAGTCGCA
A111        GAAAGAGAGTTAAACAGT-ACGTGAAATTGTTGAAAGGGAAACGCTTGAAGTCAGTCGCA
A112        GAAAGAGAGTTAAACAGT-ACGTGAAATTGTTGAAAGGGAAACGCTTGAAGTCAGTCGCA
A113        GAAAGAGAGTTAAACAGT-ACGTGAAATTGTTGAAAGGGAAACGCTTGAAGTCAGTCGCG
A114        GAAAGAGAGTTAAACAGT-ACGTGAAATTGTTGAAAGGGAAACGCTTGAAGTCAGTCGCG
A115        GAAAGAGAGTATAACAGT-ACGTGAAATTGTTGAAAGGGAAACGCTTGAAGTCAGTCGCG
A12         GAAAGAGAGTTAAACAGT-ACGTGAAATTGTTGAAAGGGAAACGCTTGAAGTCAGTCATG
A13         GAAAGAGAGTTAAACAGT-ACGTGAAATTGTTGAAAGGGAAACGCTTGAAGTCAGTCATG
A14         ????????????????????????????????????????????????????????????
A15         ????????????????????????????????????????????????????????????
A16         GAAAGAGAGTTAAACAGT-ACGTGAAATTGTTGAAAGGGAAACGCTTGAAGTCAGTCATG
A17         GAAAGAGAGTTAAACAGT-ACGTGAAATTGTTGAAAGGGAAACGCTTGAAGTCAGTCATG
A18         GAAAGAGAGTTAAACAGT-ACGTGAAATTGTTGAAAGGGAAACGCTTGAAGTCAGTCGCG
A19         GAAAGAGAGTTAAACAGT-ATGTGAAATTGTTGAAAGGGAAACGCTTGAAGTCAGTCTTG
A2          GAAAGAGAGTTAAACAGT-ACGTGAAATTGTTGAAAGGGAAACGCTTGAAGTCAGTCGCG
A20         GAAAGAGAGTTAAACAGT-ATGTGAAATTGTTGAAAGGGAAACGCTTGAAGTCAGTCTTG
A21         GAAAGAGAGTTAAACAGT-ATGTGAAATTGTTGAAAGGGAAACGCTTGAAGTCAGTCTTG
A22         GAAAGAGAGTTAAACAGT-ACGTGAAATTGTTGAAAGGGAAACGCTTGAAGTCAGTCACA
A23         GAAAGAGAGTTAAACAGT-ACGTGAAATTGTTGAAAGGGAAACGCTTGAAGTCAGTCACA
A24         GAAAGAGAGTTAAACAGT-ACGTGAAATTGTTGAAAGGGAAACGCTTGAAGTCAGTCACA
A25         GAAAGAGAGTTAAACAGT-ACGTGAAATTGTTGAAAGGGAAACGCTTGAAGTCAGTCACA
A26         GAAAGAGAGTTAAACAGT-ACGTGAAATTGTTGAAAGGGAAACGCTTGAAGTCAGTCACA
A27         GAAAGAGAGTTAAACAGT-ACGTGAAATTGTTGAAAGGGAAACGCTTGAAGTCAGTCACA
A28         GAAAGAGAGTTAAACAGT-ACGTGAAATTGTTGAAAGGGAAACGCTTGAAGTCAGTCGCG
A29         GAAAGAGAGTTAAACAGT-ATGTGAAATTGTTGAAAGGGAAACACTTGAAGTCAGTCTTG
A3          GAAAGAGAGTTAAACAGT-ACGTGAAATTGTTGAAAGGGAAACGCTTGAAGTCAGTCGCG
A30         GAAAGAGAGTTAAACAGT-ATGTGAAATTGTTGAAAGGGAAACACTTGAAGTCAGTCTTG
A31         GAAAGAGAGTTAAACAGT-ACGTGAAATTGTTGAAAGGGAAACGCTTGAAGTCAGTCGCG
A32         GAAAGAGAGTTAAACAGT-ACGTGAAATTGTTGAAAGGGAAACGCTTGAAGTCAGTCGCG
A33         ????????????????????????????????????????????????????????????
A34         GAAAGAGAGTTAAACAGT-ACGTGAAATTGTTGAAAGGGAAACGCTTGAAGTCAGTCGCG
A35         GAAAGAGAGTTAAACAGT-ACGTGAAATTGTTGAAAGGGAAACGCTTGAAGTCAGTCGCG
A36         GAAAGAGAGTTAAACAGT-ACGTGAAATTGTTGAAAGGGAAACGCTTGAAGTCAGTCGCG
A37         ????????????????????????????????????????????????????????????
A38         GAAAGAGAGTTAAACAGT-ACGTGAAATTGTTGAAAGGGAAACGCTTGAAGTCAGTCGCG
A39         GAAAGAGAGTTAAACAGT-ACGTGAAATTGTTGAAAGGGAAACGCTTGAAGTCAGTCGCG
A4          GAAAGAGAGTTAAACAGT-ACGTGAAATTGTTGAAAGGGAAACGCTTGAAGTCAGTCGCG
A40         GAAAGAGAGTTAAACAGT-ACGTGAAATTGTTGAAAGGGAAACGCTTGAAGTCAGTCGCG
A41         GAAAGAGAGTTAAACAGT-ACGTGAAATTGTTGAAAGGGAAACGCTTGAAGTCAGTCGCG
A42         GAAAGAGAGTTAAACAGT-ACGTGAAATTGTTGAAAGGGAAACGCTTGAAGTCAGTCGCG
A43         GAAAGAGAGTTAAACAGT-ACGTGAAATTGTTGAAAGGGAAACGCTTGAAGTCAGTCGCG
A44         GAAAGAGAGTTAAACAGT-ACGTGAAATTGTTGAAAGGGAAACGCTTGAAGTCAGTCGCG
A45         ????????????????????????????????????????????????????????????
A46         ????????????????????????????????????????????????????????????
A47         GAAAGAGAGTTAAACAGT-ACGTGAAATTGTTGAAAGGGAAACGCTTGAAGTCAGTCGCG
A48         ????????????????????????????????????????????????????????????
A49         GAAAGAGAGTTAAACAGT-ACGTGAAATTGTTGAAAGGGAAACGCTTGAAGTCAGTCACG
A5          GAAAGAGAGTTAAACAGT-ACGTGAAATTGTTGAAAGGGAAACGCTTGAAGTCAGTCATG
A50         GAAAGAGAGTTAAACAGT-ACGTGAAATTGTTGAAAGGGAAACGCTTGAAGTCAGTCACG
A51         ????????????????????????????????????????????????????????????
A52         GAAAGAGAGTTAAACAGT-ACGTGAAATTGTTGAAAGGGAAACGCTTGAAGTCAGTCGCG
A53         GAAAGAGAGTTAAACAGT-ACGTGAAATTGTTGAAAGGGAAACGCTTGAAGTCAGTCGCG
A54         ????????????????????????????????????????????????????????????
A55         AAAAGAGAGTTAAACAGT-ATGTGAAATTGTTGAAAGGGAAACGCTTGAAGTCAGTCACA
A56         AAAAGAGAGTTAAACAGT-ATGTGAAATTGTTGAAAGGGAAACGCTTGAAGTCAGTCACA
A57         AAAAGAGAGTTAAACAGT-ATGTGAAATTGTTGAAAGGGAAACGCTTGAAGTCAGTGACA
A58         AAAAGAGAGTTAAACAGT-ATGTGAAATTGTTGAAAGGGAAACGCTTGAAGTCAGTGACA
A59         AAAAGAGAGTTAAACAGT-ATGTGAAATTGTTGAAAGGGAAACGCTTGAAGTCAGTGACA
A6          ????????????????????????????????????????????????????????????
A60         AAAAGAGAGTTAAACAGT-ATGTGAAATTGTTGAAAGGGAAACGCTTGAAGTCAGTCACA
A61         AAAAGAGAGTTAAACAGT-ATGTGAAATTGTTGAAAGGGAAACGCTTGAAGTCAGTCACA
A62         AAAAGAGAGTTAAACAGT-ATGTGAAATTGTTGAAAGGGAAACGCTTGAAGTCAGTCACA
A63         ????????????????????????????????????????????????????????????
A64         GAAAGAGAGTTAAACAGT-ACGTGAAATTGTTGAAAGGGAAACGCTTGAAGTCAGTCGCA
A65         ????????????????????????????????????????????????????????????
A66         GAAAGAGAGTTAAACAGT-ACGTGAAATTGTTGAAAGGGAAACGCTTGAAGTCAGTCGCA
A67         GAAAGAGAGTTAAACAGT-ACGTGAAATTGTTGAAAGGGAAACGCTTGAAGTCAGTCGCA
A68         ????????????????????????????????????????????????????????????
A69         ????????????????????????????????????????????????????????????
A7          GAAAGAGAGTTAAACAGT-ACGTGAAATTGTTGAAAGGGAAACGCTTGAAGTCAGTCATG
A70         GAAAGAGAGTTAAACAGT-ACGTGAAATTGTTGAAAGGGAAACGCTTGAAGTCAGTCGCA
A71         GAAAGAGAGTTAAACAGT-ACGTGAAATTGTTGAAAGGGAAACGCTTGAAGTCAGTCGCG
A72         GAAAGAGAGTTAAACAGT-ACGTGAAATTGTTGAAAGGGAAACGCTTGAAGTCAGTCGCG
A73         GAAAGAGAGTTAAACAGT-ACGTGAAATTGTTGAAAGGGAAACGCTTGAAGTCAGTCACA
A74         GAAAGAGAGTTAAACAGT-ACGTGAAATTGTTGAAAGGGAAACGCTTGAAGTCAGTCACA
A75         GAAAGAGAGTTAAACAGT-ACGTGAAATTGTTGAAAGGGAAACGCTTGAAGTCAGTCACA
A76         ????????????????????????????????????????????????????????????
A77         GAAAGAGAGTTAAACAGT-ACGTGAAATTGTTGAAAGGGAAACGCTTGAASTCAGTCRCA
A78         GAAAGAGAGTTAAACAGT-ACGTGAAATTGTTGAAAGGGAAACGCTTGAAGTCAGTCGCA
A79         GAAAGAGAGTTAAACAGT-ACGTGAAATTGTTGAAAGGGAAACGCTTGAAGTCAGTCGCA
A8          GAAAGAGAGTTAAACAGT-ACGTGAAATTGTTGAAAGGGAAACGCTTGAAGTCAGTCATG
A80         ????????????????????????????????????????????????????????????
A81         GAAAGAGAGTTAAACAGT-ACGTGAAATTGTTGAAAGGGAAACGCTTGAAGTCAGTCGCA
A82         GAAAGAGAGTTAAACAGT-ACGTGAAATTGTTGAAAGGGAAACGCTTGAAGTCAGTCGCA
A83         GAAAGAGAGTTAAACAGT-ACGTGAAATTGTTGAAAGGGAAACGCTTGAAGTCAGTCGCA
A84         GAAAGAGAGTTAAACAGT-ACGTGAAATTGTTGAAAGGGAAACGCTTGAAGTCAGTCGCA
A85         ????????????????????????????????????????????????????????????
A86         ????????????????????????????????????????????????????????????
A87         ????????????????????????????????????????????????????????????
A88         ????????????????????????????????????????????????????????????
A89         ????????????????????????????????????????????????????????????
A9          GAAAGAGAGTTAAACAGT-ACGTGAAATTGTTGAAAGGGAAACGCTTGAAGTCAGTCATG
A90         ------------------------------------------------------------
A91         GAAAGAGAGTTAAACAGT-ACGTGAAATTGTTGAAAGGGAAACGCTTGAAGTCAGTCATG
A92         GAAAGAGAGTTAAACAGT-ACGTGAAATTGTTGAAAGGGAAACGCTTGAAGTCAGTCATG
A93         ------------------------------------------------------------
A94         GAAAGAGAGTTAAACAGT-ACGTGAAATTGTTGAAAGGGAAACGCTTGAAGTCAGTCATG
A95         ------------------------------------------------------------
A96         GAAAGAGAGTTAAACAGT-ACGTGAAATTGTTGAAAGGGAAACGCTTGAAGTCAGTCATG
A97         GAAAGAGAGTTAAACAGT-ACGTGAAATTGTTGAAAGGGAAACGCTTGAAGTCAGTCATG
A98         GAAAGAGAGTTAAACAGT-ACGTGAAATTGTTGAAAGGGAAACGCTTGAAGTCAGTCATG
A99         GAAAGAGAGTTAAACAGT-ACGTGAAATTGTTGAAAGGGAAACGCTTGAAGTCAGTCATG
JSP2025_138 GAAAGAGAGTTAAACAGTGACGTGAAATTGTTGAAAGGGAAACACTTGAAGTCAGTCGAG
JSP2025_322 GAAAGAGAGTTAAACAGTGACGTGAAATTGTTGAAAGGGAAACACTTGAAGTCAGTCGAG
JSP2025_323 GAAAGAGAGTTAAACAGTGACGTGAAATTGTTGAAAGGGAAACACTTGAAGTCAGTCGAG

A1          TCGAC-CGGGGATCAA-CCTGGCATTC------GTGCTCGGTGTACTTTCCGG-TAGATG
A10         TTAGT-CAGGAATCAG-CCTTGCCTTT------TAGCTTGGTGTATTTCCTGG-TTGACA
A100        ????????????????????????????????????????????????????????????
A101        ????????????????????????????????????????????????????????????
A102        TTGAC-CGGGAATCAA-CCTTGCTTC--------TGCTTGGTGCACTTTCCGG-TTGACG
A103        TTGGC-CAGGGATCAA-CCTTGCTCTT------TTGCTTGGTGTACTTTCTGG-TTGATG
A104        TTGGC-CAGGGATCAA-CCTTGCTCTT------TTGCTTGGTGTACTTTCTGG-TTGATG
A105        TTGGC-CAGGGATCAA-CCTTGCTCTT------TTGCTTGGTGTACTTTCTGG-TTGATG
A106        TTGGC-CAGGGATCAA-CCTTGCTCTT------TTGCTTGGTGTACTTTCTGG-TTGATG
A107        TTGGT-CAGGAATCAA-CCTTGCTCTT------TTGCTTGGTGTACTTTCTGG-TTGATG
A108        TTGGT-CAGGAATCAA-CCTTGCTCTT------TTGCTTGGTGTACTTTCTGG-TTGATG
A109        TTGGT-CAGGAATCAA-CCTTGCTCTT------TTGCTTGGTGTACTTTCTGG-TTGATG
A11         TTAGC-TAGAAATCAG-CCTTGCCTTT------TTGCTTGGTGTATTTTCTGG-TTGACA
A110        TTGGT-CAGGAATCAA-CCTTGCTCTT------TTGCTTGGTGTACTTTCTGG-TTGATG
A111        TTAGC-CAGGGATCAA-CCTTGCTTTT-----ATTGCTTGGTGTATTTTCTGG-TTGATG
A112        TTAGC-CAGGGATCAA-CCTTGCTTTT-----ATTGCTTGGTGTATTTTCTGG-TTGATG
A113        TTGGC-CGGGGATCAA-CCTTGCTCTT------TTGCTT-GCGTACTTCCGG--TTAACG
A114        TTGGC-CGGGGATCAA-CCTTGCTCTT------TTGCTTGGCGTACTTTCCGG-TCGACG
A115        TTGTT-CAGGGATCAA-CCTTGCTCTT------TTGCTTGGTGTACTTCCTGGTTCAATG
A12         TTAGC-TAGAAATCAG-CCTTGCCTTT------TTGCTTGGTGTATTTTCTGG-TTGACA
A13         TTAGC-TAGAAATCAG-CCTTGCCTTT------TTGCTTGGTGTATTTTCTGG-TTGACA
A14         ????????????????????????????????????????????????????????????
A15         ????????????????????????????????????????????????????????????
A16         TTAGC-TAGAAATCAA-CCTTGCCTTT-----TTCACTTGGTGTATTTTCTAG-TTAATA
A17         TTAGC-TAGAAATCAA-CCTTGCCTTT-----TTCACTTGGTGTATTTTCTAG-TTAATA
A18         TTGAC-TGGGGATCAA-CCTTGCTTT--------TGCTTGGTGTACTTCCCAG-TTGATG
A19         TTGACTTGGGGATCAA-CCTTGCTTA-------TTGCTTGGTGTACTTCCTAG-TTCACA
A2          TCGAC-CGGGGATCAA-CCTGGCATTC------GTGCTCGGTGTACTTTCCGG-TAGATG
A20         TTGACTTGGGGATCAA-CCTTGCTTA-------TTGCTTGGTGTACTTCCTAG-TTCACA
A21         TTGACTTGGGGATCAA-CCTTGCTTA-------TTGCTTGGTGTACTTCCTAG-TTCACA
A22         TTGAC-TGGGGATCAA-CCATGCTTT--------TGCTTGGTGTATTTCTTAG-TTGATG
A23         TTGAC-TGGGGATCAA-CCATGCTTT--------TGCTTGGTGTATTTCTTRG-TTGATG
A24         TTGAC-TGGGGATCAA-CCATGCTTT--------TGCTTGGTGTATTTCTTAG-TTGATG
A25         TTGAC-TGGGGATCAA-CCATGCTTT--------TGCTTGGTGTATTTCTTRG-TTGATG
A26         TTGAC-TGGGGATCAA-CCWTGCTTT--------TGCTTGGTGTATTTCTTAG-TTGATG
A27         TTGAC-TGGGGATCAA-CCATGCTTT--------TGCTTGGTGTATTTCTTAG-TTGATG
A28         TCGAC-TGAGGATCAA-CCTTGCTTC--------TGCTCGGTGTACTTCTCAG-CCGATG
A29         TTGACTTGGGGATCAA-CCTTGTTTA-------TTGCTTGGTGTACTTCCTAG-TTGACA
A3          TCGAC-CGGGGATCAA-CCTGGCATTC------GTGCTCGGTGTACTTTCCGG-TAGATG
A30         TTGACTTGGGGATCAA-CCTTGTTTA-------TTGCTTGGTGTACTTCCTAG-TTGACA
A31         TCTAC-TGGGGATCAA-CCTTGCTTT--------TGCTTGGTGCACTTCCCAG-CTGATG
A32         TCTAC-TGGGGATCAA-CCTTGCTTT--------TGCTTGGTGTACTTCCCAG-CTGATG
A33         ????????????????????????????????????????????????????????????
A34         TTGAC-TGAGGATCAA-CCTTGCTTT--------TGCTTGGTGTACTTCTCAG-CCGATG
A35         TTGAC-TGAGGATCAA-CCTTGCTTT--------TGCTTGGTGTACTTCTCAG-CCGATG
A36         TTGAC-TGAGGATCAA-CCTTGCTTT--------TGCTTGGTGTACTTCTCAG-CCGATG
A37         ????????????????????????????????????????????????????????????
A38         TTGAC-TGGGGATCAA-CCTTGCTTT--------TGCTTGGTGTATTTCCCAG-TTGATG
A39         TTGAC-TGGGGATCAA-CCTTGCTTT--------TGCTTGGTGTATTTCCCAG-TTGATG
A4          TCGAC-CGGGGATCAA-CCTGGCATTC------GTGCTCGGTGTACTTTCCGG-TAGATG
A40         TTGAC-TGGGGATCAA-CCTTGCTTT--------TGCTTGGTGTATTTCCCAG-TTGATG
A41         TTGAC-TGRGGATCAA-CCTTGCTTT--------TGCTTGGTGTATTTCCCAG-TTGATG
A42         TTGAC-TGGGGATCAA-CCTTGCTTT--------TGCTTGGTGTACTTCCCAG-TTAATG
A43         TTGGC-TAGGGATCAA-CCTTGCTT----------GCTTGGTGTACTTCCTAG-CTAATG
A44         TTGGC-TAGGGATCAA-CCTTGCTT----------GCTTGGTGTACTTCCTAG-CTAATG
A45         ????????????????????????????????????????????????????????????
A46         ????????????????????????????????????????????????????????????
A47         TTGAC-TGAGGATCAA-CCTTGCTTT--------TGCTTGGTGTACTTCTCAG-CCGATG
A48         ????????????????????????????????????????????????????????????
A49         TTGGC-TGGAGATCAA-CCTTGCTT--------CTGCTTGGTGCATTTTCCAG-TTGATG
A5          TCAGC-TAGGGATCAG-CCTTGTCTTT------TGACTTGGTGCATTTTCTTG-TTGACA
A50         TTGGC-TGGAGATCAA-CCTTGCTT--------CTGCTTGGTGCATTTTCCAG-TTGATG
A51         ????????????????????????????????????????????????????????????
A52         TTGAC-TGGGGATCAA-CCTTGCTTT--------AGCTTGGTGTACTTCCCAG-TTGATG
A53         TTGAC-TGAGGATCAA-CCTTGCTTA--------TGCTTGGTGTACTTCTCAG-CTGACG
A54         ????????????????????????????????????????????????????????????
A55         TTGAT-TAGGAATCAACCCTCACCTTT--TTGGGGTGATGGTGCTCTTCCTCAGTTGATG
A56         TTGAT-TAGGAATCAACCCTCACCTTT--TTGGGGTGATGGTGCTCTTCCTCAGTTGATG
A57         TTGAT-TAGAAATCAA-CTTCATTCAT--TT-TGGTGATGGTGCATTTTCTTAGTTGATG
A58         TTGAT-TAGAAATCAA-CTTCATTCAT--TT-TGGTGATGGTGCATTTTCTTAGTTGATG
A59         TTGAT-TAGAAATCAA-CTTCATTCAT--TT-TGGTGATGGTGCATTTTCTTAGTTGATG
A6          ????????????????????????????????????????????????????????????
A60         TTGAT-TAGGAATCAACCCTCACCTTT--TT-TGGTGATGGTGCTCTTTCTCAGTCAATG
A61         TTGAT-TAGGAATCAACCCTCACCTTT--TT-TGGTGATGGTGCTCTTTCTCAGTCAATG
A62         TTGAT-TAGGAATCAACCCTCACCTTT--TT-TGGTGATGGTGCTCTTTCTCAGTCAATG
A63         ????????????????????????????????????????????????????????????
A64         TTGAC-TAGGGATCAA-CCTTGCTTTC------TTGCTTGGTGTACTTCCTAG-TTGATG
A65         ????????????????????????????????????????????????????????????
A66         TTGAC-TAGGGATCAA-CCTTGCTTTT------TTGCTTGGTGTACTTCCTAG-TTGATG
A67         TTGAC-TAGGGATCAA-CCTTGCTTTY------TTGCTTGGTGTACTTCCTAG-TTGATG
A68         ????????????????????????????????????????????????????????????
A69         ????????????????????????????????????????????????????????????
A7          TTAGT-CAGGAATCAG-CCTTGCCTTT------TAGCTTGGTGTATTTCCTGG-TTGACA
A70         TTGAC-TAGGGATCAA-CGTTGCTTTT------TTGCTTGGTGTACTTCCTAG-TTGATG
A71         TTGAT-TAGGGATCAA-CCTTGCTTCT------TTGCTTGGTGTACTTCCTAG-TTGATG
A72         TTGAT-TAGGGATCAA-CCTTGCTTCT------TTGCTTGGTGTACTTCCTAG-TTGATG
A73         TTGAC-TAGGGATCAA-CCTTGCTTCT------TTGCTTGGTGTACTTCCTAG-TTGATG
A74         TTGAC-TAGGGATCAA-CCTTGCTTCT------TTGCTTGGTGTACTTCCTAG-TTGATG
A75         TTGAC-TAGGGATCAA-CCTTGCTTCT------TTGCTTGGTGTACTTCCTAG-TTGATG
A76         ????????????????????????????????????????????????????????????
A77         TTGAC-TAKGGATCAA-CCTTGCTTCT------TTGCTTGGTGTACTTCCTAS-TTGATG
A78         TCGGC-TGGGAATCAA-CCTTGCTCTT------TTGCTTGGTGTATTTCCCAG-CTGATG
A79         TCGGC-TGGGAATCAA-CCTTGCTCTT------TTGCTTGGTGTATTTCCCAG-CTGATG
A8          TTAGT-CAGGAATCAG-CCTTGCCTTT------TAGCTTGGTGTATTTCCTGG-TTGACA
A80         ????????????????????????????????????????????????????????????
A81         TCGGC-TGGGAATCAA-CCTTGCTCTT------TTGCTTGGTGTATTTCCCAG-CTGATG
A82         TCGGC-TGGGAATCAA-CCTTGCTCTT------TTGCTTGGTGTATTTCCCAG-CTGATG
A83         TCGGC-TGGGAATCAA-CCTTGCTCTT------TTGCTTGGTGTATTTCCCAG-CTGATG
A84         TCGGC-TGGGAATCAA-CCTTGCTCTT------TTGCTTGGTGTATTTCCCAG-CTGATG
A85         ????????????????????????????????????????????????????????????
A86         ????????????????????????????????????????????????????????????
A87         ????????????????????????????????????????????????????????????
A88         ????????????????????????????????????????????????????????????
A89         ????????????????????????????????????????????????????????????
A9          TTAGT-CAGGAATCAG-CCTTGCCTTT------TAGCTTGGTGTATTTCCTGG-TTGACA
A90         ------------------------------------------------------------
A91         TTAGC-CAGGGATCAG-CCTTGTCTTT------GGACTTGGTGTACTCTCTGG-TTGACA
A92         TTAGC-CAGGGATCAG-CCTTGTCTTT------GGACTTGGTGTACTCTCTGG-TTGACA
A93         ------------------------------------------------------------
A94         TTAGC-CAGGGATCAG-CCTTGTCCTT-----TGGACTTGGTGTACTTTCTGG-TTGACA
A95         ------------------------------------------------------------
A96         TTAGC-CAGGGATCAG-CCTTGTCCTT-----TGGACTTGGTGTACTTTCTGG-TTGACA
A97         TTAGC-CAGGGATCAG-CCTTGTCTTT------GGACTTGGTGTACTTTCTGG-TTGACA
A98         TTAGC-CAGGGATCAG-CCTTGTCTTT------GGACTTGGTGTACTTTCTGG-TTGACA
A99         TTAGC-CAGGGATCAG-CCTTGTCTTT------GGACTTGGTGTACTTTCTGG-TTGACA
JSP2025_138 TTGACTTGGGAATCAT-CCCTGCTTATATTTCTTTGCTTGGTGCTCTTCCCAG-TTGACG
JSP2025_322 TTGACTTGGGAATCAT-CCCTGCTTATATTTCTTTGCTTGGTGCTCTTCCCAG-TTGACG
JSP2025_323 TTGACTTGGGAATCAT-CCCTGCTTATATTTCTTTGCTTGGTGCTCTTCCCAG-TTGACG

A1          GGTCAACATCGATTTTGATCGGTGGACAAAGG-----TCAGAGGAAATGTGGCATC----
A10         GGTCAGTATCAATTTTGACTGGTAGATAAAGG-----TCAAGGGAA-TGTGACATCT---
A100        ????????????????????????????????????????????????????????????
A101        ????????????????????????????????????????????????????????????
A102        GGTCAGCATCAATTTTGACCGGTGGAAAAAGG-----TGGAGGGAA-TGTGGCATC----
A103        GGTCAGCATCAATTTTGACTGGTGGAAAAAGG-----TCAGGGGAA-TGTGGCATC----
A104        GGTCAGCATCAATTTTGACTGGTGGAAAAAGG-----TCAGGGGAA-TGTGGCATC----
A105        GGTCAGCATCAATTTTGACTGGTGGAAAAAGG-----TCAGGGGAA-TGTGGCATC----
A106        GGTCAGCATCAATTTTGACTGGTGGAAAAAGG-----TCAGGGGAA-TGTGGCATC----
A107        GGTCAGCATCAATTTTGACCGGTGGAAAAAGG-----TCAAGGGAA-TGTGGCATC----
A108        GGTCAGCATCAATTTTGACCGGTGGAAAAAGG-----TCAAGGGAA-TGTGGCATC----
A109        GGTCAGCATCAATTTTGACCGGTGGAAAAAGG-----TCAAGGGAA-TGTGGCATC----
A11         GGTCAGCATCAATTTTGACTGACAGATAAAGG-----TCAGGGGAA-TGTGACATCT---
A110        GGTCAGCATCAATTTTGACCGGTGGAAAAAGG-----TCAAGGGAA-TGTGGCATC----
A111        GGTCAGCATCAATTTTGACCGGTGGAAAAAGG-----TAGAGGGAA-TGTGGCATC----
A112        GGTCAGCATCAATTTTGACCGGTGGAAAAAGG-----TAGAGGGAA-TGTGGCATC----
A113        GGTCAGCATCAATTTTGACCGGTGGATAAAGG-----TCAGGGGAA-TGTGGCATC----
A114        GGTCAGCATCAATTTTGACCGATGGATAAAGG-----TCAGGGGAA-TGTGGCATC----
A115        GGTCAGCATCAATTTTGACCGGTGGATAAAGG-----TTAGGGGAA-TGTGGCATC----
A12         GGTCAGCATCAATTTTGACTGACAGATAAAGG-----TCAGGGGAA-TGTGACATCT---
A13         GGTCAGCATCAATTTTGACTGACAGATAAAGG-----TCAGGGGAA-TGTGACATCT---
A14         ????????????????????????????????????????????????????????????
A15         ????????????????????????????????????????????????????????????
A16         GGTCAGCATCAATTTTGACTGACAGATAAAGG-----TCAGGGGAA-TGTGACATCT---
A17         GGTCAGCATCAATTTTGACTGACAGATAAAGG-----TCAGGGGAA-TGTGACATCT---
A18         GGCCAGCATCAATTTCGACCAGTGGATAAAGG-----TCAAGGGAA-TGTGGCATC----
A19         GGCCAGCATCAATTTTGACCAGTAGATAAAGG-----TCAAGGGAA-TGTGGCATC----
A2          GGTCAACATCGATTTTGATCGGTGGACAAAGG-----TCAGAGGAA-TGTGGCATC----
A20         GGCCAGCATCAATTTTGACCAGTAGATAAAGG-----TCAAGGGAA-TGTGGCATC----
A21         GGCCAGCATCAATTTTGACCAGTAGATAAAGG-----TCAAGGGAA-TGTGGCATC----
A22         GGCCAGCATCAATTTTGATCAGTGGATAAAGG-----TTGAGGGAA-TGTGGCATC----
A23         GGCCAGCATCAATTTTGATCAGTGGATAAAGG-----TTGAGGGAA-TGTGGCATC----
A24         GGCCAGCATCAATTTTGATCAGTGGATAAAGG-----TTGAGGGAA-TGTGGCATC----
A25         GGCCAGCATCAATTTTGATCAGTGGATAAAGG-----TTGAGGGAA-TGTGGCATC----
A26         GGCCAGCATCAATTTTGATCAGTGGATAAAGG-----TTGAGGGAA-TGTGGCATC----
A27         GGCCAGCATCAATTTTGATCAGTGGATAAAGG-----TTGAGGGAA-TGTGGCATC----
A28         GGCCAGCATCAATTTTAACCAGTGGATAAAGG-----TCGAGGGAA-TGTGGCATC----
A29         GGCCAGCATCAATTTTGATCAATAGATAAAAG-----TCAAGGGAA-TGTGGCATC----
A3          GGTCAACATCGATTTTGATCGGTGGACAAAGG-----TCAGAGGAA-TGTGGCATC----
A30         GGCCAGCATCAATTTTGATCAATAGATAAAAG-----TCAAGGGAA-TGTGGCATC----
A31         GGCCAGCATCAATTTTGACCAGTGGATAAAGG-----TCAGGGGAA-TGTGGCATC----
A32         GGCCAGCATCAATTTTGACCAGTGGATAAAGG-----TCAGGGGAA-TGTGGCATC----
A33         ????????????????????????????????????????????????????????????
A34         GGCCAGCATCAATTTTGATCAGTGGATAAAGG-----TCGAGGGAA-TGTGGCATC----
A35         GGCCAGCATCAATTTTGATCAGTGGATAAAGG-----TCGAGGGAA-TGTGGCATC----
A36         GGCCAGCATCAATTTTGATCAGTGGATAAAGG-----TCGAGGGAA-TGTGGCATC----
A37         ????????????????????????????????????????????????????????????
A38         GGCCAGCATCAATTTTGATCAGTGGATAAAGG-----TTGAGGGAA-TGTGGCATC----
A39         GGCCAGCATCAATTTTGATCAGTGGATAAAGG-----TTGAGGGAA-TGTGGCATC----
A4          GGTCAACATCGATTTTGATCGGTGGACAAAGG-----TCAGAGGAA-TGTGGCATC----
A40         GGCCAGCATCAATTTTGATCAGTGGATAAAGG-----TTGAGGGAA-TGTGGCATC----
A41         GGCCAGCATCAATTTTGATCAGTGGATAAAGG-----TTGAGGGAA-TGTGGCATC----
A42         GGCCAGCATCAATTTTGACCAGTGGATAAAGG-----TCAAGGGAA-TGTGGCATC----
A43         GGCCAGCATCAATTTTGACCGGTGGATAAAGG-----TTAAGGGAA-TGTGGCATC----
A44         GGCCAGCATCAATTTTGACCGGTGGATAAAGG-----TTAAGGGAA-TGTGGCATC----
A45         ????????????????????????????????????????????????????????????
A46         ????????????????????????????????????????????????????????????
A47         GGCCAGCATCAATTTTGATCAGTGGATAAAGG-----TCGAGGGAA-TGTGGCATC----
A48         ????????????????????????????????????????????????????????????
A49         GGCCAGCATCAATTTTGATCAGTGGATAAAGG-----TCAGGGGAA-TGTGGCATCT---
A5          GGTCAGCATCAATTTTGACTGATAGATAAAGG-----TCAAGGGAA-TGTGACATCT---
A50         GGCCAGCATCAATTTTGATCAGTGGATAAAGG-----TCAGGGGAA-TGTGGCATC----
A51         ????????????????????????????????????????????????????????????
A52         GGCCAGCATCAATTTTGATCAGTGGATAAAGG-----TTGAGGGAA-TGTGGCATC----
A53         GGCCAGCATCAATTTTGATCAGTGGATAAAGG-----TTGAGGGAA-TGTGGCATC----
A54         ????????????????????????????????????????????????????????????
A55         GGTCAGCATCGATCTTGACCGGTGGAGAAAAC--ATTCGGGGGGAA-TGTGGCATC-TTT
A56         GGTCAGCATCGATCTTGACCGGTGGAGAAAAC--ATTCGGGGGGAA-TGTGGCATC-TTT
A57         GGTCAGCATTGATTTTGACCGGCAGAGAAAAA--CATTCGGGGGAA-TGTGGCATCTTTT
A58         GGTCAGCATTGATTTTGACCGGCAGAGAAAAA--CATTCGGGGGAA-TGTGGCATCTTTT
A59         GGTCAGCATTGATTTTGACCGGCAGAGAAAAA--CATTCGGGGGAA-TGTGGCATCTTTT
A6          ????????????????????????????????????????????????????????????
A60         GGTCAGCATTGATCTTGACCGGCAGAGAAAAAACAATTTGGGGGAA-TGTGGCATC-TTT
A61         GGTCAGCATTGATCTTGACCGGCAGAGAAAAAACAATTTGGGGGAA-TGTGGCATC-TTT
A62         GGTCAGCATTGATCTTGACCGGCAGAGAAAAAACAATTTGGGGGAA-TGTGGCATC-TTT
A63         ????????????????????????????????????????????????????????????
A64         GGCCAGCATCAATTTTGACCAGTGGATAAAGG-----TCAAAGGAA-TGTGGCATC----
A65         ????????????????????????????????????????????????????????????
A66         GGCCAGCATCAATTTTGACCAGTGGATAAAGG-----TCAAAGGAA-TGTGGCATC----
A67         GGCCAGCATCAATTTTGACCAGTGGATAAAGG-----TCAAAGGAA-TGTGGCATC----
A68         ????????????????????????????????????????????????????????????
A69         ????????????????????????????????????????????????????????????
A7          GGTCAGTATCAATTTTGACTGGTAGATAAAGG-----TCAAGGGAA-TGTGACATCT---
A70         GGCCAGCATCAATTTTGACCAGTGGATAAAGG-----TCAAAGGAA-TGTGGCATC----
A71         GGCCAGCATCAATTTTGACCAGTGGATAAAGG-----TCAAGGGAA-TGTGGCATC----
A72         GGCCAGCATCAATTTTGACCAGTGGATAAAGG-----TCAAGGGAA-TGTGGCATC----
A73         GGCCAGCATCAATTTTGACCAGTGGATAAAGG-----TCAAGGGAA-TGTGGCATC----
A74         GGCCAGCATCAATTTTGACCAGTGGATAAAGG-----TCAAGGGAA-TGTGGCATC----
A75         GGCCAGCATCAATTTTGACCAGTGGATAAAGG-----TCAAGGGAA-TGTGGCATC----
A76         ????????????????????????????????????????????????????????????
A77         GGCCAGCATCAATTTTGACCAGTGGATAAAGG-----TCARSGGAA-TGTGGCATC----
A78         GGTCAGCATCAATTTTGACCAATGGAAAAAGG-----TCAAGGGAA-TGTGGCATC----
A79         GGTCAGCATCAATTTTGACCAATGGAAAAAGG-----TCAAGGGAA-TGTGGCATC----
A8          GGTCAGTATCAATTTTGACTGGTAGATAAAGG-----TCAAGGGAA-TGTGACATCT---
A80         ????????????????????????????????????????????????????????????
A81         GGTCAGCATCAATTTTGACCAATGGAAAAAGG-----TCAAGGGAA-TGTGGCATC----
A82         GGTCAGCATCAATTTTGACCAATGGAAAAAGG-----TCAAGGGAA-TGTGGCATC----
A83         GGTCAGCATCAATTTTGACCAATGGAAAAAGG-----TCAAGGGAATTGTGGCATC----
A84         GGTCAGCATCAATTTTGACCAATGGAAAAAGG-----TCAAGGGAA-TGTGGCATC----
A85         ????????????????????????????????????????????????????????????
A86         ????????????????????????????????????????????????????????????
A87         ????????????????????????????????????????????????????????????
A88         ????????????????????????????????????????????????????????????
A89         ????????????????????????????????????????????????????????????
A9          GGTCAGTATCAATTTTGACTGGTAGATAAAGG-----TCAAGGGAA-TGTGACATCT---
A90         ------------------------------------------------------------
A91         GGTCAGTATCAATTTTGACTGATAGATAAAGG-----TCAAGGGAA-TGTGACATCT---
A92         GGTCAGTATCAATTTTGACTGATAGATAAAGG-----TCAAGGGAA-TGTGACATCT---
A93         -------------------------------------------------T----------
A94         GGTCAGCATCAATTTTGACTGATAGATAAAGG-----TCAGGGGAA-TGTGACATCT---
A95         ------------------------------------------------------------
A96         GGTCAGCATCAATTTTGACTGATAGATAAAGG-----TCAGGGGAA-TGTGACATCT---
A97         GGTCAGCATCAATTTTGACTGATAGATAAAGG-----TCAGGGGAA-TGTGACATCT---
A98         GGTCAGCATCAATTTTGACTGATAGATAAAGG-----TCAGGGGAA-TGTGACATCT---
A99         GGTCAGCATCAATTTTGACTGATAGATAAAGG-----TCAGGGGAA-TGTGACATCT---
JSP2025_138 GGTCAGCATCAATTTCGATCGGTGAATAAAGG-----TGGAGGGAA-TGTGGCATCTCTT
JSP2025_322 GGTCAGCATCAATTTCGATCGGTGAATAAAGG-----TGGAGGGAA-TGTGGCATCTCTT
JSP2025_323 GGTCAGCATCAATTTCGATCGGTGAATAAAGG-----TGGAGGGAA-TGTGGCATCTCTT

A1          -TTCGGATGTGTTTATAG---ACTCTGATCTTATACATCGGTCAGGATCGAGGAACTCGG
A10         -TTTTGATGTG-TTATAG---CCCTTGGTTGAATATATCAGTTGGGATTGAGGAACTCAG
A100        ????????????????????????????????????????????????????????????
A101        ????????????????????????????????????????????????????????????
A102        -CTTGGATGTG-TTATAG---CCCTTGATCGTATGCATCGGTTGGGATTGAGGAACTCAG
A103        -TTTGGATGTG-TTATAG---CCCTTGATTGTATACATCGGTTGGGATTGAGGAACTCAG
A104        -TTTGGATGTG-TTATAG---CCCTTGATTGTATACATCGGTTGGGATTGAGGAACTCAG
A105        -TTTGGATGTG-TTATAG---CCCTTGATTGTATACATCGGTTGGGATTGAGGAACTCAG
A106        -TTTGGATGTG-TTATAG---CCCTTGATTGTATACATCGGTTGGGATTGAGGAACTCAG
A107        -TCTGGATGTG-TTATAG---CCCTTGGTCATATACATCGGTTGGGATTGAGGAACTCAG
A108        -TCTGGATGTG-TTATAG---CCCTTGGTCATATACATCGGTTGGGATTGAGGAACTCAG
A109        -TCTGGATGTG-TTATAG---CCCTTGGTCATATACATCGGTTGGGATTGAGGAACTCAG
A11         -TTTTGATGTG-TTATAG---CCCTTGGTTGGATATGTCAGTTGGGATTGAGGAACTCAG
A110        -TCTGGATGTG-TTATAG---CCCTTGGTCATATACATCGGTTGGGATTGAGGAACTCAG
A111        -TCTGGATGTG-TTATAG---CCCTTGATCGTATACATCGGTTGGGATTGAGGAACTCAG
A112        -TCTGGATGTG-TTATAG---CCCTTGATCGTATACATCGGTTGGGATTGAGGAACTCAG
A113        -TTCGGATGTG-TTATAG---CCCTTGGTTGCATACATCGATTGGGATTGAGGAACTCAG
A114        -TTCGGATGTG-TTATAG---CCCTTGGTCGCATACATCGGTTGGGATTGAGGAACTCAG
A115        -TTCGGATGTG-TTATAG---CCCTTGGTCGCATACATCGGTTGGGATTGAGGAACTCAG
A12         -TTTTGATGTG-TTATAG---CCCTTGGTTGGATATGTCAGTTGGGATTGAGGAACTCAG
A13         -TTTTGATGTG-TTATAG---CCCTTGGTTGGATATGTCAGTTGGGATTGAGGAACTCAG
A14         ????????????????????????????????????????????????????????????
A15         ????????????????????????????????????????????????????????????
A16         -TTTCGATGTG-TTATAT---CCCTTGGTTGGATATGTCGGTTGGGATTGAGGAACTCAC
A17         -TTTCGATGTG-TTATAT---CCCTTGGTTGGATATGTCGGTTGGGATTGAGGAACTCAC
A18         -TTCGGATGTG-TTATAG---CCCTTGGTTGTATACATTGGTTGGGATTGAGGAACTCAG
A19         -TTTGGATGTG-TTATAG---CCCTTGATTGCATATATTGGTTGGGATTGAGGAACTCAG
A2          -TTCGGATGTGTTTATAG---ACTCTGATCTTATACATCGGTCAGGATCGAGGAACTCGG
A20         -TTTGGATGTG-TTATAG---CCCTTGATTGCATATATTGGTTGGGATTGAGGAACTCAG
A21         -TTTGGATGTG-TTATAG---CCCTTGATTGCATATATTGGTTGGGATTGAGGAACTCAG
A22         -TCCGGATGTG-TTATAG---CCCTTGATTGTATACATTGGTTGGGATTGAGGAACTCAG
A23         -TCCGGATGTG-TTATAG---CCCTTGATTGTATACATTGGTTGGGATTGAGGAACTCAG
A24         -TCCGGATGTG-TTATAG---CCCTTGATTGTATACATTGGTTGGGATTGAGGAACTCAG
A25         -TCCGGATGTG-TTATAG---CCCTTGATTGTATACATTGGTTGGGATTGAGGAACTCAG
A26         -TCYGGATGTG-TTATAG---CCCTTGATTGTATACATTGGTTRGGATTGAGGAACTCAG
A27         -TCTGGATGTG-TTATAG---CCCTTGATTGTATACATTGGTTGGGATTGAGGAACTCAG
A28         -TCTGGATGTG-TTATAG---CCTTTGATTGTATACATTGGTTGGGATTGAGGAACTCAG
A29         -TTTGGATGTG-TTATAG---CCCTTGGTTGCATATATTGGTTGGGATTGAGGAACTCAG
A3          -TTCGGATGTGTTTATAG---ACTCTGATCTTATACATCGGTCAGGATCGAGGAACTCGG
A30         -TTTGGATGTG-TTATAG---CCCTTGGTTGCATATATTGGTTGGGATTGAGGAACTCAG
A31         -TCCGGATGTG-TTATAG---CCCTTGGTTGTATACATTGSTTGGGATTGAGGAACTCAG
A32         -TCCGGATGTG-TTATAG---CCCTTGGTTGTATACATTGGTTGGGATTGAGGAACTCAG
A33         ????????????????????????????????????????????????????????????
A34         -TCCGGATGTG-TTATAG---CCCTTGATTGTATACATTGGTTGGGATTGAGGAACTCAG
A35         -TCCGGATGTG-TTATAG---CCCTTGATTGTATACATTGGTTGGGATTGAGGAACTCAG
A36         -TCCGGATGTG-TTATAG---CCCTTGATTGTATACATTGGTTGGGATTGAGGAACTCAG
A37         ????????????????????????????????????????????????????????????
A38         -TCTGGATGTG-TTATAG---CCCTTGATTGTATACATTGGTTGGGATTGAGGAACTCAG
A39         -TCTGGATGTG-TTATAG---CCCTTGATTGTATACATTGGTTGGGATTGAGGAACTCAG
A4          -TTCGGATGTGTTTATAG---ACTCTGATCTTATACATCGGTCAGGATCGAGGAACTCGG
A40         -TCTGGATGTG-TTATAG---CCCTTGATTGTATACATTGGTTGGGATTGAGGAACTCAG
A41         -TCTGGATGTG-TTATAG---CCCTTGATTGTATACATTGGTTGGGATTGAGGAACTCAG
A42         -TTCGGATGTG-TTATAG---CCCTTGGTTGTATACATTGGTTGGGATTGAGGAACTCAG
A43         -TTCGGATGTG-TTATAG---CCCTTGATTGTATACATCGGTTGGGATTGAGGAACTCAG
A44         -TTCGGATGTG-TTATAG---CCCTTGATTGTATACATCGGTTGGGATTGAGGAACTCAG
A45         ????????????????????????????????????????????????????????????
A46         ????????????????????????????????????????????????????????????
A47         -TCCGGATGTG-TTATAG---CCCTTGATTGTATACATTGGTTGGGATTGAGGAACTCAG
A48         ????????????????????????????????????????????????????????????
A49         -CTTGGATGTG-TTATAG---CCCTTGGTTGTATACATTGGTTGGGATTGAGGAACTCAG
A5          -TTTCGATGTG-TTATAG---CCCTTGGTTGAATATGTCAGTTGGGATTGAGGAACTCAG
A50         -TCTGGATGTG-TTATAG---CCCTTGGTTGTATACATTGGTTGGGATTGAGGAACTCAG
A51         ????????????????????????????????????????????????????????????
A52         -TCTGGATGTG-TTATAG---CCCTTGATTGTATACATTGGTTGGGATTGAGGAACTCAG
A53         -TCTGGATGTG-TTATAG---CCCTTGATTGTATACATTGATTGGGATTGAGGAACTCAG
A54         ????????????????????????????????????????????????????????????
A55         -CTTAGATGTG-TTATAACCCCCCTTGGTTGGATGTGTCGGTCGGAATCGAG--------
A56         -CTTAGATGTG-TTATAACCCCCCTTGGTTGGATGTGTCGGTCGGAATCGAG--------
A57         -CTTAGATGTG-TTATAA-CCCCCATGATTGAATGTGTCGGTTGGAATCGAG--------
A58         -CTTAGATGTG-TTATAA-CCCCCATGATTGAATGTGTCGGTTGGAATCGAG--------
A59         -CTTAGATGTG-TTATAA-CCCCCATGATTGAATGTGTCGGTTGGAATCGAG--------
A6          ????????????????????????????????????????????????????????????
A60         -CTTAGATGTG-TTATAA-CCCCCGTGATTGAATGTGTCGGTTGGAATTGAG--------
A61         -CTTAGATGTG-TTATAA-CCCCCGTGATTGAATGTGTCGGTTGGAATTGAG--------
A62         -CTTAGATGTG-TTATAA-CCCCCGTGATTGAATGTGTCGGTTGGAATTGAG--------
A63         ????????????????????????????????????????????????????????????
A64         -TCTGGATGTG-TTATAG---CCTTTGATTGTATACATTGGTTGGGATTGAGGAACTCAG
A65         ????????????????????????????????????????????????????????????
A66         -TCTGGATGTG-TTATAG---CCTTTGATTGTATACATTGGTTGGGATTGAGGAACTCAG
A67         -TCTGGATGTG-TTATAG---CCTTTGATTGTATACATTGGTTGGGATTGAGGAACTCAG
A68         ????????????????????????????????????????????????????????????
A69         ????????????????????????????????????????????????????????????
A7          -TTTTGATGTG-TTATAG---CCCTTGGTTGAATATATCAGTTGGGATTGAGGAACTCAG
A70         -TCTGGATGTG-TTATAG---CCTTTGATTGTATACATTGGTTGGGATTGAGGAACTCAG
A71         -TCCGGATGTG-TTATAG---CCTTTGATTGTATACATTGGTTGGGATTGAGGAACTCAG
A72         -TCCGGATGTG-TTATAG---CCTTTGATTGTATACATTGGTTGGGATTGAGGAACTCAG
A73         -TTCGGATGTG-TTATAG---CCTTTGATTGTATACATTGGTTGGGATTGAGGAACTCAG
A74         -TTCGGATGTG-TTATAG---CCTTTGATTGTATACATTGGTTGGGATTGAGGAACTCAG
A75         -TTCGGATGTG-TTATAG---CCTTTGATTGTATACATTGGTTGGGATTGAGGAACTCAG
A76         ????????????????????????????????????????????????????????????
A77         -TTCGGATGTG-TTATAG---CCTTTGATTGTATACATTGGWTGGGATTGAGGAACTCAG
A78         -TTCGGATGTG-TTATAG---CCCTTGGCTGTATACATTGGTTGGGATTGAGGAACTCAG
A79         -TTCGGATGTG-TTATAG---CCCTTGGCTGTATACATTGGTTGGGATTGAGGAACTCAG
A8          -TTTTGATGTG-TTATAG---CCCTTGGTTGAATATATCAGTTGGGATTGAGGAACTCAG
A80         ????????????????????????????????????????????????????????????
A81         -TTCGGATGTG-TTATAG---CCCTTGGCTGTATACATTGGTTGGGATTGAGGAACTCAG
A82         -TTCGGATGTG-TTATAG---CCCTTGGCTGTATACATTGGTTAGGATTGAGGAACTCAG
A83         -TTCGGATGTG-TTATAG---CCCTTGGCTGTATACATTGGTTAGGATTGAGGAACTCAG
A84         -TTCGGATGTG-TTATAG---CCCTTGGCTGTATACATTGGTTAGGATTGAGGAACTCAG
A85         ????????????????????????????????????????????????????????????
A86         ????????????????????????????????????????????????????????????
A87         ????????????????????????????????????????????????????????????
A88         ????????????????????????????????????????????????????????????
A89         ????????????????????????????????????????????????????????????
A9          -TTTTGATGTG-TTATAG---CCCTTGGTTGAATATATCAGTTGGGATTGAGGAACTCAG
A90         ---------------------CCCTTGGTTGAATATGTCAGTTGGGATTGAGGAACTCAG
A91         -TTTCGATGTG-TTATAG---CCCTTGGTTGAATATGTCAGTTGGGATTGAGGAACTCAG
A92         -TTTCGATGTG-TTATAG---CCCTTGGTTGAATATGTCAGTTGGGATTGAGGAACTCAG
A93         -TTTCGATGTG-TTATAG---CCCTTGGTTGAATATGTCAGTTGGGATTGAGGAACTCAG
A94         -TTTTGATGTG-TTATAG---CCCTTGGTTGAATATGTCAGTTGAGATTGAGGAACTCAG
A95         ------------------------------------------------------------
A96         -TTTTGATGTG-TTATAG---CCCTTGGTTGAATATGTCAGTTGAGATTGAGGAACTCAG
A97         -TTTTGATGTG-TTATAG---CCCTTGGTTGAATATGTCAGTTGGGATTGAGGAACTCAG
A98         -TTTTGATGTG-TTATAG---CCCTTGGTTGAATATGTCAGTTGGGATTGAGGAACTCAG
A99         -TTTTGATGTG-TTATAG---CCCTTGGTTGAATATGTCAGTTGGGATTGAGGAACTCAG
JSP2025_138 AATAGGATGTG-TTATAG---CCCTCCGTTGTATGCATCGGTTGGGATTGAGGAACTCAG
JSP2025_322 -ATAGGATGTG-TTATAG---CCCTCCGTTGTATGCATCGGTTGGGATTGAGGAACTCAG
JSP2025_323 -ATAGGATGTG-TTATAG---CCCTCCGTTGTATGCATCGGTTGGGATTGAGGAACTCAG

A1          CACGTC----GTCAGGCTG---------------------------TGCTTA-----GGA
A10         CATGCC----GCAAGGCCGGG---TTTTTTA--AACCACG-TTACATGCTTA-----GGA
A100        ????????????????????????????????????????????????????????????
A101        ????????????????????????????????????????????????????????????
A102        CACGCC----GCAAGGCCGGG---TTTTT----AACCACG--TTCGTGCTTA-----GGA
A103        CATGCC----GCAAGGCCGGG---TTTTT----AACCACG--TACATGCTTA-----GGA
A104        CATGCC----GCAAGGCCGGG---TTTTT----AACCACG--TACATGCTTA-----GGA
A105        CATGCC----GCAAGGCCGGG---TTTTT----AACCACG--TACATGCTTA-----GGA
A106        CATGCC----GCAAGGCCGGG---TTTTT----AACCACG--TACATGCTTA-----GGA
A107        CACGCC----GCAAGGCCGGG---TTTTT----AACCACG--TCTGTGCTTA-----GGA
A108        CACGCC----GCAAGGCCGGG---TTTTT----AACCACG--TCTGTGCTTA-----GGA
A109        CACGCC----GCAAGGCCGGG---TTTTT----AACCACG--TCTGTGCTTA-----GGA
A11         CATGCC----ATTAGGCCGGG---TTTTT----AACCACGTTTACATGCTTA-----GGA
A110        CACGCC----GCAAGGCCGGG---TTTTT----AACCACG--TCTGTGCTTA-----GGA
A111        CACGCC----GCAAGGTCGGG---TTTTT----AACCACG-TTTCGTGCTTA-----GGA
A112        CACGCC----GCAAGGTCGGG---TTTTT----AACCACG-TTTCGTGCTTA-----GGA
A113        CACGCC----GCAAGGCCGGG---TCTTT----GACCACG--TACGTGCTTA-----GGA
A114        CACGCC----GCAAGGCCGG----TCTTT----GACCACG--TACGTGCTTA-----GGA
A115        CATGCC----GCAAGGCCGGG---TCTT-----GACCACG--TACATGCTTA-----GGA
A12         CATGCC----ATTAGGCCGGG---TTTTT----AACCACGTTTACATGCTTA-----GGA
A13         CATGCC----ATTAGGCCGGG---TTTTT----AACCACGTTTACATGCTTA-----GGA
A14         ????????????????????????????????????????????????????????????
A15         ????????????????????????????????????????????????????????????
A16         CATGCC----ATAACGCCGGG---TTTTT----AACCACGTTTACATGCTTA-----GGA
A17         CATGCC----ATAACGCCGGG---TTTTT----AACCACGTTTACATGCTTA-----GGA
A18         CACGCC----GCAAGGCCGGG---TTTTT----AACCACG--TTCGTGCTTA-----GGA
A19         CATGCC----GCAAGGTCAGG---TTTTT----AACCATG--TTCATGCTTA-----GGA
A2          CACGTC----GTCAGGCTG---------------------------TGCTTA-----GGA
A20         CATGCC----GCAAGGTCAGG---TTTTT----AACCATG--TTCATGCTTA-----GGA
A21         CATGCC----GCAAGGTCAGG---TTTTT----AACCATG--TTCATGCTTA-----GGA
A22         CATGCC----GCAAGGCCGGG---TTTTT----AACCACG--TTCGTGCTTA-----TGA
A23         CATGCC----GCAAGGCCGGG---TTTTT----AACCACG--TTCGTGCTTA-----GGA
A24         CATGCC----GCAAGGCCGGG---TTTTT----AACCACG--TTCGTGCTTA-----GGA
A25         CATGCC----GCAAGGCCGGG---TTTTT----AACCACG--TTCGTGCTTA-----GGA
A26         CATGCC----GCAAGGCCGGG---TTTTT----AACCACG--TTCGTGCTTA-----GGA
A27         CATGCC----GCAAGGCCGGG---TTTTT----AACCACG--TTCGTGCTTA-----GGA
A28         CACGCC----GCAAGGCCGGG---TTTTT----AACCACG--TTCGTGCTTA-----GGA
A29         CATGCC----GCAAGGTCAGGTTTTTTTTTTAAAACCATG--TTCATGCTTA-----GGA
A3          CACGTC----GTCAGGCTG---------------------------TGCTTA-----GGA
A30         CATGCC----GCAAGGTCAGG-TTTTTTTTTAAAACCATG--TTCATGCTTA-----GGA
A31         CACGCC----GAAAGGCCGGG---TTTTT----AACCACG--TTCGTGCTTA-----GGA
A32         CACGCC----GAAAGGCCGGG---TTTTT----AACCACG--TTCGTGCTTA-----GGA
A33         ????????????????????????????????????????????????????????????
A34         CACGCC----GCAAGGCCGGG---TTTTT----AACCACG--TCCGTGCTTA-----GGA
A35         CACGCC----GCAAGGCCGGG---TTTTT----AACCACG--TTCGTGCTTA-----GGA
A36         CACGCC----GCAAGGCCGGG---TTTTT----AACCACG--TCCGTGCTTA-----GGA
A37         ????????????????????????????????????????????????????????????
A38         CACGCC----GCAAGGCCGGG---TTTTT----AACCACG--TTCGTGCTTA-----GGA
A39         CACGCC----GCAAGGCCGGG---TTTTT----AACCACG--TTCGTGCTTA-----GGA
A4          CACGTC----GTCAGGCTG---------------------------TGCTTA-----GGA
A40         CACGCC----GCAAGGCCGGG---TTTTT----AACCACG--TTCGTGCTTA-----GGA
A41         CACGCC----GCAAGGCCGGG---TTTTT----AACCACG--TTCGTGCTTA-----GGA
A42         CACGCC----GCAAGGCCGGG----TTTT----AACCACG--TTCGTGCTTA-----GGA
A43         CACGCC----GAAAGGCCGGG----ATTC----GTCCACG--TTCGTGCTTA-----GGA
A44         CACGCC----GAAAGGCCGGG----ATTC----GTCCACG--TTCGTGCTTA-----GGA
A45         ????????????????????????????????????????????????????????????
A46         ????????????????????????????????????????????????????????????
A47         CACGCC----GCAAGGCCGGG---TTTTT----AACCACG--TCCGTGCTTA-----GGA
A48         ????????????????????????????????????????????????????????????
A49         CATGCC----GCAAGGCCAGG---TTTTTTTTAAACCATG--TTCATGCTTA-----GGA
A5          CATGCC----GTAAGGCCGGG---TTTTT----AACCACG-TTACATGCTTA-----GGA
A50         CACGCC----GCAAGGCCAGG---TTTTTTTTAAACCATG--TTCATGCTTA-----GGA
A51         ????????????????????????????????????????????????????????????
A52         CACGCC----GCAAGGCCGGG---TTTTT----AACCACG--TTCGTGCTTA-----GGA
A53         CACGCC----GCAAGGCCGGG---TTTTT----AACCACG--TTCGTGCTTA-----GGA
A54         ????????????????????????????????????????????????????????????
A55         ----------GAAATCCCGGCTCGGCTTTGT-----------GCTTGGGTTG-TGGGGGA
A56         ----------GAAATCCCGGCTCGGCTTTGT-----------GCTTGGGTTG-TGGGGGA
A57         ----------GAAAATCCTGGGGCCCTTTGT-----------TGGGGGCTTACTTGGGGA
A58         ----------GAAAATCCTGGGGCCCTTTGT-----------TGGGGGCTTACTTGGGGA
A59         ----------GAAAATCCTGGGGCCCTTTGT-----------TGGGGGCTTACTTGGGGA
A6          ????????????????????????????????????????????????????????????
A60         ----------GAAAATCCTGG---CCCTTTT-----------TTTGGGCTTTTTTGGGGA
A61         ----------GAAAATCCTGG---CCCTTTT-----------TTTGGGCTTTTTTGGGGA
A62         ----------GAAAATCCTGG---CCCTTTT-----------TTTGGGCTTTTTTGGGGA
A63         ????????????????????????????????????????????????????????????
A64         CACGCC----GCAAGGCCGGG----TTTC----GACCACG--ATCGTGCTTA-----GGA
A65         ????????????????????????????????????????????????????????????
A66         CACGCC----GCAAGGCCGGG----TTTC----GACCACG--ATCGTGCTTA-----GGA
A67         CACGCC----GCAAGGCCGGG----TTTC----GACCACG--ATCGTGCTTA-----GGA
A68         ????????????????????????????????????????????????????????????
A69         ????????????????????????????????????????????????????????????
A7          CATGCC----GCAAGGCCGGG---TTTTTTA--AACCACG-TTACATGCTTA-----GGA
A70         CACGCC----GCAAGGCCGGG----TTTC----GACCACG--ATCGTGGTTA-----GGA
A71         CACGCC----ACAAGGCCGGG----TTTC----GACCACG--ATCGTGCTTA-----GGA
A72         CACGCC----ACAAGGCCGGG----TTTC----GACCACG--ATCGTGCTTA-----GGA
A73         CATGCC----GTAAGGCCGGG----TTTC----GACCACG--ATCATGCTTA-----GGA
A74         CATGCC----GTAAGGCCGGG----TTTC----GACCACG--ATCATGCTTA-----GGA
A75         CATGCC----GTAAGGCCGGG----TTTC----GACCACG--ATCATGCTTA-----GGA
A76         ????????????????????????????????????????????????????????????
A77         CATGCC----GTAAGGCCGGG----TTTC----GACCACG--ATCATGCTTA--------
A78         CACGCC----GCAAGGCCGGG---TTTTT----AACCACG--TTCGTGCTTA-----GGA
A79         CACGCC----GCAAGGCCGGG---TTTTT----AACCACG--TTCGTGCTTA-----GGA
A8          CATGCC----GCAAGGCCGGG---TTTTTTA--AACCACG-TTACATGCTTA-----GGA
A80         ????????????????????????????????????????????????????????????
A81         CACGCC----GCAAGGCCGGG---TTTTT----AACCACG--TTCGTGCTTA-----GGA
A82         CACGCC----GCAAGGCCGGG---TTTTT----AACCACG--TTCGTGCTTA-----GGA
A83         CACGCC----GCAAGGCCGGG---TTTTT----AACCACG--TTCGTGCTTA-----GGA
A84         CACGCC----GCAAGGCCGGG---TTTTT----AACCACG--TTCGTGCTTA-----GGA
A85         ????????????????????????????????????????????????????????????
A86         ????????????????????????????????????????????????????????????
A87         ????????????????????????????????????????????????????????????
A88         ????????????????????????????????????????????????????????????
A89         ????????????????????????????????????????????????????????????
A9          CATGCC----GCAAGGCCGGG---TTTTTTA--AACCACG-TTACATGCTTA-----GGA
A90         CATGCC----GCAAGGCCGGG---TTTTA----AACCACG-TTACATGCTTA-----GGA
A91         CATGCC----GCAAGGCCGGG---TTTTA----AACCACG-TTACATGCTTA-----GGA
A92         CATGCC----GCAAGGCCGGG---TTTTA----AACCACG-TTACATGCTTA-----GGA
A93         CATGCC----GCAAGTCCGGG---TTTTA----AACCACG-TTACATGCTTA-----GGA
A94         CATGCC----GCAAGGCCGGG---TTTTA----AACCACGTTTACATGCTTA-----GGA
A95         ------------------------------------------------------------
A96         CATGCC----GCAAGGCCGGG---TTTTA----AACCACGTTTACATGCTTA-----GGA
A97         CATGCC----GCAAGGCCGGG---TTTTA----AACCACG-TTACATGCTTA-----GGA
A98         CATGCC----GCAAGGCCGGG---TTTTA----AACCACG-TTACATGCTTA-----GGA
A99         CATGCC----GCAAGGCCGGG---TTTTA----AACCACG-TTACATGCTTA-----GGA
JSP2025_138 CACGCCTGAAGAAGGGTTGGGGGCTTTTTCT--GACAA----TTCGTGCTTA-----GGA
JSP2025_322 CACGCCTGAAGAAGGGTTGGGGGCTTTTTCT--GACAA----TTCGTGCTTA-----GGA
JSP2025_323 CACGCCTGAAGAAGGGTTGGGGGCTTTTTCT--GACAA----TTCGTGCTTA-----GGA

A1          TGTTGGC--ATAATGGCTTTTAATCGACCCGTCTTGAAACACGGACCAAGGAGTCTAACA
A10         TACTGGC--AAAATGGC-TTTAATCGACCCGTCTTGAAACACGGACCAAGGAGTCTAACA
A100        ????????????????????????????????????????????????????????????
A101        ????????????????????????????????????????????????????????????
A102        TGCTGGC--ATAATGGC-TTTAATCGACCCGTCTTGAAACAC------------------
A103        TGCTGGC--ATAATGGC-TTTAATCGACCCGTCTTGAAACACGGACCAAGGAGTCTAACA
A104        TGCTGGC--ATAATGGC-TTTAATCGACCCGTCTTGAAACACGGACCAAGGAGTCTAACA
A105        TGCTGGC--ATAATGGC-TTTAATCGACCCGTCTTGAAACACGGACCAAGGAGTCTAACA
A106        TGCTGGC--ATAATGGC-TTTAATCGACCCGTCTTGAAACACGGACCAAGGAGTCTAACA
A107        TGCTGGC--ATAATGGC-TTTRATCGACCCGTCTTGAAACACGGACCAAGGAGTCTAACA
A108        TGCTGGC--ATAATGGC-TTTAATCGACCCGTCTTGAAACACGGACCAAGGAGTCTAACA
A109        TGCTGGC--ATAATGGC-TTTAATCGACCCGTCTTGAAACACGGACCAAGGAGTCTAACA
A11         TGCTGGC--AAAATGGC-TTTAATCGACCCGTCTTGAAACACGGACCAAGGAGTCTAACA
A110        TGCTGGC--ATAATGGC-TTTAATCGACCCGTCTTGAAACACGGACCAAGGAGTCTAACA
A111        TGCTGGC--ATAATGGC-TTTAATCGACCCGTCTTGAAACACGGACCAAGGAGTCTAACA
A112        TGCTGGC--ATAATGGC-TTTAATCGACCCGTCTTGAAACACGGACCAAGGAGTCTAACA
A113        TGCTGGC--ATAATGGC-TTTAATCGACCCGTCTTGAAACACGGACCAAG-AGTCTAACA
A114        TGCTGGC--ATAATGGC-TTTAATCGACCCGTCTTGAAACACGGACCAAGGAGTCTAACA
A115        TGCTGGC--AAAATGGC-TTTAATCGACCCGTCTTGAAACACGGA-CAAGAAGTCTAACA
A12         TGCTGGC--AAAATGGC-TTTAATCGACCCGTCTTGAAACACGGACCAAGGAGTCTAACA
A13         TGCTGGC--AAAATGGC-TTTAATCGACCCGTCTTGAAACACGGACCAAGGAGTCTAACA
A14         ????????????????????????????????????????????????????????????
A15         ????????????????????????????????????????????????????????????
A16         TGCTGGC--AAAATGGC-TTTAATCGACCCGTCTTGAARCACGGACCARGGAGTCTAACA
A17         TGCTGGC--AAAATGGC-TTTAATCGACCCGTCTTGAARCACGGACCARGGAGTCTAACA
A18         TGCTGGC--ATAATGGC-TTTAATCGACCCGTCTTGAAACACGGACCAAGGAGTCTAACA
A19         TGCTGGC--ATAATGGC-TTTAATCGACCCGTCTTGAAACACGGACCAAGGAGTCTAACA
A2          TGTTGGC--ATAATGGC-TTTAATCGACCCGTCTTGAAACACGGACCAAGGAGTCTAACA
A20         TGCTGGC--ATAATGGC-TTTAATCGACCCGTCTTGAAACACGGACCAAGGAGTCTAACA
A21         TGCTGGC--ATAATGGC-TTTAATCGACCCGTCTTGAAACACGGACCAAGGAGTCTAACA
A22         TGCTGGC--ATAATGGC-TTTAATCGACCCGTCTTGAAACACGGACCAAGGAGTCTAACA
A23         TGCTGGC--ATAATGGC-TTTAATCGACCCGTCTTGAAACACGGACCAAGGAGTCTAACA
A24         TGCTGGC--ATAATGGC-TTTAATCGACCCGTCTTGAAACACGGACCAAGGAGTCTAACA
A25         TGCTGGC--ATAATGGC-TTTAATCGACCCGTCTTGAAACACGGACCAAGGAGTCTAACA
A26         TGCTGGC--ATAATGGC-TTTAATCGACCCGTCTTGAAACACGGACCAAGGAGTCTAACA
A27         TGCTGGC--ATAATGGC-TTTAATCGACCCGTCTTGAAACACGGACCAAGGAGTCTAACA
A28         TGCTGGC--ATAATGGC-TTTAATCGACCCGTCTTGAAACACGGACCAAGGAGTCTAACA
A29         TGCTGGC--ATAATGGC-TTTAATTGACCCGTCTTGAAACACGG----------------
A3          TGTTGGC--ATAATGGC-TTTAATCGACCCGTCTTGAAACACGGACCAAGGAGTCTAACA
A30         TGCTGGC--ATAATGGC-TTTAATTGACCCGTCTTGAAACACGGACCAAGGAGTCTAACA
A31         TGCTGGC--ATAATGGC-TTTAATCGACCCGTCTTGAAACACGGACCAAGGAGTCTAACA
A32         TGCTGGC--ATAATGGC-TTTAATCGACCCGTCTTGAAACACGGACCAAGGAGTCTAACA
A33         ????????????????????????????????????????????????????????????
A34         TGCTGGC--ATAATGGC-TTTAATCGACCCGTCTTGAAACACGGACCAAGGAGTCTAACA
A35         TGCTGGC--ATAATGGC-TTTAATCGACCCGTCTTGAAACACGGACCAAGGAGTCTAACA
A36         TGCTGGC--ATAATGGC-TTTAATCGACCCGTCTTGAAACACGGACCAAGGAGTCTAACA
A37         ????????????????????????????????????????????????????????????
A38         TGCTGGC--ATAATGGC-TTTAATCGACCCGTCTTGAAACACGGACCAAGGAGTCTAACA
A39         TGCTGGC--ATAATGGC-TTTAATCGACCCGTCTTGAAACACGGACCAAGGAGTCTAACA
A4          TGTTGGC--ATAATGGC-TTTAATCGACCCGTCTTGAAACACGGACCAAGGAGTCTAACA
A40         TGCTGGC--ATAATGGC-TTTAATCGACCCGTCTTGAAACACGGACCAAGGAGTCTAACA
A41         TGCTGGC--ATAATGGC-TTTAATCGACCCGTCTTGAAACACGGACCAAGGAGTCTAACA
A42         TGCTGGC--ATAATGGC-TTTAATCGACCCGTCTTGAAACACGGACCAAGGAGTCTAACA
A43         TGCTGGC--ATAATGGC-TTTAATCGACCCGTCTTGAAACACGGACCAAGGAGTCTAACA
A44         TGCTGGC--ATAATGGC-TTTAATCGACCCGTCTTGAAACACGGACCAAGGAGTCTAACA
A45         ????????????????????????????????????????????????????????????
A46         ????????????????????????????????????????????????????????????
A47         TGCTGGC--ATAATGGC-TTTAATCGACCCGTCTTGAAACACGGACCAAGGAGTCTAACA
A48         ????????????????????????????????????????????????????????????
A49         TGCTGGC--ATAATGGC-TTTAATCGACCCGTCTTGAAACACGG----------------
A5          TGCTGGC--AGAATGGC-TTTAATCGACCCGTCTTGAAACACGGACCAAGGAGTCTAACA
A50         TGCTGGC--ATAATGGC-TTTAATCGACCCGTCTTGAAACACGG----------------
A51         ????????????????????????????????????????????????????????????
A52         TGCTGGC--ATAATGGC-TTTAATCGACCCGTCTTGAAACACGGACCAAGGAGTCTAACA
A53         TGCTGGC--ATAATGGC-TTTAATCGACCCGTCTTGAAACACGGACCAAGGAGTCTAACA
A54         ????????????????????????????????????????????????????????????
A55         TGCTGGCA-ATAATGGC-TTTAATCGACCCGTCTTGAAACACGGACCAAGGAGTCCAACG
A56         TGCTGGCA-ATAATGGC-TTTAATCGACCCGTCTTGAAACACGGACCAAGGAGTCCAACG
A57         TGCTGGCA-ATAATGGC-TTTAATCGACCCGTCTTGAAACACGGACCAAGGAGTCCAACG
A58         TGCTGGCA-ATAATGGC-TTTAATCGACCCGTCTTGAAACACGGACCAAGGAGTCCAACG
A59         TGCTGGCA-ATAATGGC-TTTAATCGACCCGTCTTGAAACACGG----------------
A6          ????????????????????????????????????????????????????????????
A60         TGCTGGCA-ATAATGGC-TTTAATCGACCCGTCTTGAAACACGGACCAAGGAGTCCAACG
A61         TGCTGGCA-ATAATGGC-TTTAATCGACCCGTCTTGAAACACGGACCAAGGAGTCCAACG
A62         TGCTGGCA-ATAATGGC-TTTAATCGACCCGTCTTGAAACACGGACCAAGGAGTCCAACG
A63         ????????????????????????????????????????????????????????????
A64         TGCTGGC--ATAATGGC-TTTAATCGACCCGTCTTGAAACACGGACCAAGGAGTCTAACA
A65         ????????????????????????????????????????????????????????????
A66         TGCTGGC--ATAATGGC-TTTAATCGACCCGTCTTGAAACACGGACCAAGGAGTCTAACA
A67         TGCTGGC--ATAATGGC-TTTAATCGACCCGTCTTGAAACACGGACCAAGGAGTCTAACA
A68         ????????????????????????????????????????????????????????????
A69         ????????????????????????????????????????????????????????????
A7          TACTGGC--AAAATGGC-TTTAATCGACCCGTCTTGAAACACGGACCAAGGAGTCTAACA
A70         TGCTGGC--ATAATGGC-TTTAATCGACCCGTCTTGAAACACGGACCAAGGAGTCTAACA
A71         TGCTGGC--ATAATGGC-TTTAATCGACCCGTCTTGAAACACGGACCAAGGAGTCTAACA
A72         TGCTGGC--ATAATGGC-TTTAATCGACCCGTCTTGAAACACGGACCAAGGAGTCTAACA
A73         TGTTGGCATATAATGGC-TTTAATCGACCCGTCTTGAAACACGGACCAAGGAGTCTAACA
A74         TGTTGGC--ATAATGGC-TTTAATCGACCCGTCTTGAAACACGGACCAAGGAGTCTAACA
A75         TGTTGGC--ATAATGGC-TTTAATCGACCCGTCTTGAAACACGGACCAAGGAGTCTAACA
A76         ????????????????????????????????????????????????????????????
A77         ------------------------------------------------------------
A78         TGCTGGC--ATAATGGC-TTTAATCGACCCGTCTTGAAACACGGACCAAGGAGTCTAACA
A79         TGCTGGC--ATAATGGC-TTTAATCGACCCGTCTTGAAACACGGACCAAGGAGTCTAACA
A8          TACTGGC--AAAATGGC-TTTAATCGACCCGTCTTGAAACACGGACCAAGGAGTCTAACA
A80         ????????????????????????????????????????????????????????????
A81         TGCTGGC--ATAATGGC-TTTAATCGACCCGTCTTGAAACACGGACCAAGGAGTCTAACA
A82         TGCTGGC--ATAATGGC-TTTAATCGACCCGTCTTGAAACACGGACCAAGGAGTCTAACA
A83         TGCTGGC--ATAATGGC-TTTAATCGACCCGTCTTGAAACACGGACCAAGGAGTCTAACA
A84         TGCTGGC--ATAATGGC-TTTAATCGACCCGTCTTGAAACACGGACCAAGGAGTCTAACA
A85         ????????????????????????????????????????????????????????????
A86         ????????????????????????????????????????????????????????????
A87         ????????????????????????????????????????????????????????????
A88         ????????????????????????????????????????????????????????????
A89         ????????????????????????????????????????????????????????????
A9          TACTGGC--AAAATGGC-TTTAATCGACCCGTCTTGAAACACGGACCAAGGAGTCTAACA
A90         TACTGGC--AAAATGGC-TTTAATCGACCCGTCTTGAAACACGGACCAAGGAGTCTAACA
A91         TACTGGC--AAAATGGC-TTTAATCGACCCGTCTTGAAACACGGACCAAGGAGTCTAACA
A92         TACTGGC--AAAATGGC-TTTAATCGACCCGTCTTGAAACACGGACCAAGGAGTCTAACA
A93         TACTGGC--AAAATGGC-TTTAATCGACCCGTCTTGAAACACGGACCAAGGAGTCTAACA
A94         TGCTGGC--AAAATGGC-TTTAATCGACCCGTCTTGAAACACGGACCAAGGAGTCTAACA
A95         ----------------------------------TGAAACACGGACCAAGGAGTCTAACA
A96         TGCTGGC--AAAATGGC-TTTAATCGACCCGTCTTGAAACACGGACCAAGGAGTCTAACA
A97         TGCTGGC--AAAATGGC-TTTAATCGACCCGTCTTGAAACACGGACCAAGGAGTCTAACA
A98         TGCTGGC--AAAATGGC-TTTAATCGACCCGTCTTGAAACACGGACCAAGGAGTCTAACA
A99         TGCTGGC--AAAATGGC-TTTAATCGACCCGTCTTGAAACACGGACCAAGGAGTCTAACA
JSP2025_138 TGCTGGC--ATAATGGC-TTTAATTGACCCGTCTTGAAACACGGACCAAGGAGTCCACCA
JSP2025_322 TGCTGGC--ATAATGGC-TTTAATTGACCCGTCTTGAAACACGGACCAAGGAGTCCACCA
JSP2025_323 TGCTGGC--ATAATGGC-TTTAATTGACCCGTCTTGAAACACGGACCAAGGAGTCCACCA

A1          TGCCTGCGAGTATTT-GGGTG-TGAAAACCCAT-ATGCGCAATGAAAGTGAAGATCAGGA
A10         TGCCTGCGAGTGTTT-GGGTG--GAAAACCCAT-GCGCGTAATGAAAGTGAAGATCAAGA
A100        ????????????????????????????????????????????????????????????
A101        ????????????????????????????????????????????????????????????
A102        ------------------------------------------------------------
A103        TGCCTGCGAGTATTT-GGGTG--GAAAACCCAT-GTGCGCAATGAAAGTGAAGATCAGGA
A104        TGCCTGCGAGTATTT-GGGTG--GAAAACCCAT-GTGCGCAATGAAAGTGAAGATCAGGA
A105        TGCCTGCGAGTATTT-GGGTG--GAAAACCCAT-GTGCGCAATGAAAGTGAAGATCAGGA
A106        TGCCTGCGAGTATTT-GGGTG--GAAAACCCAT-GTGCGCAATGAAAGTGAAGATCAGGA
A107        TGCCTGCGAGTATTT-GGGTG--GAAAACCCAT-GTGCRTAATGAAAGTGAAGATCAGGA
A108        TGCCTGCGAGTATTT-GGGTG--GAAAACCCAT-GTGCGTAATGAAAGTGAAGATCAGGA
A109        TGCCTGCGAGTATTT-GGGTG--GAAAACCCAT-GTGCGTAATGAAAGTGAAGATCAGGA
A11         TGCCTGCGAGTGTTT-GGGTG--AAAAACCCAT-ACGCGTAATGAAAGTGAAGATTAAGA
A110        TGCCTGCGAGTATTT-GGGTG--GAAAACCCAT-GTGCGTAATGAAAGTGAAGATCAGGA
A111        TGCCTGCGAGTATTT-GGGTG--GTAAACCCAT-GTGCGTAATGAAAGTGAAGATCAGGA
A112        TGCCTGCGAGTATTT-GGGTG--GTAAACCCAT-GTGCGTAATGAAAGTGAAGATCAGGA
A113        TGCCCGCGAGTGTTT-GGGTG--GAAAACCCGG-ACGCGTAATGAAAGTGAAAGTTGAGA
A114        TGCCCGCGAGTGTTT-GGGTG--GAAAACCCGG-ACGCGTAATGAAAGTGAAAGTTGAGA
A115        TGCCTGCGAGTGTTT-GGGTG--GAAAACCCGG-ACGCGTAATGAAAGTGAAAGTTGAGA
A12         TGCCTGCGAGTGTTT-GGGTG--AAAAACCCAT-ACGCGTAATGAAAGTGAAGATTAAGA
A13         TGCCTGCGAGTGTTT-GGGTG--AAAAACCCAT-ACGCGTAATGAAAGTGAAGATTAAGA
A14         ????????????????????????????????????????????????????????????
A15         ????????????????????????????????????????????????????????????
A16         TGCCTGCGAGTGTTT-GGGTG--AAAAACCCAT-GCGCGTAATGAAAGTGAAGATTAAGA
A17         TGCCTGCGAGTGTTT-GGGTG--AAAAACCCAT-GCGCGTAATGAAAGTGAAGATTAAGA
A18         TGCCTGCGAGTATTT-GGGTG--GAAAACCCAT-GTGCGCAATGAAAGTGAAGATCAGGA
A19         TGCCTGCGAGTATTT-GGGTG--GAAAACTCAT-ATGCGTAATGAAAGTGAAGATCAGGA
A2          TGCCTGCGAGTATTT-GGGTG-TGAAAACCCAT-ATGCGCAATGAAAGTGAAGATCAGGA
A20         TGCCTGCGAGTATTT-GGGTG--GAAAACTCAT-ATGCGTAATGAAAGTGAAGATCAGGA
A21         TGCCTGCGAGTATTT-GGGTG--GAAAACTCAT-ATGCGTAATGAAAGTGAAGATCAGGA
A22         TGCCTGCGAGTATTT-GGGNG--GTAAACCCAT-GTGCGTAATGAAAGWGAAGATCAGGA
A23         TGCCTGCGAGTATTT-GGGTG--GTAAACCCAT-GTGCGTAATGAAAGTGAAGATCAGGA
A24         TGCCTGCGAGTATTT-GGGTG--GTAAACCCAT-GTGCGTAATGAAAGTGAAGATCAGGA
A25         TGCCTGCGAGTATTT-GGGTG--GTAAACCCAT-GTGCGTAATGAAAGTGAAGATCAGGA
A26         TGCCTGCGAGTATTT-GGGTG--GTAAACCCAT-GTGCGTAATGAAAGTGAAGATCAGGA
A27         TGCCTGCGAGTATTT-GGGTG--GTAAACCCAT-GTGCGTAATGAAAGTGAAGATCAGGA
A28         TGCCTGCGAGTATTT-GGGTG--GAAAACCCAT-GTGCGCAATGAAAGTGAAGATCAGGA
A29         ------------------------------------------------------------
A3          TGCCTGCGAGTATTT-GGGTG-TGAAAACCCAT-ATGCGCAATGAAAGTGAAGATCAGGA
A30         TGCCTGCGAGTGTTT-GGG-----------------------------------------
A31         TGCCTGCGAGTATTT-GGGTG--GAAAACCCAT-GTGCGCAATGAAAGTGAAGATCAGGA
A32         TGCCTGCGAGTATTT-GGGTG--GAAAACCCAT-GTGCGCAATGAAAGTGAAGATCAGGA
A33         ????????????????????????????????????????????????????????????
A34         TGCCTGCGAGTATTT-GGGTG--GAAAACCCAT-GTGCGCAATGAAAGTGAAGATCAGGA
A35         TGCCTGCGAGTATTT-GGGTG--GAAAACCCAT-GTGCGCAATGAAAGTGAAGATCAGGA
A36         TGCCTGCGAGTATTT-GGGTG--GAAAACCCAT-GTGCGCAATGAAAGTGAAGATCAGGA
A37         ????????????????????????????????????????????????????????????
A38         TGCCTGCGAGTATTT-GGGTG--GAAAACCCAT-GTGCGCAATGAAAGTGAAGATCAGGA
A39         TGCCTGCGAGTATTT-GGGTG--GAAAACCCAT-GTGCGCAATGAAAGTGAAGATCAGGA
A4          TGCCTGCGAGTATTT-GGGTG-TGAAAACCCAT-ATGCGCAATGAAAGTGAAGATCAGGA
A40         TGCCTGCGAGTATTT-GGGTG--GAAAACCCAT-GTGCGCAATGAAAGTGAAGATCAGGA
A41         TGCCTGCGAGTATTT-GGGTG--GAAAACCCAT-GTGCGCAATGAAAGTGAAGATCAGGA
A42         TGCCTGCGAGTATTT-GGGTG--GAAAACCCAT-ATGCGCAATGAAAGTGAAGATCAGGA
A43         TGCCTGCGAGTATTT-GGGTG--GAAAACCCAT-ATGCGTAATGAAAGTGAAGATCAGGA
A44         TGCCTGCGAGTATTT-GGGTG--GAAAACCCAT-ATGCGTAATGAAAGTGAAGATCAGGA
A45         ????????????????????????????????????????????????????????????
A46         ????????????????????????????????????????????????????????????
A47         TGCCTGCGAGTATTT-GGGTG--GAAAACCCAT-GTGCGCAATGAAAGTGAAGATCAGGA
A48         ????????????????????????????????????????????????????????????
A49         ------------------------------------------------------------
A5          TGCCTGCGAGTGTTT-GGGTA--GAAAACCCAT-GCGCGTAATGAAAGTGAAGATCAAGA
A50         ------------------------------------------------------------
A51         ????????????????????????????????????????????????????????????
A52         TGCCTGCGAGTATTT-GGGTG--GAAAACCCAT-GTGCGCAATGAAAGTGAAGATCAGGA
A53         TGCCTGCGAGTATTTNGGGTG--GAAAACCCAT-GTGCGTAATGAAAGTGAAGATCAGGA
A54         ????????????????????????????????????????????????????????????
A55         TACGTGCGAGTGTTT-GGGTGGTGAAAACCCAC-ACGCGCAATGAAAGTAAAGACCAGGA
A56         TACGTGCGAGTGTTT-GGGTGGTGAAAACCCAC-ACGCGCAATGAAAGTAAAGACCAGGA
A57         TATATGCAAGTGTTA-GGGTGGTGAAAACCCAG-ACGCGCAATGAAAGTGAAGACCAGGA
A58         TATATGCAAGTGTTA-GGGTGGTGAAAACCCAG-ACGCGCAATGAAAGTGAAGACCAGGA
A59         ------------------------------------------------------------
A6          ????????????????????????????????????????????????????????????
A60         TACATGCGAGTGTTT-GGGTGGTGAAAACCCAG-ACGCGGAATGAAAGTGAAGACCAGGA
A61         TACATGCGAGTGTTT-GGGTGGTGAAAACCCAG-ACGCGGAATGAAAGTGAAGACCAGGA
A62         TACATGCGAGTGTTT-GGGTGGTGAAAACCCAG-ACGCGGAATGAAAGTGAAGACCAGGA
A63         ????????????????????????????????????????????????????????????
A64         TGCCTGCGAGTATTT-GGGTG--GCAAACCCAT-GTGCGTAATGAAAGTGAAGATCAGGA
A65         ????????????????????????????????????????????????????????????
A66         TGCCTGCGAGTATTT-GGGTG--GCAAACCCAT-GTGCGTAATGAAAGTGAAGATCAGGA
A67         TGCCTGYGAGTATTT-GGGTG--GCAAACCCAT-GTGCGTAATGAAAGTGAAGATCAGGA
A68         ????????????????????????????????????????????????????????????
A69         ????????????????????????????????????????????????????????????
A7          TGCCTGCGAGTGTTT-GGGTG--GAAAACCCAT-GCGCGTAATGAAAGTGAAGATCAAGA
A70         TGCCTGCGAGTATTT-GGGTG--GCAAACCCAT-GTGCGTAATGAAAGTGAAGATCAGGA
A71         TGCCTGCGAGTATTT-GGGTG--GCAAACCCAT-GTGCGTAATGAAAGTGAAGATCAGGA
A72         TGCCTGCGAGTATTT-GGGTG--GCAAACCCAT-GTGCGTAATGAAAGTGAAGATCAGGA
A73         TGCCTGCGAGTATTT-GGGTG--GCAAACCCAT-GTGCGTAATGAAAGTGAAGATCAGGA
A74         TGCCTGCGAGTATTT-GGGTG--GCAAACCCAT-GTGCGTAATGAAAGTGAAGATCAGGA
A75         TGCCTGCGAGTATTT-GGGTG--GCAAACCCAT-GTGCGTAATGAAAGTGAAGATCAGGA
A76         ????????????????????????????????????????????????????????????
A77         ------------------------------------------------------------
A78         TGCCTGCGAGTATTT-GGGTG--GAAAACCCAT-ATGCGGAATGAAAGTGAAGATCAGGA
A79         TGCCTGCGAGTATTT-GGGTG--GAAAACCCAT-ATGCGGAATGAAAGTGAAGATCAGGA
A8          TGCCTGCGAGTGTTT-GGGTG--GAAAACCCAT-GCGCGTAATGAAAGTGAAGATCAAGA
A80         ????????????????????????????????????????????????????????????
A81         TGCCTGCGAGTATTT-GGGTG--GAAAACCCAT-ATGCGGAATGAAAGTGAAGATCAGGA
A82         TGCCTGCGAGTATTT-GGGTG--GAAAACCCAT-ATGCACAATGAAAGTGAAGATCAGGA
A83         TGCCTGCGAGTATTT-GGGTG--GAAAACCCAT-ATGCGCAATGAAAGTGAAGATCAGGA
A84         TGCCTGCGAGTATTT-GGGTG--GAAAACCCAT-ATGCGCAATGAAAGTGAAGATCAGGA
A85         ????????????????????????????????????????????????????????????
A86         ????????????????????????????????????????????????????????????
A87         ????????????????????????????????????????????????????????????
A88         ????????????????????????????????????????????????????????????
A89         ????????????????????????????????????????????????????????????
A9          TGCCTGCGAGTGTTT-GGGTG--GAAAACCCAT-GCGCGTAATGAAAGTGAAGATCAAGA
A90         TGCCTGCGAGTGTTT-GGGTG--GAAAACCCAT-GCGCGTAATGAAAGTGAAGATCAAGA
A91         TGCCTGCGAGTGTTT-GGGTG--GAAAACCCAT-GCGCGTAATGAAAGTGAAGATCAAGA
A92         TGCCTGCGAGTGTTT-GGGTG--GAAAACCCAT-GCGCGTAATGAAAGTGAAGATCAAGA
A93         TGCCTGCGAGTGTTT-GGGTG--GAAAACCCAT-GCGCGTAATGAAAGTGAAGATCAAGA
A94         TGCCTGCAAGTGTTT-GGGTG--GAAAACCCAT-GCGCGTAATGAAAGTGAAGATCAAGA
A95         TGCCTGCAAGTGTTT-GGGTG--GAAAACCCAT-GCGCGTAATGAAAGTGAAGATCAAGA
A96         TGCCTGCAAGTGTTT-GGGTG--GAAAACCCAT-GCGCGTAATGAAAGTGAAGATCAAGA
A97         TGCCTGCGAGTGTTT-GGGTG--GAAAACCCAT-GCGCGTAATGAAAGTGAAAATCAGGA
A98         TGCCTGCGAGTGTTT-GGGTG--GAAAACCCAT-GCGCGTAATGAAAGTGAAAATCAGGA
A99         TGCCTGCGAGTGTTT-GGGTG--GAAAACCCAT-GCGCGTAATGAAAGTGAAAATCAGGA
JSP2025_138 TACATGCGAGTATTT-GGGTG-TAGAAACTCATGATGCGCAATGAAAGTGAAGATCAGGA
JSP2025_322 TACATGCGAGTATTT-GGGTG-TAGAAACTCATGATGCGCAATGAAAGTGAAGATCAGGA
JSP2025_323 TACATGCGAGTATTT-GGGTG-TAGAAACTCATGATGCGCAATGAAAGTGAAGATCAGGA

A1          TCTCT-GTCG---TGGAGAGCACTGATGCCCGGACCAGAGCTTTT----GTGACGGATCT
A10         TCCTT-GTCA---TGAGGAGCATTGATGCCCGGACTAGATCTTTT---AGTGACAGTTCC
A100        ????????????????????????????????????????????????????????????
A101        ????????????????????????????????????????????????????????????
A102        ------------------------------------------------------------
A103        TCTCT-GTCA---TGGAGAGCACTGATGCCCGGACCAGACCTTTT----GTGACGGATCT
A104        TCTCT-GTCA---TGGAGAGCACTGATGCCCGGACCAGACCTTTT----GTGACGGATCT
A105        TCTCT-GTCA---TGGAGAGCACTGATGCCCGGACCAGACCTTTT----GTGACGGATCT
A106        TCTCT-GTCA---TGGAGAGCACTGATGCCCGGACCAGACCTTTT----GTGACGGATCT
A107        TCTCT-GTCR---TGGAGAGCACTGATGCCCGGACCAGACCTTTT----GTGACGGATCT
A108        TCTCT-GTCA---TGGAGAGCACTGATGCCCGGACCAGACCTTTT----GTGACGGATCT
A109        TCTCT-GTCA---TGGAGAGCACTGATGCCCGGACCAGACCTTTT----GTGACGGATCT
A11         TCCTT-GTCA---TGAGGAGCATTGATGCCCGGACTTGATCTTTT---AGTGACAGTTCC
A110        TCTCT-GTCG---TGGAGAGCACTGATGCCCAGACCAGACCTTTT----GTGACGGATCT
A111        TCTCA-GTCT-----GAGAGCACTGATGCCCGGACCAGACCTTTT----GTGACGGCTCT
A112        TCTCA-GTCT-----GAGAGCACTGATGCCCGGACCAGACCTTTT----GTGACGGCTCT
A113        TCCCT-GTCG---TGGGGAGCATCGACGCCCGGACCTGACCTTTT----GTGACGGTCCC
A114        TCCCT-GTCG---TGGGGAGCATCGACGCCCGGACCAGACCTTTT----GTGACGGTCCC
A115        TCCTT-GTCA---TGAGGAGCATCGACGCCCGGACCAGACCTTTT----GTGACGGTCCC
A12         TCCTT-GTCA---TGAGGAGCATTGATGCCCGGACTTGATCTTTT---AGTGACAGTTCC
A13         TCCTT-GTCA---TGAGGAGCATTGATGCCCGGACTTGATCTTTT---AGTGACAGTTCC
A14         ????????????????????????????????????????????????????????????
A15         ????????????????????????????????????????????????????????????
A16         TCCTT-GTCA---TGAGGAGCATTGATGCCCGGACTTGATCTTTT---AGTGACAGTTCC
A17         TCCTT-GTCA---TGAGGAGCATTGATGCCCGGACTTGATCTTTT---AGTGACAGTTCC
A18         TCCCT-GTCA---TGGGGAGCACTGATGCCCGGACCAGACCTTTT----GTGACGGATCT
A19         TCCCT-GTGA--TTGGGGAGCACTGATGCCCGGACCAGACCTTTT----GTGACGGATCT
A2          TCTCT-GTCG---TGGAGAGCACTGATGCCCGGACCAGAGCTTTT----GTGACGGATCT
A20         TCCCT-GTGA--TTGGGGAGCACTGATGCCCGGACCAGACCTTTT----GTGACGGATCT
A21         TCCCT-GTGA--TTGGGGAGCACTGATGCCCGGACCAGACCTTTT----GTGACGGATCT
A22         TCTCT-GTCG---TGGAKAGCACTGATGCCCGGACCAGACCTTTT----GTGACGGATCT
A23         TCTCT-GTCG---TGGAGAGCACTGATGCCCGGACCAGACCTTTT----GTGACGGATCT
A24         TCTCT-GTCG---TGGAGAGCACTGATGCCCGGACCAGACCTTTT----GTGACGGATCT
A25         TCTCT-GTCG---TGGAGAGCACTGATGCCCGGACCAGACCTTTT----GTGACGGATCT
A26         TCTCT-GTCG---TGGAGAGCACTGATGCCCGGACCAGACCTTTT----GTGACGGATCT
A27         TCTCT-GTCG---TGGAGAGCACTGATGCCCGGACCAGACCTTTT----GTGACGGATCT
A28         TCCCT-GTCG---TGGGGAGCACTGATGCCCGGACCAGAGCTTTT----GTGACGGATCT
A29         ------------------------------------------------------------
A3          TCTCT-GTCG---TGGAGAGCACTGATGCCCGGACCAGAGCTTTT----GTGACGGATCT
A30         ------------------------------------------------------------
A31         TCCCT-GTCA---TGGGGAGCACTGATGCCCGGACCAGACCTTTT----GTGACGGATCT
A32         TCCCT-GTCA---TGGGGAGCACTGATGCCCGGACCAGACCTTTT----GTGACGGATCT
A33         ????????????????????????????????????????????????????????????
A34         TCCCT-GTCG---TGGGGAGCACTGATGCCCGGACCAGAGCTTTT----GTGACGGATCT
A35         TCCCT-GTCG---TGGGGAGCACTGATGCCCGGACCAGAGCTTTT----GTGACGGATCT
A36         TCCCT-GTCG---TGGGGAGCACTGATGCCCGGACCAGAGCTTTT----GTGACGGATCT
A37         ????????????????????????????????????????????????????????????
A38         TCCCT-GTCG---TGGGGAGCACTGATGCCCGGACCAGACCTTTT----GTGACGGATCT
A39         TCCCT-GTCG---TGGGGAGCACTGATGCCCGGACCAGACCTTTT----GTGACGGATCT
A4          TCTCT-GTCG---TGGAGAGCACTGATGCCCGGACCAGAGCTTTT----GTGACGGATCT
A40         TCCCT-GTCG---TGGGGAGCACTGATGCCCGGACCAGACCTTTT----GTGACGGATCT
A41         TCCCT-GTCG---TGGGGAGCACTGATGCCCGGACCAGACCTTTT----GTGACGGATCT
A42         TCCCT-GTCA---TGGGGAGCACTGATGCCCGGACCAGACCTTTT----GTGACGGATCT
A43         TCCCT-GTCG---TGGGGAGCACTGATGCCCGGACCAGAGCTTTT----GTGACGGATCT
A44         TCCCT-GTCG---TGGGGAGCACTGATGCCCGGACCAGAGCTTTT----GTGACGGATCT
A45         ????????????????????????????????????????????????????????????
A46         ????????????????????????????????????????????????????????????
A47         TCCCT-GTCG---TGGGGAGCACTGATGCCCGGACCAGANCTTTT----GTGACGGATCT
A48         ????????????????????????????????????????????????????????????
A49         ------------------------------------------------------------
A5          TCCTT--TCT---TAAGGAGCATTGATGCCCGGACTAGATCTTTT---AGTGACAGTTCC
A50         ------------------------------------------------------------
A51         ????????????????????????????????????????????????????????????
A52         TCCCT-GTCG---TGGGGAGCACTGATGCCCGGACCAGACCTTTT----GTGACGGATCT
A53         TCCCT-GTCG---TGGGGAGCACTGATGCCCGGACCAGAGCTTTT----GTGACGGATCT
A54         ????????????????????????????????????????????????????????????
A55         TCATT-GACCCCTCAATGAGCACCGGTGCCCGGACCTGAACATGTT-ATGTTAGGGATCT
A56         TCATT-GACCCCTCAATGAGCACCGGTGCCCGGACCTGAACATGTT-ATGTTAGGGATCT
A57         TCATT-GA---------GAGCACTGGTGCCCGGACCTTTCACATTTTATGTTAGGGATCT
A58         TCATT-GA---------GAGCACTGGTGCCCGGACCTTTCACATTTTATGTTAGGGATCT
A59         ------------------------------------------------------------
A6          ????????????????????????????????????????????????????????????
A60         TCATT-GA---------GAGCACTGGTGCCCGGACCTGAACATGTTTATGTTAGGGATCT
A61         TCATT-GA---------GAGCACTGGTGCCCGGACCTGAACATGTTTATGTTAGGGATCT
A62         TCATT-GA---------GAGCACTGGTGCCCGGACCTGAACATGTTTATGTTAGGGATCT
A63         ????????????????????????????????????????????????????????????
A64         TCTCT-GTCA---TGGAGAGCACTGATGCCCGGACCAGACCTTTT----GTGACGGATCT
A65         ????????????????????????????????????????????????????????????
A66         TCTCT-GTCA---TGGAGAGCACTGATGCCCGGACCAGACCTTTT----GTGACGGATCT
A67         TCTCT-GTCA---TGGAGAGCACTGATGCCCGGACCAGACCTTTT----GTGACGGATCT
A68         ????????????????????????????????????????????????????????????
A69         ????????????????????????????????????????????????????????????
A7          TCCTT-GTCA---TGAGGAGCATTGATGCCCGGACTAGATCTTTT---AGTGACAGTTCC
A70         TCTCT-GTCA---TGGAGAGCACTGATGCCCGGACCAGACCTTTT----GTGACGGATCT
A71         TCTCT-GTCA---TGGAGAGCACTGATGCCCGGACCAGACCTTTT----GTGACGGATCT
A72         TCTCT-GTCA---TGGAGAGCACTGATGCCCGGACCAGACCTTTT----GTGACGGATCT
A73         TCTCT-GTCA---TGGAGAGCACTGATGCCCGGACCAGACCTTTT----GTGACGGATCT
A74         TCTCT-GTCA---TGGAGAGCACTGATGCCCGGACCAGACCTTTT----GTGACGGATCT
A75         TCTCT-GTCA---TGGAGAGCACTGATGCCCGGACCAGACCTTTT----GTGACGGATCT
A76         ????????????????????????????????????????????????????????????
A77         ------------------------------------------------------------
A78         TCTCC-GTCG---TGGAGAGCACTGATGCCCGGACCAGACCTTTT----GTGACGGATCT
A79         TCTCC-GTCG---TGGAGAGCACTGATGCCCGGACCAGACCTTTT----GTGACGGATCT
A8          TCCTT-GTCA---TGAGGAGCATTGATGCCCGGACTAGATCTTTT---AGTGACAGTTCC
A80         ????????????????????????????????????????????????????????????
A81         TCTCT-GTCG---TGGAGAGCACTGATGCCCGGACCAGACCTTTT----GTGACGGATCT
A82         TCTCT-GTCG---TGGAGAGCACTGATGCCCGGACCAGACCTTTT----GTGACGGATCT
A83         TCTCT-GTCG---TGGAGAGCACTGATGCCCGGACCAGACCTTTT----GTGACGGATCT
A84         TCTCT-GTCG---TGGAGAGCACTGATGCCCGGACCAGACCTTTT----GTGACGGATCT
A85         ????????????????????????????????????????????????????????????
A86         ????????????????????????????????????????????????????????????
A87         ????????????????????????????????????????????????????????????
A88         ????????????????????????????????????????????????????????????
A89         ????????????????????????????????????????????????????????????
A9          TCCTT-GTCA---TGAGGAGCATTGATGCCCGGACTAGATCTTTT---AGTGACAGTTCC
A90         TCCTT-GTCA---TGAGGAGCATTGATGCCCGGACTAGACCTTTT---AGTGACAGATCC
A91         TCCTT-GTCA---TGAGGAGCATTGATGCCCGGACTAGACCTTTT---AGTGACAGATCC
A92         TCCTT-GTCA---TGAGGAGCATTGATGCCCGGACTAGACCTTTT---AGTGACAGATCC
A93         TCCTT-GTCA---TGAGGAGCATTGATGCCCGGACTAGACCTTTT---AGTGACAGATCC
A94         TCCTT-GTCA---TGAGGAGCACTGATGCCCGGACTAGATCTTTT---AGTGACAGTTCC
A95         TCCTTTGTCA---TGAGGAGCACTGATGCCCGGACTAGATCTTTT---AGTGACAGTTCC
A96         TCCTT-GTCA---TGAGGAGCACTGATGCCCGGACTAGATCTTTT---AGTGACAGTTCC
A97         TCCTT-GTCA---TGAGGAGCACTGATGCCCGGACTAGATCTTTT---AGTGACAGTTCC
A98         TCCTT-GTCA---TGAGGAGCACTGATGCCCGGACTAGATCTTTT---AGTGACAGTTCC
A99         TCCCT-GTCA---TGAGGAGCACTGATGCCCGGACTAGATCTTTT---AGTGACAGTTCC
JSP2025_138 TCCTT-GTCA---TGAGGAGCACTGATGCCCGGCCCAAAGCTTTTT--TGCAATGGATCT
JSP2025_322 TCCTT-GTCA---TGAGGAGCACTGATGCCCGGCCCAAAGCTTTTT--TGCAATGGATCT
JSP2025_323 TCCTT-GTCA---TGAGGAGCACTGATGCCCGGCCCAAAGCTTTTT--TGCAATGGATCT

A1          GCGGTAGAGCATGCATGTTGGGACCCGAAAGATGGTGAACTATGCCTGAATAGGGTGAAG
A10         GCGGTAGAGCATGTATGTTGGGACCCGAAAGATGGTGAACTATGCCTGAATAGGGTGAAG
A100        ????????????????????????????????????????????????????????????
A101        ????????????????????????????????????????????????????????????
A102        ------------------------------------------------------------
A103        GCGGTAGAGCAAGCATGTTGGGACCCGAAAGATGGTGAACTATGCCTGAATAGGGTGAAG
A104        GCGGTAGAGCAAGCATGTTGGGACCCGAAAGATGGTGAACTATGCCTGAATAGGGTGAAG
A105        GCGGTAGAGCAAGCATGTTGGGACCCGAAAGATGGTGAACTATGCCTGAATAGGGTGAAG
A106        GCGGTAGAGCAAGCATGTTGGGACCCGAAAGATGGTGAACTATGCCTGAATAGGGTGAAG
A107        GCGGTAGAGCATGCATGTTGGGACCCGAAAGATGGTGAACTATGCCTGAATAGGGTGAAG
A108        GCGGTAGAGCATGCATGTTGGGACCCGAAAGATGGTGAACTATGCCTGAATAGGGTGAAG
A109        GCGGTAGAGCATGCATGTTGGGACCCGAAAGATGGTGAACTATGCCTGAATAGGGTGAAG
A11         GCGGTTGAGCATGTATGTTGGGACCCGAAAGATGGTGAACTATGCCTGAATAGGGTGAAG
A110        GCGGTAGAGCATGCATGTTGGGACCCGAAAGATGGTGAACTATGCCTGAATAGGGTGAAG
A111        GCGGTAGAGCAAGCATGTTGGGACCCGAAAGATGGTGAACTATGCCTGAATAGGGTGAAG
A112        GCGGTAGAGCAAGCATGTTGGGACCCGAAAGATGGTGAACTATGCCTGAATAGGGTGAAG
A113        GCGGTAGAGCGTGTATGTTGGGACCCGAAAGATGGTGAACTATGCCTGAATAGGGTGAAG
A114        GCGGTAGAGCGTGTATGTTGGGACCCGAAAGATGGTGAACTATGCCTGNATAGGGTGAAG
A115        GCGGTAGAGCATGTATGTTGGGACCCGAAAGATGGTGAACTATGCCTGAATAGGGTGAAG
A12         GCGGTTGAGCATGTATGTTGGGACCCGAAAGATGGTGAACTATGCCTGAATAGGGTGAAG
A13         GCGGTTGAGCATGTATGTTGGGACCCGAAAGATGGTGAACTATGCCTGAATAGGGTGAAG
A14         ????????????????????????????????????????????????????????????
A15         ????????????????????????????????????????????????????????????
A16         GCGGTTGAGCATGTATGTTGGGACCCGAAAGATGGTGAACTATGCCTGAATAGGGTGAAG
A17         GCGGTTGAGCATGTATGTTGGGACCCGAAAGATGGTGAACTATGCCTGAATAGGGTGAAG
A18         GCGGTAGAGCATGCATGTTGGGACCCGAAAGATGGTGAACTATGCCTGAATAGGGTGAAG
A19         GCGGTAGAGCATGCATGTTGGGACCCGAAAGATGGTGAACTATGCCTGAATAGGGTGAAG
A2          GCGGTAGAGCATGCATGTTGGGACCCGAAAGATGGTGAACTATGCCTGAATAGGGTGAAG
A20         GCGGTAGAGCATGCATGTTGGGACCCGAAAGATGGTGAACTATGCCTGAATAGGGTGAAG
A21         GCGGTAGAGCATGCATGTTGGGACCCGAAAGATGGTGAACTATGCCTGAATAGGGTGAAG
A22         GCGGTANAGCATGCATGTTGNNACCCGAAAGATGGNGAACTATGCCTGAATAGGGT----
A23         GCGGTAGAGCATGCATGTTGGGACCCGAAAGATGGTGAACTATGCCTGAATAGGGTGAAG
A24         GCGGTAGAGCATGCATGTTGGGACCCGAAAGATGGTGAACTATGCCTGAATAGGGTGAAG
A25         GCGGTAGAGCATGCATGTTGGGACCCGAAAGATGGTGAACTATGCCTGAATAGGGTGAAG
A26         GCGGTAGAGCATGCATGTTGGGACCCGAAAGATGGTGAACTATGCCTGAATAGGGTGAAG
A27         GCGGTAGAGCATGCATGTTGGGACCCGAAAGATGGTGAACTATGCCTGAATAGGGTGAAG
A28         GCGGTAGAGCATGCATGTTGGGACCCGAAAGATGGTGAACTATGCCTGAATAGGGTGAAG
A29         ------------------------------------------------------------
A3          GCGGTAGAGCATGCATGTTGGGACCCGAAAGATGGTGAACTATGCCTGAATAGGGTGAAG
A30         ------------------------------------------------------------
A31         GCGGTAGAGCATGCATGTTGGGACCCGAAAGATGGTGAACTATGCCTGAATAGGGTGAAG
A32         GCGGTAGAGCATGCATGTTGGGACCCGAAAGATGGTGAACTATGCCTGAATAGGGTGAAG
A33         ????????????????????????????????????????????????????????????
A34         GCGGTAGAGCATGTATGTTGGGACCCGAAAGATGGTGAACTATGCCTGAATAGGGTGAAG
A35         GCGGTAGAGCATGCATGTTGGGACCCGAAAGATGGTGAACTATGCCTGAATAGGGTGAAG
A36         GCGGTAGAGCATGTATGTTGGGACCCGAAAGATGGTGAACTATGCCTGAATAGGGTGAAG
A37         ????????????????????????????????????????????????????????????
A38         GCGGTAGAGCATGCATGTTGGGACCCGAAAGATGGTGAACTATGCCTGAATAGGGTGAAG
A39         GCGGTAGAGCATGCATGTTGGGACCCGAAAGATGGTGAACTATGCCTGAATAGGGTGAAG
A4          GCGGTAGAGCATGCATGTTGGGACCCGAAAGATGGTGAACTATGCCTGAATAGGGTGAAG
A40         GCGGTAGAGCATGCATGTTGGGACCCGAAAGATGGTGAACTATGCCTGAATAGGGTGAAG
A41         GCGGTAGAGCATGCATGTTGGGACCCGAAAGATGGTGAACTATGCCTGAATAGGGTGAAG
A42         GCGGTAGAGCATGTATGTTGGGACCCGAAAGATGGTGAACTATGCCTGAATAGGGTGAAG
A43         GCGGTAGAGCATGCATGTTGGGACCCGAAAGATGGTGAACTATGCCTGAATAGGGTGAAG
A44         GCGGTAGAGCATGCATGTTGGGACCCGAAAGATGGTGAACTATGCCTGAATAGGGTGAAG
A45         ????????????????????????????????????????????????????????????
A46         ????????????????????????????????????????????????????????????
A47         GCGGTAGAGCATGTATGTTGGGACCCGAAAGATGGTGAACTATGCCTGAATAGGGTGAAG
A48         ????????????????????????????????????????????????????????????
A49         ------------------------------------------------------------
A5          GCGGTAGAGCATGTATGTTGGGACCCGAAAGATGGTGAACTATGCCTGAATAGGGTGAAG
A50         ------------------------------------------------------------
A51         ????????????????????????????????????????????????????????????
A52         GCGGTAGAGCATGCATGTTGGGACCCGAAAGATGGTGAACTATGCCTGAATAGGGTGAAG
A53         GCGGTAGAGCATGCATGTTGGGACCCGAAAGATGGTGAACTATGCCTGAATAGGGTGAAG
A54         ????????????????????????????????????????????????????????????
A55         GCGGTCTAGCATGTACGTTGGGACCCGAAAGATGGTGAACTATGCCTGAATAGAGTGAAG
A56         GCGGTCTAGCATGTACGTTGGGACCCGAAAGATGGTGAACTATGCCTGAATAGAGTGAAG
A57         GCGGTTTAGCATGTATGTTGGGACCCGAAAGATGGTGAACTATGCCTGAATAGAGTGAAG
A58         GCGGTTTAGCATGTATGTTGGGACCCGAAAGATGGTGAACTATGCCTGAATAGAGTGAAG
A59         ------------------------------------------------------------
A6          ????????????????????????????????????????????????????????????
A60         GCGGTTGAGCATGTATGTTGGGACCCGAAAGATGGTGAACTATGCCTGAATAGAGTGAAG
A61         GCGGTTGAGCATGTATGTTGGGACCCGAAAGATGGTGAACTATGCCTGAATAGAGTGAAG
A62         GCGGTTGAGCATGTATGTTGGGACCCGAAAGATGGTGAACTATGCCTGAATAGAGTGAAG
A63         ????????????????????????????????????????????????????????????
A64         GCGGTAGAGCATGCAT--------------------------------------------
A65         ????????????????????????????????????????????????????????????
A66         GCGGTAGAGCATGCATGTTGGGACCCGAAAGATGGTGAACTATGCCTGAATAGGGTGAAG
A67         GCGGTAGAGCATGCATGTTGGGACCCGAAAGATGGTGAACTATGCCTGAATAGGGTGAAG
A68         ????????????????????????????????????????????????????????????
A69         ????????????????????????????????????????????????????????????
A7          GCGGTAGAGCATGTATGTTGGGACCCGAAAGATGGTGAACTATGCCTGAATAGGGTGAAG
A70         GCGGTAGAGCATGCATGTTGGGACCCGAAAGATGGTGAACTATGCCTGAATAGGGTGAAG
A71         GCGGTAGAGCATGCATGTTGGGACCCGAAAGATGGTGAACTATGCCTGAATAGGGTGAAG
A72         GCGGTAGAGCATGCATGTTGGGACCCGAAAGATGGTGAACTATGCCTGAATAGGGTGAAG
A73         GCGGTAGAGCATGCATGTTGGGACCCGAAAGATGGTGAACTATGCCTGAATAGGGTGAAG
A74         GCGGTAGAGCATGCATGTTGGGACCCGAAAGATGGTGAACTATGCCTGAATAGGGTGAAG
A75         GCGGTAGAGCATGCATGTTGGGACCCGAAAGATGGTGAACTATGCCTGAATAGGGTGAAG
A76         ????????????????????????????????????????????????????????????
A77         ------------------------------------------------------------
A78         GCGGTAGAGCATGCATGTTGGGACCCGAAAGATGGTGAACTATGCCTGAATAGGGTGAAG
A79         GCGGTAGAGCATGCATGTTGGGACCCGAAAGATGGTGAACTATGCCTGAATAGGGTGAAG
A8          GCGGTAGAGCATGTATGTTGGGACCCGAAAGATGGTGAACTATGCCTGAATAGGGTGAAG
A80         ????????????????????????????????????????????????????????????
A81         GCGGTAGAGCATGCATGTTGGGACCCGAAAGATGGTGAACTATGCCTGAATAGGGTGAAG
A82         GCGGTAGAGCATGCATGTTGGGACCCGAAAGATGGTGAACTATGCCTGAATNGGGTGAAG
A83         GCGGTAGAGCATGCATGTTGGGACCCGAAAGATGGTGAACTATGCCTGAATAGGGTGAAG
A84         GCGGTAGAGCATGCATGTTGGGACCCGAAAGATGGTGAACTATGCCTGAATAGGGTGAAG
A85         ????????????????????????????????????????????????????????????
A86         ????????????????????????????????????????????????????????????
A87         ????????????????????????????????????????????????????????????
A88         ????????????????????????????????????????????????????????????
A89         ????????????????????????????????????????????????????????????
A9          GCGGTAGAGCATGTATGTTGGGACCCGAAAGATGGTGAACTATGCCTGAATAGGGTGAAG
A90         GCGGTAGAGCATGTATGTTGGGACCCGAAAGATGGTGAACTATGCCTGAATAGGGTGAAG
A91         GCGGTAGAGCATGTATGTTGGGACCCGAAAGATGGTGAACTATGCCTGAATAGGGTGAAG
A92         GCGGTAGAGCATGTATGTTGGGACCCGAAAGATGGTGAACTATGCCTGAATAGGGTGAAG
A93         GCGGTAGAGCATGTATGTTGGGACCCGAAAGATGGTGAACTATGCCTGAATAGGGTGAAG
A94         GCGGTAGAGCATGTATGTTGGGACCCGAAAGATGGTGAACTATGCCTGAATAGGGTGAAG
A95         GCGGTAGAGCATGTATGTTGGGACCCGAAAGATGGTGAACTATGCCTGAATAGGGTGAAG
A96         GCGGTAGAGCATGTATGTTGGGACCCGAAAGATGGTGAACTATGCCTGAATAGGGTGAAG
A97         GCGGTAGAGCATGTATGTTGGGACCCGAAAGATGGTGAACTATGCCTGAATAGGGTGAAG
A98         GCGGTAGAGCATGTATGTTGGGACCCGAAAGATGGTGAACTATGCCTGAATAGGGTGAAG
A99         GCGGTAGAGCATGTATGTTGGGACCCGAAAGATGGTGAACTATGCCTGAATAGGGTGAAG
JSP2025_138 GAGGTTGAGCATGTATGTTGGGACCCGAAAGATGGTGAACTATGCCTGAATAGGGTGAAG
JSP2025_322 GAGGTTGAGCATGTATGTTGGGACCCGAAAGATGGTGAACTATGCCTGAATAGGGTGAAG
JSP2025_323 GAGGTTGAGCATGTATGTTGGGACCCGAAAGATGGTGAACTATGCCTGAATAGGGTGAAG

A1          CCAGAGGAAACTCTGGTGGAGGCTCGTAGCGATTCTGACGTGCAAATCGATCGTCAAATT
A10         CCAGAGGAAACTCTGGTGGAGGCTCGTAGCGATTCTGACGTGCAAATCGATCGTCGAATT
A100        ????????????????????????????????????????????????????????????
A101        ????????????????????????????????????????????????????????????
A102        ------------------------------------------------------------
A103        CCAGAGGAAACTCTGGTGGAGGCTCGTAGCGATTCTGACGTGCAAATCGATCGTCAAATT
A104        CCAGAGGAAACTCTGGTGGAGGCTCGTAGCGATTCTGACGTGCAAATCGATCGTCAAATT
A105        CCAGAGGAAACTCTGGTGGAGGCTCGTAGCGATTCTGACGTGCAAATCGATCGTCAAATT
A106        CCAGAGGAAACTCTGGTGGAGGCTCGTAGCGATTCTGACGTGCAAATCGATCGTCAAATT
A107        CCAGAGGAAACTCTGGTGGAGGCTCGTAGCGATTCTGACGTGCAAATCGATCGTCAAATT
A108        CCAGAGGAAACTCTGGTGGAGGCTCGTAGCGATTCTGACGTGCAAATCGATCGTCAAATT
A109        CCAGAGGAAACTCTGGTGGAGGCTCGTAGCGATTCTGACGTGCAAATCGATCGTCAAATT
A11         CCAGAGGAAACTCTGGTGGAGGCTCGTAGCGATTCTGACGTGCAAATCGATCGTCAAATT
A110        CCAGAGGAAACTCTGGTGGAGGCTCGTAGCGATTCTGACGTGCAAATCGATCGTCAAATT
A111        CCAGAGGAAACTCTGGTGGAGGCTCGTAGCGATTCTGACGTGCAAATCGATCGTCAAATT
A112        CCAGAGGAAACTCTGGTGGAGGCTCGTAGCGATTCTGACGTGCAAATCGATCGTCAAATT
A113        CCAGAGGAAACTCTGGTGGAGGCTCGTAGCGA-GCTGACGTGCAAATCGATCGTCGAATT
A114        CCAGAGGAAACTCTGGTGGAGGCTCGTAGCGATTCTGACGTGCAAATCGATCGTCGAATT
A115        CCAGAGGAAACTCTGGTGGAGGCTCGTAGCGATTCTGACGTGCAAATCGATCGTCGAATT
A12         CCAGAGGAAACTCTGGTGGAGGCTCGTAGCGATTCTGACGTGCAAATCGATCGTCAAATT
A13         CCAGAGGAAACTCTGGTGGAGGCTCGTAGCGATTCTGACGTGCAAATCGATCGTCAAATT
A14         ????????????????????????????????????????????????????????????
A15         ????????????????????????????????????????????????????????????
A16         CCAGAGGAAACTCTGGTGGAGGCTCGTAGCGATTCTGACGTGCAAATCGATCGTCAAATT
A17         CCAGAGGAAACTCTGGTGGAGGCTCGTAGCGATTCTGACGTGCAAATCGATCGTCAAATT
A18         CCAGAGGAAACTCTGGTGGAGGCTCGTAGCGATTCTGACGTGCAAATCGATCGTCAAATT
A19         CCAGAGGAAACTCTGGTGGAGGCTCGTAGCGATT--------------------------
A2          CCAGAGGAAACTCTGGTGGAGGCTCGTAGCGATTCTGACGTGCAAATCGATCGTCAAATT
A20         CCAGAGGAAACTCTGGTGGAGGCTCGTAGCGATTCTGACGTGCAAATCGATCGTCAAATT
A21         CCAGAGGAAACTCTGGTGGAGGCTCGTAGCGATTCTGACGTGCAAATCGATCGTCAAATT
A22         ------------------------------------------------------------
A23         CCAGAGGAAACTCTGGTGGAGGCTCGTAGCGATTCTGACGTGCAAATCGATCGTCAAATT
A24         CCAGAGGAAACTCTGGTGGAGGCTCGTAGCGATTCTGACGTGCAAATCGATCGTCAAATT
A25         CCAGAGGAAACTCTGGTGGAGGCTCGTAGCGATTCTGACGTGCAAATCGATCGTCAAATT
A26         CCAGAGGAAACTCTGGTGGAGGCTCGTAGCGATTCTGACGTGCAAATCGATCGTCAAATT
A27         CCAGAGGAAACTCTGGTGGAGGCTCGTAGCGATTCTGACGTGCAAATCGATCGTCAAATT
A28         CCAGAGGAAACTCTGGTGGAGGCTCGTAGCGATTCTGACGTGCAAATCGATCGTCAAATT
A29         ------------------------------------------------------------
A3          CCAGAGGAAACTCTGGTGGAGGCTCGTAGCGATTCTGACGTGCAAATCGATCGTCAAATT
A30         ------------------------------------------------------------
A31         CCAGAGGAAACTCTGGTGGAGGCTCGTAGCGATTCTGACGTGCAAATCGATCGTCAAATT
A32         CCAGAGGAAACTCTGGTGGAGGCTCGTAGCGATTCTGACGTGCAAATCGATCGTCAAATT
A33         ????????????????????????????????????????????????????????????
A34         CCAGAGGAAACTCTGGTGGAGGCTCGTAGCGATTCTGACGTGCAAATCGATCGTCAAATT
A35         CCAGAGGAAACTCTGGTGGAGGCTCGTAGCGATTCTGACGTGCAAATCGATCGTCAAATT
A36         CCAGAGGAAACTCTGGTGGAGGCTCGTAGCGATTCTGACGTGCAAATCGATCGTCAAATT
A37         ????????????????????????????????????????????????????????????
A38         CCAGAGGAAACTCTGGTGGAGGCTCGTAGCGATTCTGACGTGCAAATCGATCGTCAAATT
A39         CCAGAGGAAACTCTGGTGGAGGCTCGTAGCGATTCTGACGTGCAAATCGATCGTCAAATT
A4          CCAGAGGAAACTCTGGTGGAGGCTCGTAGCGATTCTGACGTGCAAATCGATCGTCAAATT
A40         CCAGAGGAAACTCTGGTGGAGGCTCGTAGCGATTCTGACGTGCAAATCGATCGTCAAATT
A41         CCAGAGGAAACTCTGGTGGAGGCTCGTAGCGATTCTGACGTGCAAATCGATCGTCAAATT
A42         CCAGAGGAAACTCTGGTGGAGGCTCGTAGCGATTCTGACGTGCAAATCGATCGTCAAATT
A43         CCAGAGGAAACTCTGGTGGAGGCTCGTAGCGATTCTGACGTGCAAATCGATCGTCAAATT
A44         CCAGAGGAAACTCTGGTGGAGGCTCGTAGCGATTCTGACGTGCAAATCGATCGTCAAATT
A45         ????????????????????????????????????????????????????????????
A46         ????????????????????????????????????????????????????????????
A47         CCAGAGGAAACTCTGGTGGAGGCTCGTAGCGATTCTGACGTGCAAATCGATCGTCAAATT
A48         ????????????????????????????????????????????????????????????
A49         ------------------------------------------------------------
A5          CCAGAGGAAACTCTGGTGGAGGCTCGTAGCGATTCTGACGTGCAAATCGATCGTCGAATT
A50         ------------------------------------------------------------
A51         ????????????????????????????????????????????????????????????
A52         CCAGAGGAAACTCTGGTGGAGGCTCGTAGCGATTCTGACGTGCAAATCGATCGTCAAATT
A53         CCAGAGGAAACTCTGGTGGAGGCTCGTAGCGATTCTGACGTGCAAATCGATCGTCAAATT
A54         ????????????????????????????????????????????????????????????
A55         TCAGAGGAAACTCTGGTGGAGGCTCGTAGCGATTCTGACGTGCAAATCGATCGTCAAATT
A56         TCAGAGGAAACTCTGGTGGAGGCTCGTAGCGATTCTGACGTGCAAATCGATCGTCAAATT
A57         TCAGAGGAAACTCTGGTGGAGGCTCGTAGCGATTCTGACGTGCAAATCGATCGTC-----
A58         TCAGAGGAAACTCTGGTGGAGGCTCGTAGCGATTCTGACGTGCAAATCGATCGTCAAA--
A59         ------------------------------------------------------------
A6          ????????????????????????????????????????????????????????????
A60         TCAGAGGAAACTCTGGTGGAGGCTCGTAGCGATTCTGACGTGCAAATCGATCGTCAAATT
A61         TCAGAGGAAACTCTGGTGGAGGCTCGTAGCGATTCTGACGTGCAAATCGATCGTCAAATT
A62         TCAGAGGAAACTCTGGTGGAGGCTCGTAGCGATTCTGACGTGCAAATCGATCGTCAAATT
A63         ????????????????????????????????????????????????????????????
A64         ------------------------------------------------------------
A65         ????????????????????????????????????????????????????????????
A66         CCAGAGGAAACTCTGGTGGAGGCTCGTAGCGATTCTGACGTGCAAATCGATCGTCAAATT
A67         CCAGAGGAAACTCTGGTGGAGGCTCGTAGCGATTCTGACGTGCAAATCGATCGTCAAATT
A68         ????????????????????????????????????????????????????????????
A69         ????????????????????????????????????????????????????????????
A7          CCAGAGGAAACTCTGGTGGAGGCTCGTAGCGATTCTGACGTGCAAATCGATCGTCGAATT
A70         CCAGAGGAAACTCT-GTGGAGGCTCGTAGCGATTCTGACGTGCAAATCGATCGTCAA---
A71         CCAGAGGAAACTCTGGTGGAGGCTCGTAGCGATTCTGACGTGCAAATCGATCGTCAAATT
A72         CCAGAGGAAACTCTGGTGGAGGCTCGTAGCGATTCTGACGTGCAAATCGATCGTCAAATT
A73         CCAGAGGAAACTCTGGTGGAGGCTCGTAGCGATTCTGACGTGCAAATCGATCGTCAAATT
A74         CCAGAGGAAACTCTGGTGGAGGCTCGTAGCGATTCTGACGTGCAAATCGATCGTCAAATT
A75         CCAGAGGAAACTCTGGTGGAGGCTCGTAGCGATTCTGACGTGCAAATCGATCGTCAAATT
A76         ????????????????????????????????????????????????????????????
A77         ------------------------------------------------------------
A78         CCAGAGGAAACTCTGGTGGAGGCTCGTAGCGATTCTGACGTGCAAATCGATCGTCAAATT
A79         CCAGAGGAAACTCTGGTGGAGGCTCGTAGCGATTCTGACGTGCAAATCGATCGTCAAATT
A8          CCAGAGGAAACTCTGGTGGAGGCTCGTAGCGATTCTGACGTGCAAATCGATCGTCGAATT
A80         ????????????????????????????????????????????????????????????
A81         CCAGAGGAAACTCTGGTGGAGGCTCGTAGCGATTCTGACGTGCAAATCGATCGTCAAATT
A82         CCAGAGGAAACTCTGGTGGAGGCTCGTAGCGATTCTGACGTGCAAATCGATCGTCAAATT
A83         CCAGAGGAAACTCTGGTGGAGGCTCGTAGCGATTCTGACGTGCAAATCGATCGTCAAATT
A84         CCAGAGGAAACTCTGGTGGAGGCTCGTAGCGATTCTGACGTGCAAATCGATCGTCAAATT
A85         ????????????????????????????????????????????????????????????
A86         ????????????????????????????????????????????????????????????
A87         ????????????????????????????????????????????????????????????
A88         ????????????????????????????????????????????????????????????
A89         ????????????????????????????????????????????????????????????
A9          CCAGAGGAAACTCTGGTGGAGGCTCGTAGCGATTCTGACGTGCAAATCGATCGTCGAATT
A90         CCAGAGGAAACTCTGGTGGAGGCTCGTAGCGATTCTGACGTGCAAATCGATCGTCGAATT
A91         CCAGAGGAAACTCTGGTGGAGGCTCGTAGCGATTCTGACGTGCAAATCGATCGTCGAATT
A92         CCAGAGGAAACTCTGGTGGAGGCTCGTAGCGATTCTGACGTGCAAATCGATCGTCGAATT
A93         CCAGAGGAAACTCTGGTGGAGGCTCGTAGCGATTCTGACGTGCAAATCGATCGTCGAATT
A94         CCAGAGGAAACTCTGGTGGAGGCTCGTAGCGATTCTGACGTGCAAATCGATCGTCGAATT
A95         CCAGAGGAAACTCTGGTGGAGGCTCGTAGCGATTCTGACGTGCAAATCGATCGTCGAATT
A96         CCAGAGGAAACTCTGGTGGAGGCTCGTAGCGATTCTGACGTGCAAATCGATCGTCGAATT
A97         CCAGAGGAAACTCTGGTGGAGGCTCGTAGCGATTCTGACGTGCAAATCGATCGTCGAATT
A98         CCAGAGGAAACTCTGGTGGAGGCTCGTAGCGATTCTGACGTGCAAATCGATCGTCGAATT
A99         CCAGAGGAAACTCTGGTGGAGGCTCGTAGCGATTCTGACGTGCAAAGCGATCGTCGAATC
JSP2025_138 CCAGAGGAAACTCTGGTGGAGGCTCGTAGCGATTCTGACGTGCAAATCGATCGTCAAATT
JSP2025_322 CCAGAGGAAACTCTGGTGGAGGCTCGTAGCGATTCTGACGTGCAAATCGATCGTCAAATT
JSP2025_323 CCAGAGGAAACTCTGGTGGAGGCTCGTAGCGATTCTGACGTGCAAATCGATCGTCAAATT

A1          TG---------GGTATAGGGGC-GAAAGACTAATCGAA-CCATCTAGTAGCTGGTTCCTG
A10         TG---------GGTATAGGGGC-GAAAGACTAATCGAA-CC-------------------
A100        ????????????????????????????????????????????????????????????
A101        ????????????????????????????????????????????????????????????
A102        ------------------------------------------------------------
A103        TG---------GGT----------------------------------------------
A104        TG---------GGT----------------------------------------------
A105        TG---------GGTATAGGGG---------------------------------------
A106        TG---------GGTATAGGGG---------------------------------------
A107        TG---------GGTATAGGGG---------------------------------------
A108        TG---------GGTATAGGGG---------------------------------------
A109        TG---------GGTATAGGGG---------------------------------------
A11         TG---------GGTATAGGGGC-GAAAGACTAATCGAA-CCATCT---------------
A110        TG---------GGTATAGGGG---------------------------------------
A111        TG---------GGTATAGGGGC-GAAAGACTAATCGAACTCATCCAGGCCCAGGTTCCTG
A112        TG---------GGTATAGGGGC-GAAAGACTAATCGAACTCATCCAGGCCCAGGTTCCTG
A113        TG---------GGTATAGGGGC-GAAAGACTAATCGAA-CCATCTAGTAGCTGGTTCCTG
A114        TG---------GGTATAGGGGC-G------------------------------------
A115        TG---------GGTATAGGGGC-GAAAGACTAATCGAA-CCATCTAGTAGCTGGTTCCTG
A12         TG---------GGTATAGGGGC-GAAAGAC------------------------------
A13         TG---------GGTATAGGGGC-GAAAGACTAATCGAA-CCATCTAGTAGCTGGTTCCTG
A14         ????????????????????????????????????????????????????????????
A15         ????????????????????????????????????????????????????????????
A16         TG---------GGTATAGGGGC-GAAAGACTAATCGAA-CCATCTAGTAGCTGGTTCCTG
A17         TG---------GGTATAGGGGC-GAAAGACTAATCGAA-CCATCTAGTAGCTGGTTCCTG
A18         TG---------GGTATAGGGGC-GAAAGACTAATCGAA-CCATCTAGTAGCTGGTTCCTG
A19         ------------------------------------------------------------
A2          TG---------GGTATAGGGGC-GAAAGACTAATCGAA-CCATCTAGTAGCTGGTTCCTG
A20         TG---------GGTATAGGGG---------------------------------------
A21         TG---------GGTATAGGGG---------------------------------------
A22         ------------------------------------------------------------
A23         TG---------GGTATAGGGG---------------------------------------
A24         TG---------GGTATAGGGG---------------------------------------
A25         TG---------GGTATAGGGG---------------------------------------
A26         TG---------GGTATAGGGG---------------------------------------
A27         TG---------GGTATAGGGG---------------------------------------
A28         TG---------GGTATAGGGGC-GAAAGACTAATCGAA-CCATCTAGTAGCTGGTTCCTG
A29         ------------------------------------------------------------
A3          TG---------GGTATAGGGGC-GAAAGACTAATCGAA-CCATCTAGTAGCTGGTTCCTG
A30         ------------------------------------------------------------
A31         TG---------GGTATAGGGGC-GAAAGACTAATCGAATCCATCTA--------------
A32         TG---------GGTATAGGGG---------------------------------------
A33         ????????????????????????????????????????????????????????????
A34         TG---------GGTATAGGGG---------------------------------------
A35         TG---------GGTATAGGGGC-GAAAGACTAATCGAA-CCATCTAGTAGCTGGTTCCTG
A36         TG---------GGTATAGGGG---------------------------------------
A37         ????????????????????????????????????????????????????????????
A38         TG---------GGTATAGGGG---------------------------------------
A39         TG---------GGTATAGGGG---------------------------------------
A4          TG---------GGTATAGGGGC-GAAAGACTAATCGAA-CCATCTAGTAGCTGGTTCCTG
A40         TG---------GGTATAGGGG---------------------------------------
A41         TG---------GGTATAGGGG---------------------------------------
A42         TG---------GGTATAGGGG---------------------------------------
A43         TG---------GGTATAGGGGC-GAAAGACTAATCGAA-CCATCTAGTAGCTGGTTCCTG
A44         TG---------GGTATAGGGGC-GAAAGACTAATCGAA-CCATCTAGTAGCTGGTTCCTG
A45         ????????????????????????????????????????????????????????????
A46         ????????????????????????????????????????????????????????????
A47         TG---------GGTATAGGGGC-GAAAGACTAATCGAA-CCATCTAGTAGCTGGTTCCTG
A48         ????????????????????????????????????????????????????????????
A49         ------------------------------------------------------------
A5          TG---------GGTATAGGGGC-GAAAGACTAATCGAA-CCATCTAGTAGCTGGTTCCTG
A50         ------------------------------------------------------------
A51         ????????????????????????????????????????????????????????????
A52         TG---------GGTATAGGGGC-GAAAGACTAATCGAA-CCA------------------
A53         TG---------GGTATAGGGGGCGAAAGACTAATCGAA-CCATCTAGTAGCTGGT-----
A54         ????????????????????????????????????????????????????????????
A55         TG---------GGTATAGGGGC-GAAAGACTAATCGAA-CCATCTAGTAGCTGGTTCCTG
A56         TG---------GGTATAGGGGC-GAAAGACTAATCGAA-CCATCTAGTAGCTGGTTCCTG
A57         ------------------------------------------------------------
A58         ------------------------------------------------------------
A59         ------------------------------------------------------------
A6          ????????????????????????????????????????????????????????????
A60         TG---------GGTATAGGGGC-GAAAGACTAATCGAA-CCATCTAGTAGCTGGTTCCTG
A61         TG---------GGTATAGGGGC-G------------------------------------
A62         TG---------GGTATAGGGGC-GAAAGACTAATCGAA-CCATCTAGTAGCTGGTTCCTG
A63         ????????????????????????????????????????????????????????????
A64         ------------------------------------------------------------
A65         ????????????????????????????????????????????????????????????
A66         TG---------GGTATAGGGG---------------------------------------
A67         TG---------GGTATAGGGG---------------------------------------
A68         ????????????????????????????????????????????????????????????
A69         ????????????????????????????????????????????????????????????
A7          TG---------GGTATAGGGGC-GAAAGACTAATCGAA-CCATCTAGTAGCTGGTTC---
A70         ------------------------------------------------------------
A71         TG---------GGTATAGGGG---------------------------------------
A72         TG---------GGTATAGGGG---------------------------------------
A73         TG---------GGTATAGGGG---------------------------------------
A74         TG---------GGTATAGGGG---------------------------------------
A75         TG---------GGTATAGGGG---------------------------------------
A76         ????????????????????????????????????????????????????????????
A77         ------------------------------------------------------------
A78         TG---------GGTATAGGGG---------------------------------------
A79         TG---------GGTATAGGGGC-GAAAGACTAATCGAA-CCATCTAGTAGCTGGTTCCTG
A8          TG---------GGTATAGGGGC-GAAAGACTAATCGAA-CCATCTAGTAGCTGGTTCCT-
A80         ????????????????????????????????????????????????????????????
A81         TG---------GGTATAGGGGC-GAAAGACTAATCGAA-CCATCTAGTAGCTGGTTCCTG
A82         TG---------GGTAT--------------------------------------------
A83         TG---------GGTATAGGGGC-GAAAGACTAATCGAA-CCATCTAGTAGCTGGTTCCTG
A84         TG---------GGTATAGGGG---------------------------------------
A85         ????????????????????????????????????????????????????????????
A86         ????????????????????????????????????????????????????????????
A87         ????????????????????????????????????????????????????????????
A88         ????????????????????????????????????????????????????????????
A89         ????????????????????????????????????????????????????????????
A9          TG---------GGTATAGGGGC-GAAAGACTAATCGAA-CCATCTAGTAGCTGGTTCCT-
A90         TG---------GGTATAGGGGC-GAAAGACTAATCGAA-CCATCTAGTAGCTGGTTCCTG
A91         TG---------GGTATAGGGGC-GAAAGACTAATCGAA-CCATCTAGTAGCTGGTTCCTG
A92         TG---------GGTATAGGGGC-GAAAGACTAATCGAA-CCATCTAGTAGCTGGTTCCTG
A93         TG---------GGTATAGGGGC-GAAAGACTAATCGAA-CCATCTAGTAGCTGGTTCCTG
A94         TG---------GGTATAGGGGC-GAAAGACTAATCGAA-CCATCTAGTAGCTGGTTCCTG
A95         TG---------GGTATAGGGGC-GAAAGACTAATCGAA-CCATCTAGTAGCTGGTTCCTG
A96         TG---------GGTATAGGGGC-GAAAGACTAATCGAA-CCATCTAGTAGCTGGTTCCTG
A97         TG---------GGTATAGGGGC-GAAAGACTAATCGAA-CCATCTAGTAGCTGGTTCCTG
A98         TG---------GGTATAGGGGC-GAAAGACTAATCGAA-CCATCTAGTAGCTGGTTCCTG
A99         TG----------------------------------------------------------
JSP2025_138 TG---------GGTATAGGGGC-GAAAGACTAATCGAA-C--------------------
JSP2025_322 TG---------GGTATAGGGGC-GAAAGACTAATCGAA-CCAT-----------------
JSP2025_323 TG---------GGTATAGGGGC-GAAAGACTAATCGAA-CCAT-----------------

A1          CCGAAGTTT-----CCCTCAGGATAGCAGAAACTCA-TATCAGATTTATGTGGTAAAGCG
A10         ------------------------------------------------------------
A100        ????????????????????????????????????????????????????????????
A101        ????????????????????????????????????????????????????????????
A102        ------------------------------------------------------------
A103        ------------------------------------------------------------
A104        ------------------------------------------------------------
A105        ------------------------------------------------------------
A106        ------------------------------------------------------------
A107        ------------------------------------------------------------
A108        ------------------------------------------------------------
A109        ------------------------------------------------------------
A11         ------------------------------------------------------------
A110        ------------------------------------------------------------
A111        CCGAGTTTTTTCCCCTCTCAGGA-------------------------------------
A112        CCGAGTTTTTTCCCCTCTCAGGA-------------------------------------
A113        CCGAAGTTT-----CCCTCAGGATAGCAGAAACTCA-TATCAGATTTATGTGGTAAAGCG
A114        ------------------------------------------------------------
A115        CCGAAGTTT-----CCCTCAGGATAGCAGAAACTCA-TGTCAGATTTATGTGGTAAAGCG
A12         ------------------------------------------------------------
A13         CCGAAGTTT-----CCCTCAGGATAGCAGAAACTCA-TATCAGATTTATGTGGTAAAGCG
A14         ????????????????????????????????????????????????????????????
A15         ????????????????????????????????????????????????????????????
A16         CCGAAGTTT-----CCCTCAGGATAGCAGAAACTCA-TATCAGATTTATGTGGTAAAGCG
A17         CCGAAGTTT-----CCCTCAGGATAGCAGAAACTCA-TATCAGATTTATGTGGTAAAGCG
A18         CCGAAGTTT-----CCCTCAGGATAGCAGAAACTCA-TATCA------------------
A19         ------------------------------------------------------------
A2          CCGAAGTTT-----CCCTCAGGATAGCAGAAACTCA-TATCAGATTTATGTGGTAAAGCG
A20         ------------------------------------------------------------
A21         ------------------------------------------------------------
A22         ------------------------------------------------------------
A23         ------------------------------------------------------------
A24         ------------------------------------------------------------
A25         ------------------------------------------------------------
A26         ------------------------------------------------------------
A27         ------------------------------------------------------------
A28         CCGAAGTTT-----CCCTCAGGATAGCAGAAACTCA-TATCAGATTTATGTGGTAAAGCG
A29         ------------------------------------------------------------
A3          CCGAAGTTT-----CCCTCAGGATAGCAGAAACTCA-TATCAGATTTATGTGGTAAAGCG
A30         ------------------------------------------------------------
A31         ------------------------------------------------------------
A32         ------------------------------------------------------------
A33         ????????????????????????????????????????????????????????????
A34         ------------------------------------------------------------
A35         CCGAAGTTT---------------------------------------------------
A36         ------------------------------------------------------------
A37         ????????????????????????????????????????????????????????????
A38         ------------------------------------------------------------
A39         ------------------------------------------------------------
A4          CCGAAGTTT-----CCCTCAGGATAGCAGAAACTCA-TATCAGATTTATGTGGTAAAGCG
A40         ------------------------------------------------------------
A41         ------------------------------------------------------------
A42         ------------------------------------------------------------
A43         CCGAAGTTT-----CCCTCAGGATAGCAGAAACTCA-TATCAGATTTATGTGGTAAAGCG
A44         CCGAAGTTT-----CCCTCAGGATAGCAGAAACTCA-TATCAGATTTATGTGGTAAAGCG
A45         ????????????????????????????????????????????????????????????
A46         ????????????????????????????????????????????????????????????
A47         CCGAAGTTT-----CC--------------------------------------------
A48         ????????????????????????????????????????????????????????????
A49         ------------------------------------------------------------
A5          CCGAAGTTT-----CCC-------------------------------------------
A50         ------------------------------------------------------------
A51         ????????????????????????????????????????????????????????????
A52         ------------------------------------------------------------
A53         ------------------------------------------------------------
A54         ????????????????????????????????????????????????????????????
A55         CCGAAGTTT-----CCCTCA----------------------------------------
A56         CCGAAGTTT-----CCCTCAGGA-------------------------------------
A57         ------------------------------------------------------------
A58         ------------------------------------------------------------
A59         ------------------------------------------------------------
A6          ????????????????????????????????????????????????????????????
A60         CCGAAGTTT-----CCCTCAGGATAGCAGAAACTCATTATCAGATTTATGTGGTAAAGCG
A61         ------------------------------------------------------------
A62         CCGAAGTTT-----CCCTCAGGATAGCAGAAACTCATTATCAGATTTATGTGGTAAAGCG
A63         ????????????????????????????????????????????????????????????
A64         ------------------------------------------------------------
A65         ????????????????????????????????????????????????????????????
A66         ------------------------------------------------------------
A67         ------------------------------------------------------------
A68         ????????????????????????????????????????????????????????????
A69         ????????????????????????????????????????????????????????????
A7          ------------------------------------------------------------
A70         ------------------------------------------------------------
A71         ------------------------------------------------------------
A72         ------------------------------------------------------------
A73         ------------------------------------------------------------
A74         ------------------------------------------------------------
A75         ------------------------------------------------------------
A76         ????????????????????????????????????????????????????????????
A77         ------------------------------------------------------------
A78         ------------------------------------------------------------
A79         CCGAAGTTT-----CCCTCAGGATAGCAGAAACTCA-TATCAGATTTATGTGGTAAAGCG
A8          ------------------------------------------------------------
A80         ????????????????????????????????????????????????????????????
A81         C-----------------------------------------------------------
A82         ------------------------------------------------------------
A83         CCGAAGTTT-----CCCTCAGGATAGCAGAAACTCA-TATCAGATTTATGTGGTAAAGCG
A84         ------------------------------------------------------------
A85         ????????????????????????????????????????????????????????????
A86         ????????????????????????????????????????????????????????????
A87         ????????????????????????????????????????????????????????????
A88         ????????????????????????????????????????????????????????????
A89         ????????????????????????????????????????????????????????????
A9          ------------------------------------------------------------
A90         CCGAAGTTT-----CCCTCAGGATAGCAGAAACTCA-TATCAGATTTATGTGGTAAAGCG
A91         CCGAAGTTT-----CCCTCAGGATAGCAGAAACTCA-TATCAGATTTATGTGGTAAAGCG
A92         CCGAAGTTT-----CCCTCAGGATAGCAGAAACTCA-TATCAGATTTATGTGGTAAAGCG
A93         CCGAAGTTT-----CCCTCAGGATAGCAGAAACTCA-TATCAGATTTATGTGGTAAAGCG
A94         CCGAAGTTT-----CCCTCAGGATAGCAGAAACTCA-TATCAGATTTATGTGGTAAAGCG
A95         CCGAAGTTT-----CCCTCAGGATAGCAGAAACTCA-TATCAGATTTATGTGGTAAAGCG
A96         CCGAAGTTT-----CCCTCAGGATAGCAGAAACTCA-TATCAGATTTATGTGGTAAAGCG
A97         CCGAAGTTT-----CCCTCAGGATAGCAGAAACTCA-TATCAGATTTATGTGGTAAAGCG
A98         CCGAAGTTT-----CCCTCAGGATAGCAGAAACTCA-TATCAGATTTATGTGGTAAAGCG
A99         ------------------------------------------------------------
JSP2025_138 ------------------------------------------------------------
JSP2025_322 ------------------------------------------------------------
JSP2025_323 ------------------------------------------------------------

A1          AATGATTAGAGGCCTTGGGGTTGTAACAACCTTAACCTATTCTCAAACTTTAAATATGTA
A10         ------------------------------------------------------------
A100        ????????????????????????????????????????????????????????????
A101        ????????????????????????????????????????????????????????????
A102        ------------------------------------------------------------
A103        ------------------------------------------------------------
A104        ------------------------------------------------------------
A105        ------------------------------------------------------------
A106        ------------------------------------------------------------
A107        ------------------------------------------------------------
A108        ------------------------------------------------------------
A109        ------------------------------------------------------------
A11         ------------------------------------------------------------
A110        ------------------------------------------------------------
A111        ------------------------------------------------------------
A112        ------------------------------------------------------------
A113        AATGATTAGAGGCCTTGGGGTTGCAACAACCTTAACCTATTCTCAAACTTTAAATATGTA
A114        ------------------------------------------------------------
A115        AATGATTAGAGGCCTTGGGGTTGTAACAACCTTAACCTATTCTCAAACTTTAAATATGTA
A12         ------------------------------------------------------------
A13         AATGATTAGAGGCCTTGGGGTTGCAACAACCTTAACCTATTCTCAAACTTTAAATATGTA
A14         ????????????????????????????????????????????????????????????
A15         ????????????????????????????????????????????????????????????
A16         AATGATTAGAGGCCTTGGGGTTGAAACAACCTTAACCTATTCTCAAACTTTAAATATGTA
A17         AATGATTAGAGGCCTTGGGGTTGAAACAACCTTAACCTATTCTCAAACTTTAAATATGTA
A18         ------------------------------------------------------------
A19         ------------------------------------------------------------
A2          AATGATTAGAGGCCTTGGGGTTGTAACAACCTTAACCTATTCTCAAACTTTAAATATGTA
A20         ------------------------------------------------------------
A21         ------------------------------------------------------------
A22         ------------------------------------------------------------
A23         ------------------------------------------------------------
A24         ------------------------------------------------------------
A25         ------------------------------------------------------------
A26         ------------------------------------------------------------
A27         ------------------------------------------------------------
A28         AATGATTAGAGGCCTTGGGGTTGCAACAACCTTAACCTATTCTCAAACTTTAAATATGTA
A29         ------------------------------------------------------------
A3          AATGATTAGAGGCCTTGGGGTTGTAACAACCTTAACCTATTCTCAAACTTTAAATATGTA
A30         ------------------------------------------------------------
A31         ------------------------------------------------------------
A32         ------------------------------------------------------------
A33         ????????????????????????????????????????????????????????????
A34         ------------------------------------------------------------
A35         ------------------------------------------------------------
A36         ------------------------------------------------------------
A37         ????????????????????????????????????????????????????????????
A38         ------------------------------------------------------------
A39         ------------------------------------------------------------
A4          AATGATTAGAGGCCTTGGGGTTGTAACAACCTTAACCTATTCTCAAACTTTAAATATGTA
A40         ------------------------------------------------------------
A41         ------------------------------------------------------------
A42         ------------------------------------------------------------
A43         AATGATTAGAGGCCTTGGGGTTGCAACAACCTTAACCTATTCTCAAACTTTAAATATGTA
A44         AATGATTAGAGGCCTTGGGGTTGCAACAACCTTAACCTATTCTCAAACTTTAAATATGTA
A45         ????????????????????????????????????????????????????????????
A46         ????????????????????????????????????????????????????????????
A47         ------------------------------------------------------------
A48         ????????????????????????????????????????????????????????????
A49         ------------------------------------------------------------
A5          ------------------------------------------------------------
A50         ------------------------------------------------------------
A51         ????????????????????????????????????????????????????????????
A52         ------------------------------------------------------------
A53         ------------------------------------------------------------
A54         ????????????????????????????????????????????????????????????
A55         ------------------------------------------------------------
A56         ------------------------------------------------------------
A57         ------------------------------------------------------------
A58         ------------------------------------------------------------
A59         ------------------------------------------------------------
A6          ????????????????????????????????????????????????????????????
A60         AATGATTAGAGGCCTTGGGGTTGCAACAACCTTAACCTATTCTCAAACTTTAAATATGTA
A61         ------------------------------------------------------------
A62         AATGATTAGAGGCCTTGGGGTTGCAACAACCTTAACCTATTCTCAAACTTTAAATATGTA
A63         ????????????????????????????????????????????????????????????
A64         ------------------------------------------------------------
A65         ????????????????????????????????????????????????????????????
A66         ------------------------------------------------------------
A67         ------------------------------------------------------------
A68         ????????????????????????????????????????????????????????????
A69         ????????????????????????????????????????????????????????????
A7          ------------------------------------------------------------
A70         ------------------------------------------------------------
A71         ------------------------------------------------------------
A72         ------------------------------------------------------------
A73         ------------------------------------------------------------
A74         ------------------------------------------------------------
A75         ------------------------------------------------------------
A76         ????????????????????????????????????????????????????????????
A77         ------------------------------------------------------------
A78         ------------------------------------------------------------
A79         AATGATTAGAGGCCTTGGGGTTGCAACAACCTTAACCTATTCTCAAACTTTAAATATGTA
A8          ------------------------------------------------------------
A80         ????????????????????????????????????????????????????????????
A81         ------------------------------------------------------------
A82         ------------------------------------------------------------
A83         AATGATTAGAGGCCTTGGGGTTGCAACAACCTTAACCTATTCTCAAACTTTAAATATGTA
A84         ------------------------------------------------------------
A85         ????????????????????????????????????????????????????????????
A86         ????????????????????????????????????????????????????????????
A87         ????????????????????????????????????????????????????????????
A88         ????????????????????????????????????????????????????????????
A89         ????????????????????????????????????????????????????????????
A9          ------------------------------------------------------------
A90         AATGATTAGAGGCCTTGGGGTTGCAACAACCTTAACCTATTCTCAAACTTTAAATATGTA
A91         AATGATTAGAGGCCTTGGGGTTGCAACAACCTTAACCTATTCTCAAACTTTAAATATGTA
A92         AATGATTAGAGGCCTTGGGGTTGCAACAACCTTAACCTATTCTCAAACTTTAAATATGTA
A93         AATGATTAGAGGCCTTGGGGTTGCAACAACCTTAACCTATTCTCAAACTTTAAATATGTA
A94         AATGATTAGAGGCCTTGGGGTTGCAACAACCTTAACCTATTCTCAAACTTTAAATATGTA
A95         AATGATTAGAGGCCTTGGGGTTGCAACAACCTTAACCTATTCTCAAACTTTAAATATGTA
A96         AATGATTAGAGGCCTTGGGGTTGCAACAACCTTAACCTATTCTCAAACTTTAAATATGTA
A97         AATGATTAGAGGCCTTGGGGTTGCAACAACCTTAACCTATTCTCAAACTTTAAATATGTA
A98         AATGATTAGAGGCCTTGGGGTTGCAACAACCTTAACCTATTCTCAAACTTTAAATATGTA
A99         ------------------------------------------------------------
JSP2025_138 ------------------------------------------------------------
JSP2025_322 ------------------------------------------------------------
JSP2025_323 ------------------------------------------------------------

A1          AGAACAAGCCGTCTCTTGGTTGGACCGCTTGGCGATTGAGAGTTTCTAGTGGGCCATTTT
A10         ------------------------------------------------------------
A100        ????????????????????????????????????????????????????????????
A101        ????????????????????????????????????????????????????????????
A102        ------------------------------------------------------------
A103        ------------------------------------------------------------
A104        ------------------------------------------------------------
A105        ------------------------------------------------------------
A106        ------------------------------------------------------------
A107        ------------------------------------------------------------
A108        ------------------------------------------------------------
A109        ------------------------------------------------------------
A11         ------------------------------------------------------------
A110        ------------------------------------------------------------
A111        ------------------------------------------------------------
A112        ------------------------------------------------------------
A113        AGAACGGGCCGTCTCTTGATTGGAC-----------------------------------
A114        ------------------------------------------------------------
A115        AGAACGGGCCGTCTCTTGATTGGAC-----------------------------------
A12         ------------------------------------------------------------
A13         AGAACGAGTCGTCTCTTAATTGGACCGCTCGGTGATTGAGAGTTTCTAGTGGGCCATTTT
A14         ????????????????????????????????????????????????????????????
A15         ????????????????????????????????????????????????????????????
A16         AGAACAAGCCGTCTCTTAATTGGACCGCTCGGTGATTGAGAGTTTCTAGTGGGCCATTTT
A17         AGAACAAGCCGTCTCTTAATTGGACCGCTCGGTGATTGAGAGTTTCTAGTGGGCCATTTT
A18         ------------------------------------------------------------
A19         ------------------------------------------------------------
A2          AGAACAAGCCGTCTCTTGGTTGGACCGCTTGGCGATTGAGAGTTTCTAGTGGGCCATTTT
A20         ------------------------------------------------------------
A21         ------------------------------------------------------------
A22         ------------------------------------------------------------
A23         ------------------------------------------------------------
A24         ------------------------------------------------------------
A25         ------------------------------------------------------------
A26         ------------------------------------------------------------
A27         ------------------------------------------------------------
A28         AGAACAAGCCGTCTCTTGATTGGACCGCTTGGCGATTGAGAGTTTCTAGTGGGCCATTTT
A29         ------------------------------------------------------------
A3          AGAACAAGCCGTCTCTTGGTTGGACCGCTTGGCGATTGAGAGTTTCTAGTGGGCCATTTT
A30         ------------------------------------------------------------
A31         ------------------------------------------------------------
A32         ------------------------------------------------------------
A33         ????????????????????????????????????????????????????????????
A34         ------------------------------------------------------------
A35         ------------------------------------------------------------
A36         ------------------------------------------------------------
A37         ????????????????????????????????????????????????????????????
A38         ------------------------------------------------------------
A39         ------------------------------------------------------------
A4          AGAACAAGCCGTCTCTTGGTTGGACCGCTTGGCGATTGAGAGTTTCTAGTGGGCCATTTT
A40         ------------------------------------------------------------
A41         ------------------------------------------------------------
A42         ------------------------------------------------------------
A43         AGAACAAGCCGTCTCTT-------------------------------------------
A44         AGAACAAGCCGTCTCTTAGTTGGACCGCTTGGCGATTGAGAGTTTCTAGTGGGCCATTTT
A45         ????????????????????????????????????????????????????????????
A46         ????????????????????????????????????????????????????????????
A47         ------------------------------------------------------------
A48         ????????????????????????????????????????????????????????????
A49         ------------------------------------------------------------
A5          ------------------------------------------------------------
A50         ------------------------------------------------------------
A51         ????????????????????????????????????????????????????????????
A52         ------------------------------------------------------------
A53         ------------------------------------------------------------
A54         ????????????????????????????????????????????????????????????
A55         ------------------------------------------------------------
A56         ------------------------------------------------------------
A57         ------------------------------------------------------------
A58         ------------------------------------------------------------
A59         ------------------------------------------------------------
A6          ????????????????????????????????????????????????????????????
A60         AGAACAAGTGGTCTCTTA------------------------------------------
A61         ------------------------------------------------------------
A62         AGAACAAGTGGTCTCTTAGT----------------------------------------
A63         ????????????????????????????????????????????????????????????
A64         ------------------------------------------------------------
A65         ????????????????????????????????????????????????????????????
A66         ------------------------------------------------------------
A67         ------------------------------------------------------------
A68         ????????????????????????????????????????????????????????????
A69         ????????????????????????????????????????????????????????????
A7          ------------------------------------------------------------
A70         ------------------------------------------------------------
A71         ------------------------------------------------------------
A72         ------------------------------------------------------------
A73         ------------------------------------------------------------
A74         ------------------------------------------------------------
A75         ------------------------------------------------------------
A76         ????????????????????????????????????????????????????????????
A77         ------------------------------------------------------------
A78         ------------------------------------------------------------
A79         AGAACAAGCCGTCTCTT-------------------------------------------
A8          ------------------------------------------------------------
A80         ????????????????????????????????????????????????????????????
A81         ------------------------------------------------------------
A82         ------------------------------------------------------------
A83         AGAACAAGCCGTCTCTTAATTGGACCGCTTGGCGATTGAGAGTTTCTAGTGGGCCATTTT
A84         ------------------------------------------------------------
A85         ????????????????????????????????????????????????????????????
A86         ????????????????????????????????????????????????????????????
A87         ????????????????????????????????????????????????????????????
A88         ????????????????????????????????????????????????????????????
A89         ????????????????????????????????????????????????????????????
A9          ------------------------------------------------------------
A90         AGAACGAGTCGTCTCTTGATTGGACCGCTCGGTGATTGAGAGTTTCTAGTGGGCCATTTT
A91         AGAACGAGTCGTCTCTTGATTGGACCGCTCGGTGATTGAGAGTTTCTAGTGGGCCATTTT
A92         AGAACGAGTCGTCTCTTGATTGGACCGCTCGGTGATTGAGAGTTTCTAGTGGGCCATTTT
A93         AGAACGAGTCGTCTCTTGATTGGACCGCTCGGTGATTGAGAGTTTCTAGTGGGCCATTTT
A94         AGAACGAGTCGTCTCTTGATTGGACCGCTCGGTGATTGAGAGTTTCTAGTGGGCCATTTT
A95         AGAACGAGTCGTCTCTTGATTGGACCGCTCGGTGATTGAGAGTTTCTAGTGGGCCATTTT
A96         AGAACGAGTCGTCTCTTGATTGGACCGCTCGGTGATTGAGAGTTTCTAGTGGGCCATTTT
A97         AGAACGAGTCGTCTCTTGATTGGACCGCTCGGTGATTGAGAGTTTCTAGTGGGCCATTTT
A98         AGAACGAGTCGTCTCTTGATTGGACCGCTCGGTGATTGAGAGTTTCTAGTGGGCCATTTT
A99         ------------------------------------------------------------
JSP2025_138 ------------------------------------------------------------
JSP2025_322 ------------------------------------------------------------
JSP2025_323 ------------------------------------------------------------

A1          TGGTAAGCAGAACTGGCGATGCGGGATGAACCGAACGCGAGGTTAAGGTGCCGGAATTCA
A10         ------------------------------------------------------------
A100        ????????????????????????????????????????????????????????????
A101        ????????????????????????????????????????????????????????????
A102        ------------------------------------------------------------
A103        ------------------------------------------------------------
A104        ------------------------------------------------------------
A105        ------------------------------------------------------------
A106        ------------------------------------------------------------
A107        ------------------------------------------------------------
A108        ------------------------------------------------------------
A109        ------------------------------------------------------------
A11         ------------------------------------------------------------
A110        ------------------------------------------------------------
A111        ------------------------------------------------------------
A112        ------------------------------------------------------------
A113        ------------------------------------------------------------
A114        ------------------------------------------------------------
A115        ------------------------------------------------------------
A12         ------------------------------------------------------------
A13         TGGTAAGCAGAACTGGCGATGCGGGATGAACCGAACGTGAGGTTAAGGTGCCAGAATTCA
A14         ????????????????????????????????????????????????????????????
A15         ????????????????????????????????????????????????????????????
A16         TGGTAAGCAGAACTGGCGATGCGGGATGAACCGAACGTGAGGTTAAGGTGCCGGAATTCA
A17         TGGTAAGCAGAACTGGCGATGCGGGATGAACCGAACGTGAGGTTAAGGTGCCGGAATTCA
A18         ------------------------------------------------------------
A19         ------------------------------------------------------------
A2          TGGTAAGCAGAACTGGCGATGCGGGATGAACCGAACGCGAGGTTAAGGTGCCGGAATTCA
A20         ------------------------------------------------------------
A21         ------------------------------------------------------------
A22         ------------------------------------------------------------
A23         ------------------------------------------------------------
A24         ------------------------------------------------------------
A25         ------------------------------------------------------------
A26         ------------------------------------------------------------
A27         ------------------------------------------------------------
A28         TGGTAAGCAGAACTGGCGATGCGGGATGAACCGAACGCGAGGTTAAGGTGCCGGAATTCA
A29         ------------------------------------------------------------
A3          TGGTAAGCAGAACTGGCGATGCGGGATGAACCGAACGCGAGGTTAAGGTGCCGGAATTCA
A30         ------------------------------------------------------------
A31         ------------------------------------------------------------
A32         ------------------------------------------------------------
A33         ????????????????????????????????????????????????????????????
A34         ------------------------------------------------------------
A35         ------------------------------------------------------------
A36         ------------------------------------------------------------
A37         ????????????????????????????????????????????????????????????
A38         ------------------------------------------------------------
A39         ------------------------------------------------------------
A4          TGGTAAGCAGAACTGGCGATGCGGGATGAACCGAACGCGAGGTTAAGGTGCCGGAATTCA
A40         ------------------------------------------------------------
A41         ------------------------------------------------------------
A42         ------------------------------------------------------------
A43         ------------------------------------------------------------
A44         TGGTAAGCAGAACTGGCGATGCGGGATGAACCGAACGTGAGGTTAAGGTGCCGGAATTCA
A45         ????????????????????????????????????????????????????????????
A46         ????????????????????????????????????????????????????????????
A47         ------------------------------------------------------------
A48         ????????????????????????????????????????????????????????????
A49         ------------------------------------------------------------
A5          ------------------------------------------------------------
A50         ------------------------------------------------------------
A51         ????????????????????????????????????????????????????????????
A52         ------------------------------------------------------------
A53         ------------------------------------------------------------
A54         ????????????????????????????????????????????????????????????
A55         ------------------------------------------------------------
A56         ------------------------------------------------------------
A57         ------------------------------------------------------------
A58         ------------------------------------------------------------
A59         ------------------------------------------------------------
A6          ????????????????????????????????????????????????????????????
A60         ------------------------------------------------------------
A61         ------------------------------------------------------------
A62         ------------------------------------------------------------
A63         ????????????????????????????????????????????????????????????
A64         ------------------------------------------------------------
A65         ????????????????????????????????????????????????????????????
A66         ------------------------------------------------------------
A67         ------------------------------------------------------------
A68         ????????????????????????????????????????????????????????????
A69         ????????????????????????????????????????????????????????????
A7          ------------------------------------------------------------
A70         ------------------------------------------------------------
A71         ------------------------------------------------------------
A72         ------------------------------------------------------------
A73         ------------------------------------------------------------
A74         ------------------------------------------------------------
A75         ------------------------------------------------------------
A76         ????????????????????????????????????????????????????????????
A77         ------------------------------------------------------------
A78         ------------------------------------------------------------
A79         ------------------------------------------------------------
A8          ------------------------------------------------------------
A80         ????????????????????????????????????????????????????????????
A81         ------------------------------------------------------------
A82         ------------------------------------------------------------
A83         TGGTAAGCAGAACTGGCGATGCGGGATGAACCGAACGTGAGGTTAAGGTGCCGGAATTCA
A84         ------------------------------------------------------------
A85         ????????????????????????????????????????????????????????????
A86         ????????????????????????????????????????????????????????????
A87         ????????????????????????????????????????????????????????????
A88         ????????????????????????????????????????????????????????????
A89         ????????????????????????????????????????????????????????????
A9          ------------------------------------------------------------
A90         TGGTAAGCAGAACTGGCGATGCGGGATGAACCGAACGCGAGGTTAAGGTGCCAGAATTTA
A91         TGGTAAGCAGAACTGGCGATGCGGGATGAACCGAACGCGAGGTTAAGGTGCCAGAATTTA
A92         TGGTAAGCAGAACTGGCGATGCGGGATGAACCGAACGCGAGGTTAAGGTGCCAGAATTTA
A93         TGGTAAGCAGAACTGGCGATGCGGGATGAACCGAACGCGAGGTTAAGGTGCCAGAATTTA
A94         TGGTAAGCAGAACTGGCGATGCGGGATGAACCGAACGCGAGGTTAAGGTGCCGGAATTTA
A95         TGGTAAGCAGAACTGGCGATGCGGGATGAACCGAACGCGAGGTTAAGGTGCCGGAATTTA
A96         TGGTAAGCAGAACTGGCGATGCGGGATGAACCGAACGCGAGGTTAAGGTGCCGGAATTTA
A97         TGGTAAGCAGAACTGGCGATGCGGGATGAACCGAACGCGAGGTTAAGGTGCCGGAATTCA
A98         TGGTAAGCAGAACTGGCGATGCGGGATGAACCGAACGCGAGGTTAAGGTGCCGGAATTCA
A99         ------------------------------------------------------------
JSP2025_138 ------------------------------------------------------------
JSP2025_322 ------------------------------------------------------------
JSP2025_323 ------------------------------------------------------------

A1          CGCTCATCAGACACCACAAAAGGTGTTAGTTCATCTAGACAGCAGGACGGTGGCCATGGA
A10         ------------------------------------------------------------
A100        ????????????????????????????????????????????????????????????
A101        ????????????????????????????????????????????????????????????
A102        ------------------------------------------------------------
A103        ------------------------------------------------------------
A104        ------------------------------------------------------------
A105        ------------------------------------------------------------
A106        ------------------------------------------------------------
A107        ------------------------------------------------------------
A108        ------------------------------------------------------------
A109        ------------------------------------------------------------
A11         ------------------------------------------------------------
A110        ------------------------------------------------------------
A111        ------------------------------------------------------------
A112        ------------------------------------------------------------
A113        ------------------------------------------------------------
A114        ------------------------------------------------------------
A115        ------------------------------------------------------------
A12         ------------------------------------------------------------
A13         CGCTCATCAGACACCACAAAAGGTGTTAGTTCATCTAGACAGCAGGACGGTGGCCATGGA
A14         ????????????????????????????????????????????????????????????
A15         ????????????????????????????????????????????????????????????
A16         CGCTCATCAGACACCACAAAAGGTGTTAGTTCATCTAGACAGCAGGACGGTGGCCATGGA
A17         CGCTCATCAGACACCACAAAAGGTGTTAGTTCATCTAGACAGCAGGACGGTGGCCATGGA
A18         ------------------------------------------------------------
A19         ------------------------------------------------------------
A2          CGCTCATCAGACACCACAAAAGGTGTTAGTTCATCTAGACAGCAGGACGGTGGCCATGGA
A20         ------------------------------------------------------------
A21         ------------------------------------------------------------
A22         ------------------------------------------------------------
A23         ------------------------------------------------------------
A24         ------------------------------------------------------------
A25         ------------------------------------------------------------
A26         ------------------------------------------------------------
A27         ------------------------------------------------------------
A28         CGCTCATCAGACACCACAAAAGGTGTTAGTTCATCTAGACAGCAGGACGGTGGCCATGGA
A29         ------------------------------------------------------------
A3          CGCTCATCAGACACCACAAAAGGTGTTAGTTCATCTAGACAGCAGGACGGTGGCCATGGA
A30         ------------------------------------------------------------
A31         ------------------------------------------------------------
A32         ------------------------------------------------------------
A33         ????????????????????????????????????????????????????????????
A34         ------------------------------------------------------------
A35         ------------------------------------------------------------
A36         ------------------------------------------------------------
A37         ????????????????????????????????????????????????????????????
A38         ------------------------------------------------------------
A39         ------------------------------------------------------------
A4          CGCTCATCAGACACCACAAAAGGTGTTAGTTCATCTAGACAGCAGGACGGTGGCCATGGA
A40         ------------------------------------------------------------
A41         ------------------------------------------------------------
A42         ------------------------------------------------------------
A43         ------------------------------------------------------------
A44         CGCTCATCAGACACCACAAAAGGTGTTAGTTCATCTAGACAGCAGGACGGTGGCCATGGA
A45         ????????????????????????????????????????????????????????????
A46         ????????????????????????????????????????????????????????????
A47         ------------------------------------------------------------
A48         ????????????????????????????????????????????????????????????
A49         ------------------------------------------------------------
A5          ------------------------------------------------------------
A50         ------------------------------------------------------------
A51         ????????????????????????????????????????????????????????????
A52         ------------------------------------------------------------
A53         ------------------------------------------------------------
A54         ????????????????????????????????????????????????????????????
A55         ------------------------------------------------------------
A56         ------------------------------------------------------------
A57         ------------------------------------------------------------
A58         ------------------------------------------------------------
A59         ------------------------------------------------------------
A6          ????????????????????????????????????????????????????????????
A60         ------------------------------------------------------------
A61         ------------------------------------------------------------
A62         ------------------------------------------------------------
A63         ????????????????????????????????????????????????????????????
A64         ------------------------------------------------------------
A65         ????????????????????????????????????????????????????????????
A66         ------------------------------------------------------------
A67         ------------------------------------------------------------
A68         ????????????????????????????????????????????????????????????
A69         ????????????????????????????????????????????????????????????
A7          ------------------------------------------------------------
A70         ------------------------------------------------------------
A71         ------------------------------------------------------------
A72         ------------------------------------------------------------
A73         ------------------------------------------------------------
A74         ------------------------------------------------------------
A75         ------------------------------------------------------------
A76         ????????????????????????????????????????????????????????????
A77         ------------------------------------------------------------
A78         ------------------------------------------------------------
A79         ------------------------------------------------------------
A8          ------------------------------------------------------------
A80         ????????????????????????????????????????????????????????????
A81         ------------------------------------------------------------
A82         ------------------------------------------------------------
A83         CGCTCATCAGACACCACAAAAGGTGTTAGTTCATCTAGACAGCAGGACGGTGGCCATGGA
A84         ------------------------------------------------------------
A85         ????????????????????????????????????????????????????????????
A86         ????????????????????????????????????????????????????????????
A87         ????????????????????????????????????????????????????????????
A88         ????????????????????????????????????????????????????????????
A89         ????????????????????????????????????????????????????????????
A9          ------------------------------------------------------------
A90         CGCTCATCAGACACCACAAAAGGTGTTAGTTCATCTAGACAGCAGGACGGTGGCCATGGA
A91         CGCTCATCAGACACCACAAAAGGTGTTAGTTCATCTAGACAGCAGGACGGTGGCCATGGA
A92         CGCTCATCAGACACCACAAAAGGTGTTAGTTCATCTAGACAGCAGGACGGTGGCCATGGA
A93         CGCTCATCAGACACCACAAAAGGTGTTAGTTCATCTAGACAGCAGGACGGTGGCCATGGA
A94         CGCTCATCAGACACCACAAAAGGTGTTAGTTCATCTAGACAGCAGGACGGTGGCCATGGA
A95         CGCTCATCAGACACCACAAAAGGTGTTAGTTCATCTAGACAGCAGGACGGTGGCCATGGA
A96         CGCTCATCAGACACCACAAAAGGTGTTAGTTCATCTAGACAGCAGGACGGTGGCCATGGA
A97         CGCTCATCAGACACCACAAAAGGTGTTAGTTCATCTAGACAGCAGGACGGTGGCCATGGA
A98         CGCTCATCAGACACCACAAAAGGTGTTAGTTCATCTAGACAGCAGGACGGTGGCCATGGA
A99         ------------------------------------------------------------
JSP2025_138 ------------------------------------------------------------
JSP2025_322 ------------------------------------------------------------
JSP2025_323 ------------------------------------------------------------

A1          AGTCGGAATCCGCTAAGGAGTGTGTAACAACTCACCTGCCGAATGAACTAGCCCTGAAAA
A10         ------------------------------------------------------------
A100        ????????????????????????????????????????????????????????????
A101        ????????????????????????????????????????????????????????????
A102        ------------------------------------------------------------
A103        ------------------------------------------------------------
A104        ------------------------------------------------------------
A105        ------------------------------------------------------------
A106        ------------------------------------------------------------
A107        ------------------------------------------------------------
A108        ------------------------------------------------------------
A109        ------------------------------------------------------------
A11         ------------------------------------------------------------
A110        ------------------------------------------------------------
A111        ------------------------------------------------------------
A112        ------------------------------------------------------------
A113        ------------------------------------------------------------
A114        ------------------------------------------------------------
A115        ------------------------------------------------------------
A12         ------------------------------------------------------------
A13         AGTCGGAATCCGCTAAGGAGTGTGTAACAACTCACCTGCCGAATGAACTAGCCCTGAAAA
A14         ????????????????????????????????????????????????????????????
A15         ????????????????????????????????????????????????????????????
A16         AGTCGGAATCCGCTAAGGAGTGTGTAACAACTCACCTGCCGAATGAACTAGCCCTGAAAA
A17         AGTCGGAATCCGCTAAGGAGTGTGTAACAACTCACCTGCCGAATGAACTAGCCCTGAAAA
A18         ------------------------------------------------------------
A19         ------------------------------------------------------------
A2          AGTCGGAATCCGCTAAGGAGTGTGTAACAACTCACCTGCCGAATGAACTAGCCCTGAAAA
A20         ------------------------------------------------------------
A21         ------------------------------------------------------------
A22         ------------------------------------------------------------
A23         ------------------------------------------------------------
A24         ------------------------------------------------------------
A25         ------------------------------------------------------------
A26         ------------------------------------------------------------
A27         ------------------------------------------------------------
A28         AGTCGGAATCCGCTAAGGAGTGTGTAACAACTCACCTGCCGAATGAACTAGCCCTGAAAA
A29         ------------------------------------------------------------
A3          AGTCGGAATCCGCTAAGGAGTGTGTAACAACTCACCTGCCGAATGAACTAGCCCTGAAAA
A30         ------------------------------------------------------------
A31         ------------------------------------------------------------
A32         ------------------------------------------------------------
A33         ????????????????????????????????????????????????????????????
A34         ------------------------------------------------------------
A35         ------------------------------------------------------------
A36         ------------------------------------------------------------
A37         ????????????????????????????????????????????????????????????
A38         ------------------------------------------------------------
A39         ------------------------------------------------------------
A4          AGTCGGAATCCGCTAAGGAGTGTGTAACAACTCACCTGCCGAATGAACTAGCCCTGAAAA
A40         ------------------------------------------------------------
A41         ------------------------------------------------------------
A42         ------------------------------------------------------------
A43         ------------------------------------------------------------
A44         AGTCGGAATCCGCTAAGGAGTGTGTAACAACTCACCTGCCGAATGAACTAGCCCTGAAAA
A45         ????????????????????????????????????????????????????????????
A46         ????????????????????????????????????????????????????????????
A47         ------------------------------------------------------------
A48         ????????????????????????????????????????????????????????????
A49         ------------------------------------------------------------
A5          ------------------------------------------------------------
A50         ------------------------------------------------------------
A51         ????????????????????????????????????????????????????????????
A52         ------------------------------------------------------------
A53         ------------------------------------------------------------
A54         ????????????????????????????????????????????????????????????
A55         ------------------------------------------------------------
A56         ------------------------------------------------------------
A57         ------------------------------------------------------------
A58         ------------------------------------------------------------
A59         ------------------------------------------------------------
A6          ????????????????????????????????????????????????????????????
A60         ------------------------------------------------------------
A61         ------------------------------------------------------------
A62         ------------------------------------------------------------
A63         ????????????????????????????????????????????????????????????
A64         ------------------------------------------------------------
A65         ????????????????????????????????????????????????????????????
A66         ------------------------------------------------------------
A67         ------------------------------------------------------------
A68         ????????????????????????????????????????????????????????????
A69         ????????????????????????????????????????????????????????????
A7          ------------------------------------------------------------
A70         ------------------------------------------------------------
A71         ------------------------------------------------------------
A72         ------------------------------------------------------------
A73         ------------------------------------------------------------
A74         ------------------------------------------------------------
A75         ------------------------------------------------------------
A76         ????????????????????????????????????????????????????????????
A77         ------------------------------------------------------------
A78         ------------------------------------------------------------
A79         ------------------------------------------------------------
A8          ------------------------------------------------------------
A80         ????????????????????????????????????????????????????????????
A81         ------------------------------------------------------------
A82         ------------------------------------------------------------
A83         AGTCGGAATCCGCTAAGGAGTGTGTAACAACTCACCTGCCGAATGAACTAGCCCTGAAAA
A84         ------------------------------------------------------------
A85         ????????????????????????????????????????????????????????????
A86         ????????????????????????????????????????????????????????????
A87         ????????????????????????????????????????????????????????????
A88         ????????????????????????????????????????????????????????????
A89         ????????????????????????????????????????????????????????????
A9          ------------------------------------------------------------
A90         AGTCGGAATCCGCTAAGGAGTGTGTAACAACTCACCTGCCGAATGAACTAGCCCTGAAAA
A91         AGTCGGAATCCGCTAAGGAGTGTGTAACAACTCACCTGCCGAATGAACTAGCCCTGAAAA
A92         AGTCGGAATCCGCTAAGGAGTGTGTAACAACTCACCTGCCGAATGAACTAGCCCTGAAAA
A93         AGTCGGAATCCGCTAAGGAGTGTGTAACAACTCACCTGCCGAATGAACTAGCCCTGAAAA
A94         AGTCGGAATCCGCTAAGGAGTGTGTAACAACTCACCTGCCGAATGAACTAGCCCTGAAAA
A95         AGTCGGAATCCGCTAAGGAGTGTGTAACAACTCACCTGCCGAATGAACTAGCCCTGAAAA
A96         AGTCGGAATCCGCTAAGGAGTGTGTAACAACTCACCTGCCGAATGAACTAGCCCTGAAAA
A97         AGTCGGAATCCGCTAAGGAGTGTGTAACAACTCACCTGCCGAATGAACTAGCCCTGAAAA
A98         AGTCGGAATCCGCTAAGGAGTGTGTAACAACTCACCTGCCGAATGAACTAGCCCTGAAAA
A99         ------------------------------------------------------------
JSP2025_138 ------------------------------------------------------------
JSP2025_322 ------------------------------------------------------------
JSP2025_323 ------------------------------------------------------------

A1          TGGATGGCGCTTAAGCGTGATACCCATACCTCGCCGTCAGTGTTGT-AGTGACG--CACT
A10         ------------------------------------------------------------
A100        ????????????????????????????????????????????????????????????
A101        ????????????????????????????????????????????????????????????
A102        ------------------------------------------------------------
A103        ------------------------------------------------------------
A104        ------------------------------------------------------------
A105        ------------------------------------------------------------
A106        ------------------------------------------------------------
A107        ------------------------------------------------------------
A108        ------------------------------------------------------------
A109        ------------------------------------------------------------
A11         ------------------------------------------------------------
A110        ------------------------------------------------------------
A111        ------------------------------------------------------------
A112        ------------------------------------------------------------
A113        ------------------------------------------------------------
A114        ------------------------------------------------------------
A115        ------------------------------------------------------------
A12         ------------------------------------------------------------
A13         TGGATGGCGCTTAAGCGTGATACCCATACCTCACCGTCAGTGTTTA-AGTGATG--CACT
A14         ????????????????????????????????????????????????????????????
A15         ????????????????????????????????????????????????????????????
A16         TGGATGGCGCTTAAGCGTGATACCCATACCTCACCGTCAGTGTTTGTAGTGATAGCAGCT
A17         TGGATGGCGCTTAAGCGTGATACCCATACCTCACCGTCAGTGTTTGTAGTGATAGCAGCT
A18         ------------------------------------------------------------
A19         ------------------------------------------------------------
A2          TGGATGGCGCTTAAGCGTGATACCCATACCTCGCCGTCAGTGTTGT-AGTGACG--CACT
A20         ------------------------------------------------------------
A21         ------------------------------------------------------------
A22         ------------------------------------------------------------
A23         ------------------------------------------------------------
A24         ------------------------------------------------------------
A25         ------------------------------------------------------------
A26         ------------------------------------------------------------
A27         ------------------------------------------------------------
A28         TGGATGGCGCTTAAGCGTGATACCCATACCTCGCCGTCAGTGTTGA-AGTGACG--CACT
A29         ------------------------------------------------------------
A3          TGGATGGCGCTTAAGCGTGATACCCATACCTCGCCGTCAGTGTTGT-AGTGACG--CACT
A30         ------------------------------------------------------------
A31         ------------------------------------------------------------
A32         ------------------------------------------------------------
A33         ????????????????????????????????????????????????????????????
A34         ------------------------------------------------------------
A35         ------------------------------------------------------------
A36         ------------------------------------------------------------
A37         ????????????????????????????????????????????????????????????
A38         ------------------------------------------------------------
A39         ------------------------------------------------------------
A4          TGGATGGCGCTTAAGCGTGATACCCATACCTCGCCGTCAGTGTTGT-AGTGACG--CACT
A40         ------------------------------------------------------------
A41         ------------------------------------------------------------
A42         ------------------------------------------------------------
A43         ------------------------------------------------------------
A44         TGGATGGCGCTTAAGCGTGATACCCATACCTCACCGTCAGTGTTGA-AGTGACG--CACT
A45         ????????????????????????????????????????????????????????????
A46         ????????????????????????????????????????????????????????????
A47         ------------------------------------------------------------
A48         ????????????????????????????????????????????????????????????
A49         ------------------------------------------------------------
A5          ------------------------------------------------------------
A50         ------------------------------------------------------------
A51         ????????????????????????????????????????????????????????????
A52         ------------------------------------------------------------
A53         ------------------------------------------------------------
A54         ????????????????????????????????????????????????????????????
A55         ------------------------------------------------------------
A56         ------------------------------------------------------------
A57         ------------------------------------------------------------
A58         ------------------------------------------------------------
A59         ------------------------------------------------------------
A6          ????????????????????????????????????????????????????????????
A60         ------------------------------------------------------------
A61         ------------------------------------------------------------
A62         ------------------------------------------------------------
A63         ????????????????????????????????????????????????????????????
A64         ------------------------------------------------------------
A65         ????????????????????????????????????????????????????????????
A66         ------------------------------------------------------------
A67         ------------------------------------------------------------
A68         ????????????????????????????????????????????????????????????
A69         ????????????????????????????????????????????????????????????
A7          ------------------------------------------------------------
A70         ------------------------------------------------------------
A71         ------------------------------------------------------------
A72         ------------------------------------------------------------
A73         ------------------------------------------------------------
A74         ------------------------------------------------------------
A75         ------------------------------------------------------------
A76         ????????????????????????????????????????????????????????????
A77         ------------------------------------------------------------
A78         ------------------------------------------------------------
A79         ------------------------------------------------------------
A8          ------------------------------------------------------------
A80         ????????????????????????????????????????????????????????????
A81         ------------------------------------------------------------
A82         ------------------------------------------------------------
A83         TGGATGGCGCTTAAGCGTGATACCCATACCTCACCGTCAGTGTTGA-AGTGATG--CACT
A84         ------------------------------------------------------------
A85         ????????????????????????????????????????????????????????????
A86         ????????????????????????????????????????????????????????????
A87         ????????????????????????????????????????????????????????????
A88         ????????????????????????????????????????????????????????????
A89         ????????????????????????????????????????????????????????????
A9          ------------------------------------------------------------
A90         TGGATGGCGCTTAAGCGTGATACCCATACCTCGCCGTCAGTGTAAA-AGTGATG--CACT
A91         TGGATGGCGCTTAAGCGTGATACCCATACCTCGCCGTCAGTGTAAA-AGTGATG--CACT
A92         TGGATGGCGCTTAAGCGTGATACCCATACCTCGCCGTCAGTGTAAA-AGTGATG--CACT
A93         TGGATGGCGCTTAAGCGTGATACCCATACCTCGCCGTCAGTGTAAA-AGTGATG--CACT
A94         TGGATGGCGCTTAAGCGTGATACCCATACCTCGCCGTCAGTGTAAA-AGTGATG--CACT
A95         TGGATGGCGCTTAAGCGTGATACCCATACCTCGCCGTCAGTGTAAA-AGTGATG--CACT
A96         TGGATGGCGCTTAAGCGTGATACCCATACCTCGCCGTCAGTGTAAA-AGTGATG--CACT
A97         TGGATGGCGCTTAAGCGTGATACCCATACCTCGCCGTCAGTGTAAA-AGTGATG--CACT
A98         TGGATGGCGCTTAAGCGTGATACCCATACCTCGCCGTCAGTGTAAA-AGTGATG--CACT
A99         ------------------------------------------------------------
JSP2025_138 ------------------------------------------------------------
JSP2025_322 ------------------------------------------------------------
JSP2025_323 ------------------------------------------------------------

A1          GACGAG------------------------------------------------------
A10         ------------------------------------------??????????????????
A100        ????????????????????????????????????????????????????????????
A101        ????????????????????????????????????????????????????????????
A102        ------------------------------------------------------------
A103        ------------------------------------------??????????????????
A104        ------------------------------------------??????????????????
A105        ------------------------------------------??????????????????
A106        ------------------------------------------??????????????????
A107        ------------------------------------------------------------
A108        ------------------------------------------------------------
A109        ------------------------------------------??????????????????
A11         ------------------------------------------CACAAAGTCTTAGTGCGT
A110        ------------------------------------------??????????????????
A111        ------------------------------------------??????????????????
A112        ------------------------------------------??????????????????
A113        ------------------------------------------GAATTTTGTACAGTGTGT
A114        ------------------------------------------------------------
A115        ------------------------------------------GATTCATATTTAGTGCGT
A12         ------------------------------------------CACAAAGTCTTAGTGCGT
A13         GACGAGTAGGCAGGCGTGGAGG-TCAGT--------------??????????????????
A14         ????????????????????????????????????????????????????????????
A15         ????????????????????????????????????????????????????????????
A16         GACGAGTAGGCAGGCGTGGAGG-TCAGTGAAGAAGCCTAGGC??????????????????
A17         GACGAGTAGGCAGGCGTGGAGG-TCAGTGAAGAAGCCTAGGC??????????????????
A18         ------------------------------------------??????????????????
A19         ------------------------------------------??????????????????
A2          GACGAGTAGGCAGGCG--------------------------??????????????????
A20         ------------------------------------------??????????????????
A21         ------------------------------------------??????????????????
A22         ------------------------------------------??????????????????
A23         ------------------------------------------??????????????????
A24         ------------------------------------------??????????????????
A25         ------------------------------------------??????????????????
A26         ------------------------------------------??????????????????
A27         ------------------------------------------??????????????????
A28         GACGAGTAGGCAGGCGTGGAGG-TCAGTGAAGAAGCCTAGGC??????????????????
A29         ------------------------------------------??????????????????
A3          GACGAGTAGGCAGGCGTGGAGG-TCAGTGAAGAAGCCTAGG-------------------
A30         ------------------------------------------??????????????????
A31         ------------------------------------------------------------
A32         ------------------------------------------??????????????????
A33         ????????????????????????????????????????????????????????????
A34         ------------------------------------------??????????????????
A35         ------------------------------------------ACCGTTTCCTCAGTGTGT
A36         ------------------------------------------------------------
A37         ????????????????????????????????????????????????????????????
A38         ------------------------------------------??????????????????
A39         ------------------------------------------??????????????????
A4          GACGAGTAGGCAGGCGTGGAGG-TCAGTGAAGAAG-------??????????????????
A40         ------------------------------------------------------------
A41         ------------------------------------------??????????????????
A42         ------------------------------------------------------------
A43         ------------------------------------------??????????????????
A44         GACGAGTAGGCAGGCGTGGAGG-TCAGTGAAGAAGCCTAGGC------------------
A45         ????????????????????????????????????????????????????????????
A46         ????????????????????????????????????????????????????????????
A47         ------------------------------------------??????????????????
A48         ????????????????????????????????????????????????????????????
A49         ------------------------------------------??????????????????
A5          ------------------------------------------??????????????????
A50         ------------------------------------------??????????????????
A51         ????????????????????????????????????????????????????????????
A52         ------------------------------------------------------------
A53         ------------------------------------------??????????????????
A54         ??????????????????????????????????????????------------------
A55         ------------------------------------------GACATGGTGGCAGTGTGT
A56         ------------------------------------------GACATGGTGGCAGTGTGT
A57         ------------------------------------------------------------
A58         ------------------------------------------------------------
A59         ------------------------------------------GACATGGTGGCAGTGTGT
A6          ????????????????????????????????????????????????????????????
A60         ------------------------------------------------------------
A61         ------------------------------------------------------------
A62         ------------------------------------------------------------
A63         ??????????????????????????????????????????------------------
A64         ------------------------------------------??????????????????
A65         ????????????????????????????????????????????????????????????
A66         ------------------------------------------??????????????????
A67         ------------------------------------------------------------
A68         ????????????????????????????????????????????????????????????
A69         ????????????????????????????????????????????????????????????
A7          ------------------------------------------??????????????????
A70         ------------------------------------------??????????????????
A71         ------------------------------------------??????????????????
A72         ------------------------------------------??????????????????
A73         ------------------------------------------??????????????????
A74         ------------------------------------------??????????????????
A75         ------------------------------------------------------------
A76         ????????????????????????????????????????????????????????????
A77         ------------------------------------------??????????????????
A78         ------------------------------------------??????????????????
A79         ------------------------------------------??????????????????
A8          ------------------------------------------??????????????????
A80         ????????????????????????????????????????????????????????????
A81         ------------------------------------------??????????????????
A82         ------------------------------------------??????????????????
A83         GACGAGTAGGCAGGCGTGGAGG-TCAGTGAAGAAGCCTAGGC------------------
A84         ------------------------------------------------------------
A85         ????????????????????????????????????????????????????????????
A86         ????????????????????????????????????????????????????????????
A87         ??????????????????????????????????????????------------------
A88         ????????????????????????????????????????????????????????????
A89         ????????????????????????????????????????????????????????????
A9          ------------------------------------------??????????????????
A90         GACGAGTAGGCAGGCGTGGAGG-TCAGTGAAGAAGCCTAGGCTAAGAAATCCTAGTGTGT
A91         GACGAGTAGGCAGGCGTGGAGG-TCAGTGAAGAAGC------TAAGAAATCCTAGTGTGT
A92         GACGAGTAGGCAGGCGTGGAGG-TCAG---------------TAAGAAATCCTAGTGTGT
A93         GACGAGTAGGCAGGCGTGGAGG-TCAGTGAAGAAGCCTAGGC??????????????????
A94         GACGAGTAGGCAGGCGTGGAGG-TCAGTGAAGAAGCCTAGGC??????????????????
A95         GACGAGTAGGCAGGCGTGGAGG-TCAGTGAAGAA--------??????????????????
A96         GACGAGTAGGCAGGCGTGGAGGTTCAGTGAAGAA--------??????????????????
A97         GACGAGTAGGCAGGCGTGGAGG-TCAGTGAAGAA--------TAAGAAGTTCTAGTGCGT
A98         GACGAGTAGGCAGGCGTGGAGG-TCAGTGAAGAA--------??????????????????
A99         ------------------------------------------??????????????????
JSP2025_138 ------------------------------------------------------------
JSP2025_322 ------------------------------------------??????????????????
JSP2025_323 ------------------------------------------------------------

A1          ------------------------------------------------------------
A10         ????????????????????????????????????????????????????????????
A100        ????????????????????????????????????????????????????????????
A101        ????????????????????????????????????????????????????????????
A102        ------------------------------------------------------------
A103        ????????????????????????????????????????????????????????????
A104        ????????????????????????????????????????????????????????????
A105        ????????????????????????????????????????????????????????????
A106        ????????????????????????????????????????????????????????????
A107        ------------------------------------------------------------
A108        ------------------------------------------------------------
A109        ????????????????????????????????????????????????????????????
A11         CGAAACACACAAGGAGTTCAATTTGGCACTAGCTGTCAAACACCAAACCATTACGAATGG
A110        ????????????????????????????????????????????????????????????
A111        ????????????????????????????????????????????????????????????
A112        ????????????????????????????????????????????????????????????
A113        CGAGACCCATAAAGAATTCAACCTTGCTCTCGCTGTCAAACATCAAACAATTACAAATGG
A114        ----------------------------------------------------ACAAATGG
A115        CGAAACGCACAAAGAATTCAATCTTGCGCTTGCTGTCAAACATCAAACGATTACGAATGG
A12         CGAAACACACAAGGAGTTCAATTTGGCACTAGCTGTCAAACACCAAACCATTACGAATGG
A13         ????????????????????????????????????????????????????????????
A14         ????????????????????????????????????????????????????????????
A15         ????????????????????????????????????????????????????????????
A16         ????????????????????????????????????????????????????????????
A17         ????????????????????????????????????????????????????????????
A18         ????????????????????????????????????????????????????????????
A19         ????????????????????????????????????????????????????????????
A2          ????????????????????????????????????????????????????????????
A20         ????????????????????????????????????????????????????????????
A21         ????????????????????????????????????????????????????????????
A22         ????????????????????????????????????????????????????????????
A23         ????????????????????????????????????????????????????????????
A24         ????????????????????????????????????????????????????????????
A25         ????????????????????????????????????????????????????????????
A26         ????????????????????????????????????????????????????????????
A27         ????????????????????????????????????????????????????????????
A28         ????????????????????????????????????????????????????????????
A29         ????????????????????????????????????????????????????????????
A3          ------------------------------------------------------------
A30         ????????????????????????????????????????????????????????????
A31         ------------------------------------------------------------
A32         ????????????????????????????????????????????????????????????
A33         ????????????????????????????????????????????????????????????
A34         ????????????????????????????????????????????????????????????
A35         TGAGACGCACAAAGAGTTTAATCTCTCCCTGGCCGTGAAGCATCAGACGATTACGAACGG
A36         ------------------------------------------------------------
A37         ????????????????????????????????????????????????????????????
A38         ????????????????????????????????????????????????????????????
A39         ????????????????????????????????????????????????????????????
A4          ????????????????????????????????????????????????????????????
A40         ------------------------------------------------------------
A41         ????????????????????????????????????????????????????????????
A42         ------------------------------------------------------------
A43         ????????????????????????????????????????????????????????????
A44         ------------------------------------------------------------
A45         ????????????????????????????????????????????????????????????
A46         ????????????????????????????????????????????????????????????
A47         ????????????????????????????????????????????????????????????
A48         ????????????????????????????????????????????????????????????
A49         ????????????????????????????????????????????????????????????
A5          ????????????????????????????????????????????????????????????
A50         ????????????????????????????????????????????????????????????
A51         ????????????????????????????????????????????????????????????
A52         ------------------------------------------------------------
A53         ????????????????????????????????????????????????????????????
A54         ------------------------------------------------------------
A55         AGAGTCACACAAGGAATTCAATCTTTCCTTGGCTGTGAAACATCAAACAATTACGAATGG
A56         AGAGTCACACAAGGAATTCAATCTTTCCTTGGCTGTGAAACATCAAACAATTACGAATGG
A57         ------------------------------------------------------------
A58         ------------------------------------------------------------
A59         AGAGTCACATAAGGAGTTCAATCTTTCCTTAGCCGTGAAACATCAAACAATTACGAATGG
A6          ????????????????????????????????????????????????????????????
A60         ------------------------------------------------------------
A61         ------------------------------------------------------------
A62         ------------------------------------------------------------
A63         ------------------------------------------------------------
A64         ????????????????????????????????????????????????????????????
A65         ????????????????????????????????????????????????????????????
A66         ????????????????????????????????????????????????????????????
A67         ------------------------------------------------------------
A68         ????????????????????????????????????????????????????????????
A69         ????????????????????????????????????????????????????????????
A7          ????????????????????????????????????????????????????????????
A70         ????????????????????????????????????????????????????????????
A71         ????????????????????????????????????????????????????????????
A72         ????????????????????????????????????????????????????????????
A73         ????????????????????????????????????????????????????????????
A74         ????????????????????????????????????????????????????????????
A75         ------------------------------------------------------------
A76         ????????????????????????????????????????????????????????????
A77         ????????????????????????????????????????????????????????????
A78         ????????????????????????????????????????????????????????????
A79         ????????????????????????????????????????????????????????????
A8          ????????????????????????????????????????????????????????????
A80         ????????????????????????????????????????????????????????????
A81         ????????????????????????????????????????????????????????????
A82         ????????????????????????????????????????????????????????????
A83         ------------------------------------------------------------
A84         ------------------------------------------------------------
A85         ????????????????????????????????????????????????????????????
A86         ????????????????????????????????????????????????????????????
A87         ------------------------------------------------------------
A88         ????????????????????????????????????????????????????????????
A89         ????????????????????????????????????????????????????????????
A9          ????????????????????????????????????????????????????????????
A90         TGAAACCCATAAGGAATTCAACATTCAACTGGCCGTCAAACACCAGACAATCACGAACGG
A91         TGAAACCCATAAGGAATTCAACATTCAACTGGCCGTCAAACACCAGACAATCACGAACGG
A92         TGAAACCCATAAGGAATTCAACATTCAACTGGCCGTCAAACACCAGACAATCACGAACGG
A93         ????????????????????????????????????????????????????????????
A94         ????????????????????????????????????????????????????????????
A95         ????????????????????????????????????????????????????????????
A96         ????????????????????????????????????????????????????????????
A97         TGAAACACACAAGGAATTCAACCTTGCACTGGCTGTCAAACACCAAACAATCACGAACGG
A98         ????????????????????????????????????????????????????????????
A99         ????????????????????????????????????????????????????????????
JSP2025_138 ------------------------------------------------------------
JSP2025_322 ????????????????????????????????????????????????????????????
JSP2025_323 ------------------------------------------------------------

A1          ------------------------------------------------------------
A10         ????????????????????????????????????????????????????????????
A100        ????????????????????????????????????????????????????????????
A101        ????????????????????????????????????????????????????????????
A102        ------------------------------------------------------------
A103        ????????????????????????????????????????????????????????????
A104        ????????????????????????????????????????????????????????????
A105        ????????????????????????????????????????????????????????????
A106        ????????????????????????????????????????????????????????????
A107        ------------------------------------------------------------
A108        ------------------------------------------------------------
A109        ????????????????????????????????????????????????????????????
A11         CCTCAAATACTCGTTAGCTACTGGCAACTGGGGCGACCAAAAAAAATCCATGTCCTCCAA
A110        ????????????????????????????????????????????????????????????
A111        ????????????????????????????????????????????????????????????
A112        ????????????????????????????????????????????????????????????
A113        CCTCAAGTACTCTCTTGCTACTGGTAATTGGGGTGACCAGAAAAAATCTATGTCGTCGAA
A114        TCTCAAATATTCGCTTGCAACGGGAAATTGGGGAGATCAAAAAAAATCGATGTCGTCCAA
A115        TCTCAAATATTCCCTTGCAACAGGGAATTGGGGAGACCAGAAAAAATCAATGTCATCCAA
A12         CCTCAAATACTCGTTAGCTACTGGCAACTGGGGCGACCAAAAAAAATCCATGTCCTCCAA
A13         ????????????????????????????????????????????????????????????
A14         ????????????????????????????????????????????????????????????
A15         ????????????????????????????????????????????????????????????
A16         ????????????????????????????????????????????????????????????
A17         ????????????????????????????????????????????????????????????
A18         ????????????????????????????????????????????????????????????
A19         ????????????????????????????????????????????????????????????
A2          ????????????????????????????????????????????????????????????
A20         ????????????????????????????????????????????????????????????
A21         ????????????????????????????????????????????????????????????
A22         ????????????????????????????????????????????????????????????
A23         ????????????????????????????????????????????????????????????
A24         ????????????????????????????????????????????????????????????
A25         ????????????????????????????????????????????????????????????
A26         ????????????????????????????????????????????????????????????
A27         ????????????????????????????????????????????????????????????
A28         ????????????????????????????????????????????????????????????
A29         ????????????????????????????????????????????????????????????
A3          ------------------------------------------------------------
A30         ????????????????????????????????????????????????????????????
A31         ------------------------------------------------------------
A32         ????????????????????????????????????????????????????????????
A33         ????????????????????????????????????????????????????????????
A34         ????????????????????????????????????????????????????????????
A35         TCTCAAATATTCTTTGGCTACGGGCAACTGGGGTGACCAGAAGAAGTCGATGTCTTCCAA
A36         ------------------------------------------------------------
A37         ????????????????????????????????????????????????????????????
A38         ????????????????????????????????????????????????????????????
A39         ????????????????????????????????????????????????????????????
A4          ????????????????????????????????????????????????????????????
A40         ------------------------------------------------------------
A41         ????????????????????????????????????????????????????????????
A42         ------------------------------------------------------------
A43         ????????????????????????????????????????????????????????????
A44         ------------------------------------------------------------
A45         ????????????????????????????????????????????????????????????
A46         ????????????????????????????????????????????????????????????
A47         ????????????????????????????????????????????????????????????
A48         ????????????????????????????????????????????????????????????
A49         ????????????????????????????????????????????????????????????
A5          ????????????????????????????????????????????????????????????
A50         ????????????????????????????????????????????????????????????
A51         ????????????????????????????????????????????????????????????
A52         ------------------------------------------------------------
A53         ????????????????????????????????????????????????????????????
A54         ------------------------------------------------------------
A55         TCTTAAATATTCTCTGGCTACCGGTAATTGGGGTGATCAGAAGAAATCTATGTCTTCCAA
A56         TCTTAAATATTCTCTGGCTACCGGTAATTGGGGTGATCAGAAGAAATCTATGTCTTCCAA
A57         ------------------------------------------------------------
A58         ------------------------------------------------------------
A59         TCTTAAATATTCTCTGGCTACCGGTAATTGGGGTGACCAGAAGAAATCTATGTCTTCCAA
A6          ????????????????????????????????????????????????????????????
A60         ------------------------------------------------------------
A61         ------------------------------------------------------------
A62         ------------------------------------------------------------
A63         ------------------------------------------------------------
A64         ????????????????????????????????????????????????????????????
A65         ????????????????????????????????????????????????????????????
A66         ????????????????????????????????????????????????????????????
A67         ------------------------------------------------------------
A68         ????????????????????????????????????????????????????????????
A69         ????????????????????????????????????????????????????????????
A7          ????????????????????????????????????????????????????????????
A70         ????????????????????????????????????????????????????????????
A71         ????????????????????????????????????????????????????????????
A72         ????????????????????????????????????????????????????????????
A73         ????????????????????????????????????????????????????????????
A74         ????????????????????????????????????????????????????????????
A75         ------------------------------------------------------------
A76         ????????????????????????????????????????????????????????????
A77         ????????????????????????????????????????????????????????????
A78         ????????????????????????????????????????????????????????????
A79         ????????????????????????????????????????????????????????????
A8          ????????????????????????????????????????????????????????????
A80         ????????????????????????????????????????????????????????????
A81         ????????????????????????????????????????????????????????????
A82         ????????????????????????????????????????????????????????????
A83         ------------------------------------------------------------
A84         ------------------------------------------------------------
A85         ????????????????????????????????????????????????????????????
A86         ????????????????????????????????????????????????????????????
A87         ------------------------------------------------------------
A88         ????????????????????????????????????????????????????????????
A89         ????????????????????????????????????????????????????????????
A9          ????????????????????????????????????????????????????????????
A90         TCTTAAGTACTCATTGGCCACTGGCAACTGGGGCGACCAGAAAAAGTCCATGTCTTCCAA
A91         TCTTAAGTACTCATTGGCCACTGGCAACTGGGGCGACCAGAAAAAGTCCATGTCTTCCAA
A92         TCTTAAGTACTCATTGGCCACTGGCAACTGGGGCGACCAGAAAAAGTCCATGTCTTCCAA
A93         ????????????????????????????????????????????????????????????
A94         ????????????????????????????????????????????????????????????
A95         ????????????????????????????????????????????????????????????
A96         ????????????????????????????????????????????????????????????
A97         TCTCAAGTATTCATTGGCCACTGGCAATTGGGGCGACCAGAAAAAGTCTATGTCTTCCAA
A98         ????????????????????????????????????????????????????????????
A99         ????????????????????????????????????????????????????????????
JSP2025_138 ------------------------------------------------------------
JSP2025_322 ????????????????????????????????????????????????????????????
JSP2025_323 ------------------------------------------------------------

A1          ------------------------------------------------------------
A10         ????????????????????????????????????????????????????????????
A100        ????????????????????????????????????????????????????????????
A101        ????????????????????????????????????????????????????????????
A102        ------------------------------------------------------------
A103        ????????????????????????????????????????????????????????????
A104        ????????????????????????????????????????????????????????????
A105        ????????????????????????????????????????????????????????????
A106        ????????????????????????????????????????????????????????????
A107        ------------------------------------------------------------
A108        ------------------------------------------------------------
A109        ????????????????????????????????????????????????????????????
A11         AGCAGGTGTATCCCAGGTGCTAAATCGATACACGTATGCGTCAACACTGTCACATCTCCG
A110        ????????????????????????????????????????????????????????????
A111        ????????????????????????????????????????????????????????????
A112        ????????????????????????????????????????????????????????????
A113        AGCTGGGGTCTCGCAAGTACTAAATCGATATACATATGCCTCTACCCTATCCCACCTTCG
A114        GGCAGGTGTATCGCAGGTCTTGAACCGATATACATACGCCTCGACGCTATCTCATCTTCG
A115        GGCAGGAGTGTCGCAAGTTTTGAATCGATACACATATGCCTCGACACTTTCCCATCTTCG
A12         AGCAGGTGTATCCCAGGTGCTAAATCGATACACGTATGCGTCRACACTGTCACATCTCCG
A13         ????????????????????????????????????????????????????????????
A14         ????????????????????????????????????????????????????????????
A15         ????????????????????????????????????????????????????????????
A16         ????????????????????????????????????????????????????????????
A17         ????????????????????????????????????????????????????????????
A18         ????????????????????????????????????????????????????????????
A19         ????????????????????????????????????????????????????????????
A2          ????????????????????????????????????????????????????????????
A20         ????????????????????????????????????????????????????????????
A21         ????????????????????????????????????????????????????????????
A22         ????????????????????????????????????????????????????????????
A23         ????????????????????????????????????????????????????????????
A24         ????????????????????????????????????????????????????????????
A25         ????????????????????????????????????????????????????????????
A26         ????????????????????????????????????????????????????????????
A27         ????????????????????????????????????????????????????????????
A28         ????????????????????????????????????????????????????????????
A29         ????????????????????????????????????????????????????????????
A3          ------------------------------------------------------------
A30         ????????????????????????????????????????????????????????????
A31         ------------------------------------------------------------
A32         ????????????????????????????????????????????????????????????
A33         ????????????????????????????????????????????????????????????
A34         ????????????????????????????????????????????????????????????
A35         GGCAGGCGTATCGCAAGTACTCAATCGTTATACGTACGCGTCTACGCTATCGCACCTCCG
A36         ------------------------------------------------------------
A37         ????????????????????????????????????????????????????????????
A38         ????????????????????????????????????????????????????????????
A39         ????????????????????????????????????????????????????????????
A4          ????????????????????????????????????????????????????????????
A40         ------------------------------------------------------------
A41         ????????????????????????????????????????????????????????????
A42         ------------------------------------------------------------
A43         ????????????????????????????????????????????????????????????
A44         ------------------------------------------------------------
A45         ????????????????????????????????????????????????????????????
A46         ????????????????????????????????????????????????????????????
A47         ????????????????????????????????????????????????????????????
A48         ????????????????????????????????????????????????????????????
A49         ????????????????????????????????????????????????????????????
A5          ????????????????????????????????????????????????????????????
A50         ????????????????????????????????????????????????????????????
A51         ????????????????????????????????????????????????????????????
A52         ------------------------------------------------------------
A53         ????????????????????????????????????????????????????????????
A54         ------------------------------------------------------------
A55         AGCAGGCGTATCTCAGGTCTTAAATCGATATACTTATGCATCTACGTTATCACATCTTCG
A56         AGCAGGCGTATCTCAGGTCTTAAATCGATATACTTATGCATCTACGTTATCACATCTTCG
A57         ------------------------------------------------------------
A58         ------------------------------------------------------------
A59         AGCAGGCGTATCTCAGGTCTTAAATCGGTATACATATGCATCTACATTATCACATCTTCG
A6          ????????????????????????????????????????????????????????????
A60         ------------------------------------------------------------
A61         ------------------------------------------------------------
A62         ------------------------------------------------------------
A63         ------------------------------------------------------------
A64         ????????????????????????????????????????????????????????????
A65         ????????????????????????????????????????????????????????????
A66         ????????????????????????????????????????????????????????????
A67         ------------------------------------------------------------
A68         ????????????????????????????????????????????????????????????
A69         ????????????????????????????????????????????????????????????
A7          ????????????????????????????????????????????????????????????
A70         ????????????????????????????????????????????????????????????
A71         ????????????????????????????????????????????????????????????
A72         ????????????????????????????????????????????????????????????
A73         ????????????????????????????????????????????????????????????
A74         ????????????????????????????????????????????????????????????
A75         ------------------------------------------------------------
A76         ????????????????????????????????????????????????????????????
A77         ????????????????????????????????????????????????????????????
A78         ????????????????????????????????????????????????????????????
A79         ????????????????????????????????????????????????????????????
A8          ????????????????????????????????????????????????????????????
A80         ????????????????????????????????????????????????????????????
A81         ????????????????????????????????????????????????????????????
A82         ????????????????????????????????????????????????????????????
A83         ------------------------------------------------------------
A84         ------------------------------------------------------------
A85         ????????????????????????????????????????????????????????????
A86         ????????????????????????????????????????????????????????????
A87         ------------------------------------------------------------
A88         ????????????????????????????????????????????????????????????
A89         ????????????????????????????????????????????????????????????
A9          ????????????????????????????????????????????????????????????
A90         AGCAGGCGTATCTCAGGTGCTAAATCGGTACACATATGCGTCAACACTTTCCCATCTTCG
A91         AGCAGGCGTATCTCAGGTGCTAAATCGGTACACATATGCGTCAACACTTTCCCATCTTCG
A92         AGCAGGCGTATCTCAGGTGCTAAATCGGTACACATATGCGTCAACACTTTCCCATCTTCG
A93         ????????????????????????????????????????????????????????????
A94         ????????????????????????????????????????????????????????????
A95         ????????????????????????????????????????????????????????????
A96         ????????????????????????????????????????????????????????????
A97         AGCAGGCGTATCTCAGGTGCTAAATCGGTACACATATGCGTCGACACTTTCCCATCTTCG
A98         ????????????????????????????????????????????????????????????
A99         ????????????????????????????????????????????????????????????
JSP2025_138 ------------------------------------------------------------
JSP2025_322 ????????????????????????????????????????????????????????????
JSP2025_323 ------------------------------------------------------------

A1          ------------------------------------------------------------
A10         ????????????????????????????????????????????????????????????
A100        ????????????????????????????????????????????????????????????
A101        ????????????????????????????????????????????????????????????
A102        ------------------------------------------------------------
A103        ????????????????????????????????????????????????????????????
A104        ????????????????????????????????????????????????????????????
A105        ????????????????????????????????????????????????????????????
A106        ????????????????????????????????????????????????????????????
A107        ------------------------------------------------------------
A108        ------------------------------------------------------------
A109        ????????????????????????????????????????????????????????????
A11         TCGGTGCAACACCCCTTTGGGACGAGAAGGCAAAATTGCCAAACCTCGCCAGTTGCACAA
A110        ????????????????????????????????????????????????????????????
A111        ????????????????????????????????????????????????????????????
A112        ????????????????????????????????????????????????????????????
A113        TCGGTGTAACACCCCCCTAGGACGAGAGGGCAAGATCGCTAAACCACGTCAATTGCATAA
A114        GCGTTGCAATACGCCTTTGGGTCGGGAGGGCAAGATTGCTAAGCCTCGCCAGCTCCACAA
A115        TCGCTGCAATACGCCTCTGGGACGAGAGGGAAAGATTGCTAAGCCTCGCCAGCTGCATAA
A12         TCGGTGCAACACCCCTTTGGGACGAGAAGGCAAAATTGCCAAACCTCGCCAGTTGCACAA
A13         ????????????????????????????????????????????????????????????
A14         ????????????????????????????????????????????????????????????
A15         ????????????????????????????????????????????????????????????
A16         ????????????????????????????????????????????????????????????
A17         ????????????????????????????????????????????????????????????
A18         ????????????????????????????????????????????????????????????
A19         ????????????????????????????????????????????????????????????
A2          ????????????????????????????????????????????????????????????
A20         ????????????????????????????????????????????????????????????
A21         ????????????????????????????????????????????????????????????
A22         ????????????????????????????????????????????????????????????
A23         ????????????????????????????????????????????????????????????
A24         ????????????????????????????????????????????????????????????
A25         ????????????????????????????????????????????????????????????
A26         ????????????????????????????????????????????????????????????
A27         ????????????????????????????????????????????????????????????
A28         ????????????????????????????????????????????????????????????
A29         ????????????????????????????????????????????????????????????
A3          ------------------------------------------------------------
A30         ????????????????????????????????????????????????????????????
A31         ------------------------------------------------------------
A32         ????????????????????????????????????????????????????????????
A33         ????????????????????????????????????????????????????????????
A34         ????????????????????????????????????????????????????????????
A35         AAGATGTAACACGCCTCTTGGACGTGAAGGGAAAATAGCGAAGCCTCGTCAGTTACACAA
A36         ------------------------------------------------------------
A37         ????????????????????????????????????????????????????????????
A38         ????????????????????????????????????????????????????????????
A39         ????????????????????????????????????????????????????????????
A4          ????????????????????????????????????????????????????????????
A40         ------------------------------------------------------------
A41         ????????????????????????????????????????????????????????????
A42         ------------------------------------------------------------
A43         ????????????????????????????????????????????????????????????
A44         ------------------------------------------------------------
A45         ????????????????????????????????????????????????????????????
A46         ????????????????????????????????????????????????????????????
A47         ????????????????????????????????????????????????????????????
A48         ????????????????????????????????????????????????????????????
A49         ????????????????????????????????????????????????????????????
A5          ????????????????????????????????????????????????????????????
A50         ????????????????????????????????????????????????????????????
A51         ????????????????????????????????????????????????????????????
A52         ------------------------------------------------------------
A53         ????????????????????????????????????????????????????????????
A54         ------------------------------------------------------------
A55         AAGATGCAACACACCCCTTGGTCGTGAAGGAAAGATTGCGAAACCACGTCAGCTGCATAA
A56         AAGATGCAACACACCCCTTGGTCGTGAAGGAAAGATTGCGAAACCACGTCAGCTGCATAA
A57         ------------------------------------------------------------
A58         ------------------------------------------------------------
A59         AAGATGTAACACACCCCTTGGTCGTGAAGGAAAGATTGCGAAACCACGTCAGCTGCATAA
A6          ????????????????????????????????????????????????????????????
A60         ------------------------------------------------------------
A61         ------------------------------------------------------------
A62         ------------------------------------------------------------
A63         ------------------------------------------------------------
A64         ????????????????????????????????????????????????????????????
A65         ????????????????????????????????????????????????????????????
A66         ????????????????????????????????????????????????????????????
A67         ------------------------------------------------------------
A68         ????????????????????????????????????????????????????????????
A69         ????????????????????????????????????????????????????????????
A7          ????????????????????????????????????????????????????????????
A70         ????????????????????????????????????????????????????????????
A71         ????????????????????????????????????????????????????????????
A72         ????????????????????????????????????????????????????????????
A73         ????????????????????????????????????????????????????????????
A74         ????????????????????????????????????????????????????????????
A75         ------------------------------------------------------------
A76         ????????????????????????????????????????????????????????????
A77         ????????????????????????????????????????????????????????????
A78         ????????????????????????????????????????????????????????????
A79         ????????????????????????????????????????????????????????????
A8          ????????????????????????????????????????????????????????????
A80         ????????????????????????????????????????????????????????????
A81         ????????????????????????????????????????????????????????????
A82         ????????????????????????????????????????????????????????????
A83         ------------------------------------------------------------
A84         ------------------------------------------------------------
A85         ????????????????????????????????????????????????????????????
A86         ????????????????????????????????????????????????????????????
A87         ------------------------------------------------------------
A88         ????????????????????????????????????????????????????????????
A89         ????????????????????????????????????????????????????????????
A9          ????????????????????????????????????????????????????????????
A90         TCGGTGCAACACCCCTTTAGGTCGCGAAGGCAAGATAGCCAAACCTCGCCAGCTACACAA
A91         TCGGTGCAACACCCCTTTAGGTCGCGAAGGCAAGATAGCCAAACCTCGCCAGCTACACAA
A92         TCGGTGCAACACCCCTTTAGGTCGCGAAGGCAAGATAGCCAAACCTCGCCAGCTACACAA
A93         ????????????????????????????????????????????????????????????
A94         ????????????????????????????????????????????????????????????
A95         ????????????????????????????????????????????????????????????
A96         ????????????????????????????????????????????????????????????
A97         TCGGTGCAACACTCCTTTAGGTCGAGAAGGCAAGATCGCCAAACCTCGTCAGCTACACAA
A98         ????????????????????????????????????????????????????????????
A99         ????????????????????????????????????????????????????????????
JSP2025_138 ------------------------------------------------------------
JSP2025_322 ????????????????????????????????????????????????????????????
JSP2025_323 ------------------------------------------------------------

A1          ------------------------------------------------------------
A10         ????????????????????????????????????????????????????????????
A100        ????????????????????????????????????????????????????????????
A101        ????????????????????????????????????????????????????????????
A102        ------------------------------------------------------------
A103        ????????????????????????????????????????????????????????????
A104        ????????????????????????????????????????????????????????????
A105        ????????????????????????????????????????????????????????????
A106        ????????????????????????????????????????????????????????????
A107        ------------------------------------------------------------
A108        ------------------------------------------------------------
A109        ????????????????????????????????????????????????????????????
A11         CACACATTGGGGTATGGTCTGCCCGGCAGAAACACCAGAAGGACAAGCTTGTGGTCTCGT
A110        ????????????????????????????????????????????????????????????
A111        ????????????????????????????????????????????????????????????
A112        ????????????????????????????????????????????????????????????
A113        TACACATTGGGGAATGGTGTGCCCTGCAGAGACACCTGAAGGTCAAGCCTGTGGTCTTGT
A114        TACCCATTGGGGAATGGTGTGCCCTGCAGAAACTCCTGAAGGCCAGGCCTGCGGTCTAGT
A115        TACTCATTGGGGGATGGTGTGTCCCGCAGAGACCCCTGAAGGTCAAGCTTGTGGTCTCGT
A12         CACACATTGGGGTATGGTYTGCCCGGCAGAAACACCAGAAGGACARGCTTGTGGTCTCGT
A13         ????????????????????????????????????????????????????????????
A14         ????????????????????????????????????????????????????????????
A15         ????????????????????????????????????????????????????????????
A16         ????????????????????????????????????????????????????????????
A17         ????????????????????????????????????????????????????????????
A18         ????????????????????????????????????????????????????????????
A19         ????????????????????????????????????????????????????????????
A2          ????????????????????????????????????????????????????????????
A20         ????????????????????????????????????????????????????????????
A21         ????????????????????????????????????????????????????????????
A22         ????????????????????????????????????????????????????????????
A23         ????????????????????????????????????????????????????????????
A24         ????????????????????????????????????????????????????????????
A25         ????????????????????????????????????????????????????????????
A26         ????????????????????????????????????????????????????????????
A27         ????????????????????????????????????????????????????????????
A28         ????????????????????????????????????????????????????????????
A29         ????????????????????????????????????????????????????????????
A3          ------------------------------------------------------------
A30         ????????????????????????????????????????????????????????????
A31         -------------------------------------------------TGTGGTCTTGT
A32         ????????????????????????????????????????????????????????????
A33         ????????????????????????????????????????????????????????????
A34         ????????????????????????????????????????????????????????????
A35         CACGCATTGGGGAATGGTTTGTCCTGCAGAGACCCCAGAAGGTCAAGCATGTGGTCTTGT
A36         --------------------------------------------------GTGGTCTTGT
A37         ????????????????????????????????????????????????????????????
A38         ????????????????????????????????????????????????????????????
A39         ????????????????????????????????????????????????????????????
[truncated: 210,010 more chars]
