# Supplementary material for: Pulchragaricus rhodophyllus gen. et sp. nov. (Callistosporiaceae, Agaricales) from Yunnan, China, Based on Morphological and Molecular Data
Source: Life (Basel). 2026 May 27;16(6):899. doi: 10.3390/life16060899 (PMC13301615; doi:10.3390/life16060899)
Supplement: Supplementary file 1 [file life-16-00899-s001.zip › Supplementary File S1/ITS-LSU.phy]

 118 2502
A1          ---------------------------ATTAATGAA---TGAACTTGATCAGG---CTGTTGCTGGTCCTTCA---GGGGGC-AT-----CGTGCACGCCT-GATCATTG-TTTCTT-----TA--ACC----ACCTGTGCACC-TTTTGTAGA---------------------------------------------------------------------------------------------------------------------------------------------CTTTTGAGGGGTTGCCGTCGCTTTC--GTGTGAAGCCGGCTCTTCTTGTGATCATG---------------------TCTATGTT-TTTC--TTTTA-TATACCCA------AGTA-TCA---GAATGT---TGTCTGGGCC-----TTTTGTGCCT---------TTAATG-ATGTTAT---ACAACTTTCAACAACGGATCTCTTGGCTCTCGCATCGATGAAGAACGCAGCGAAATGCGATAAGTAATGTGAATTGCAGAA-TTCAGTGAATCATCGAATCTTTGAACGCACCTTGCGCTCCTT-GGTATTCCGAGGAGCATGCCTGTTTGAGTGTC-ATGATATATTCTC---------AAATGTTATCATCGT-----------------TGATGGTAAGGTTTGGATTGTGGAA-------------------------------------------------------------------------------------------------------------------------------------------------------------------------------------------------------------------------------GGTT--------------------------------------------------------------------------------------------------------------------------CCCTTAGTAACTGCGAGTGAAGCGGGAAAAGCTCAAATTTAAAATCTGGCGGTC------TCTGGCCGTCCGAGTTGTAATTTAGAGAAGTGCTATCCGTGCTGGACCATGTACAAGTCTCCTGGAATGGAGCGTCATAGAGGGTGAGAATCCCGTCTCTGACATGGA-CTCCCAGTGC-ATTGTGATGTGCTCTCGAAGAGTCGAGTTGTTTGGGAATGCAGCTCTAAATGGGTGGTAAATTCCATCTAAAGCTAAATATTGGCGAGAGACCGATAGCGAACAAGTACCGTGAGGGAAAGATGAAAAGAACTTTGGAAAGAGAGTTAAACAGT-ACGTGAAATTGTTGAAAGGGAAACGCTTGAAGTCAGTCGCGTCGAC-CGGGGATCAA-CCTGGCATTC------GTGCTCGGTGTACTTTCCGG-TAGATGGGTCAACATCGATTTTGATCGGTGGACAAAGG-----TCAGAGGAAATGTGGCATC-----TTCGGATGTGTTTATAG---ACTCTGATCTTATACATCGGTCAGGATCGAGGAACTCGGCACGTC----GTCAGGCTG---------------------------TGCTTA-----GGATGTTGGC--ATAATGGCTTTTAATCGACCCGTCTTGAAACACGGACCAAGGAGTCTAACATGCCTGCGAGTATTT-GGGTG-TGAAAACCCAT-ATGCGCAATGAAAGTGAAGATCAGGATCTCT-GTCG---TGGAGAGCACTGATGCCCGGACCAGAGCTTTT----GTGACGGATCTGCGGTAGAGCATGCATGTTGGGACCCGAAAGATGGTGAACTATGCCTGAATAGGGTGAAGCCAGAGGAAACTCTGGTGGAGGCTCGTAGCGATTCTGACGTGCAAATCGATCGTCAAATTTG---------GGTATAGGGGC-GAAAGACTAATCGAA-CCATCTAGTAGCTGGTTCCTGCCGAAGTTT-----CCCTCAGGATAGCAGAAACTCA-TATCAGATTTATGTGGTAAAGCGAATGATTAGAGGCCTTGGGGTTGTAACAACCTTAACCTATTCTCAAACTTTAAATATGTAAGAACAAGCCGTCTCTTGGTTGGACCGCTTGGCGATTGAGAGTTTCTAGTGGGCCATTTTTGGTAAGCAGAACTGGCGATGCGGGATGAACCGAACGCGAGGTTAAGGTGCCGGAATTCACGCTCATCAGACACCACAAAAGGTGTTAGTTCATCTAGACAGCAGGACGGTGGCCATGGAAGTCGGAATCCGCTAAGGAGTGTGTAACAACTCACCTGCCGAATGAACTAGCCCTGAAAATGGATGGCGCTTAAGCGTGATACCCATACCTCGCCGTCAGTGTTGT-AGTGACG--CACTGACGAG------------------------------------
A10         --------------------AAGGATCATTATTGAA---TGAACTTGGTC-AAG--TTGTTGCTGGCTCCT-----AGGAGC-ATAT---TGTGCACAC-TTGACCTTCA-TTCTAAT----CA---CC----ACTTGTGCACTTGTCTGTAGAAAA--AAACCCCTCAGATAAATTAAATTATTCAGG--------TATA------------------------------------------TGCGCCTATATGC----------------------------------ACCTGAGTTTGAAGGTTTGCTGT----------GCGAAAGTCAGCTTTCCTTTATT----CTAGTTCCATTTGGGGGGGTRATCTATGTA-T--TATATTAT-AACACTTC-TAATGTATGTTAAC-TGAATGTT--TGGGTTACTTA-T---------------------AT------TGAAAT---ACAACTTTCAACAATGGATCTCTTGGCTCTCGCATCGATGAAGAACGCAGCGAAATGCGATAAGTAATGTGAATTGCAGAA-TTCAGTGAATCATCGAATCTTTGAACGCACCTTGCGCTCCTT-GGTATTCCGAGGAGCATGCCTGTTTGAGTGTCATTAAAA-TTTCTC----------AATC---TACTTTTGTTTCT-ATTGAACAAA--ATGTTAGAATTGGACTATGGGAG-------TTGCTGG-CTTTTG------------------TAAAGTCAGCTCTTCTGAAAAGTATTAGCTAG---------ACTTTGTTGATGAACAAG----C-TTTTGGTGTGATAA----------------CTATCTACG-CCTT---TGCTT------TAATATCATTTCAT------GTTTAGCTTATAATC--------ATTTGGTCTTCACTTTATAGAC----------CTTTTA-TTTATTTAACTTG--ACCTCAAATCAGGTAGGACTACCCGCTGAACTTAAGCATATC--------------CAATAAGCGGAGGAAAAGAAACTAAC-AAGGATTCCCTTAGTAACTGCGAGTGAAGTGGGAAAAGCTCAAATTTAAAATCTGGTAGTC------TTTGATTACCCGAGTTGTAACCTAGAGAAGTGTTATCCGCGCTGGACCGTGTATAAGTCTCCTGGAATGGAGCGTCATAGAGGGTGAGAATCCCGTCTTTGACACGGA-CTACCAGGGCTTTAGTGATATGCTCTCAAAGAGTCGAGTTGTTTGGGAATGCAGCTCTAAATGGGTGGTAAATTCCATCTAAAGCTAAATATTGGCGAGAGACCGATAGCGAACAAGTACCGTGAGGGAAAGATGAAAAGAACTTTGGAAAGAGAGTTAAACAGT-ACGTGAAATTGTTGAAAGGGAAACGCTTGAAGTCAGTCATGTTAGT-CAGGAATCAG-CCTTGCCTTT------TAGCTTGGTGTATTTCCTGG-TTGACAGGTCAGTATCAATTTTGACTGGTAGATAAAGG-----TCAAGGGAA-TGTGACATCT----TTTTGATGTG-TTATAG---CCCTTGGTTGAATATATCAGTTGGGATTGAGGAACTCAGCATGCC----GCAAGGCCGGG---TTTTTTA--AACCACG-TTACATGCTTA-----GGATACTGGC--AAAATGGC-TTTAATCGACCCGTCTTGAAACACGGACCAAGGAGTCTAACATGCCTGCGAGTGTTT-GGGTG--GAAAACCCAT-GCGCGTAATGAAAGTGAAGATCAAGATCCTT-GTCA---TGAGGAGCATTGATGCCCGGACTAGATCTTTT---AGTGACAGTTCCGCGGTAGAGCATGTATGTTGGGACCCGAAAGATGGTGAACTATGCCTGAATAGGGTGAAGCCAGAGGAAACTCTGGTGGAGGCTCGTAGCGATTCTGACGTGCAAATCGATCGTCGAATTTG---------GGTATAGGGGC-GAAAGACTAATCGAA-CC-------------------------------------------------------------------------------------------------------------------------------------------------------------------------------------------------------------------------------------------------------------------------------------------------------------------------------------------------------------------------------------------------------------------------------------------------------------------------------------------------
A100        --------------CTGCGGAAGGATCATTATTGAA---TGAACTTGGTCCAAG--TTGTTGCTGGCTCCT-----TGGAGC-ATATATGTGTGCACGC-TTGGTACTCA-TTCTATT----TA--CCC----ACCTGTGCACTCTTTTGTAGAG----------CCCTGAGATATTTAGTTATTCAGG--------TGTT------------------------------------------------------------------------------------------TCCTGAGTTGAAGGTTTGCTGT----------GCGAAAGTCAGCTTTCCTTTATT--------TTTTATCTCTAGGG--ATTCTATGTA-T-----TCTTA-TATACTCC-TAATGAATG-TAAC-AGAATGTT--ATGTTGGTTTT-A---------------------AAAAAACACAATAT---ACAACTTTCAACAATGGATCTCTTGGCTCTCGCATCGATGAAGAACGCAGCGAAATGCGATAAGTAATGTGAATTGCAGAA-TTCAGTGAATCATCGAATCTTTGAACGCATCTTGCGCCCCTT-GGTATTCCGAGGAGCATGCCTGTTTGAGTGTC-ATTAAA-TTTCTC----------AATC-CTTCCTTTCGTTCTC-AATGAATGAAAGAGGTTGGCATTGGAATGTGGAAG-------CTGCAGG--CTTTTTATTAT-------TATAATAAAGTCAGCTCTTCTAAAAAGCATTAGC-TA-----AATGTTTTGAGAATTAAACTAG----C-ATTG-GTGTGATAA----------------TTATCTACG-CCAT---TTGTT------AAATCTCTTCATAG-------TTTAGCTTCTAATATAA-----CATTGGT-CTTTG-----GGAC----------CTTG---TTTTGATAATTTG--ACCTCAAATCAGGTAGGACTACCCGCTGAACTTAAGCATATC--????????????????????????????????????????????????????????????????????????????????????????????????????????????????????????????????????????????????????????????????????????????????????????????????????????????????????????????????????????????????????????????????????????????????????????????????????????????????????????????????????????????????????????????????????????????????????????????????????????????????????????????????????????????????????????????????????????????????????????????????????????????????????????????????????????????????????????????????????????????????????????????????????????????????????????????????????????????????????????????????????????????????????????????????????????????????????????????????????????????????????????????????????????????????????????????????????????????????????????????????????????????????????????????????????????????????????????????????????????????????????????????????????????????????????????????????????????????????????????????????????????????????????????????????????????????????????????????????????????????????????????????????????????????????????????????????????????????????????????????????????????????????????????????????????????????????????????????????????????????????????????????????????????????????????????????????????????????????????????????????????????????????????????????????????????????????????????????????????????????????????????????????????????????????????????????????????????????????????????????????????????????????????????????????????????????
A101        -TCCGTAGGTGAACCTGCGGAAGGATCATTATTGAA---TGAACTTGGTCCAAG--TTGTTGCTGGCTCCT-----TGGAGC-ATATATGTGTGCACGC-TTGGTACTCA-TTCTATT----TA--CCC----ACCTGTGCACTCTTTTGTAGAG----------CCCTGAGATATTTAGTTATTCAGG--------TGTT------------------------------------------------------------------------------------------TCCTGAGTTGAAGGTTTGCTGT----------GCGAAAGTCAGCTTTCCTTTATT--------TTTTATCTCTAGGG--ATTCTATGTA-T-----TCTTA-TATACTCC-TAATGAATG-TAAC-AGAATGTT--ATGTTGGTTTT-A---------------------AAAAAACACAATAT---ACAACTTTCAACAATGGATCTCTTGGCTCTCGCATCGATGAAGAACGCAGCGAAATGCGATAAGTAATGTGAATTGCAGAA-TTCAGTGAATCATCGAATCTTTGAACGCATCTTGCGCCCCTT-GGTATTCCGAGGAGCATGCCTGTTTGAGTGTC-ATTAAA-TTTCTC----------AATC-CTTCCTTTCGTTCTC-AATGAATGAAAGAGGTTGGCATTGGAATGTGGAAG-------CTGCAGG--CTTTTTATTAT-------TATAATAAAGTCAGCTCTTCTAAAAAGCATTAGC-TA-----AATGTTTTGAGAATTAAACTAG----C-ATTG-GTGTGATAA----------------TTATCTACG-CCAT---TTGTT------AAATCTCTTCATAG-------TTTAGCTTCTAATATAA-----CATTGGT-CTTTG-----GGAC----------CTTG---TTTTGATAATTTG--ACCTCAAATCAGGTAGGACTACCCGCTGAACTTAAGCATATCAA????????????????????????????????????????????????????????????????????????????????????????????????????????????????????????????????????????????????????????????????????????????????????????????????????????????????????????????????????????????????????????????????????????????????????????????????????????????????????????????????????????????????????????????????????????????????????????????????????????????????????????????????????????????????????????????????????????????????????????????????????????????????????????????????????????????????????????????????????????????????????????????????????????????????????????????????????????????????????????????????????????????????????????????????????????????????????????????????????????????????????????????????????????????????????????????????????????????????????????????????????????????????????????????????????????????????????????????????????????????????????????????????????????????????????????????????????????????????????????????????????????????????????????????????????????????????????????????????????????????????????????????????????????????????????????????????????????????????????????????????????????????????????????????????????????????????????????????????????????????????????????????????????????????????????????????????????????????????????????????????????????????????????????????????????????????????????????????????????????????????????????????????????????????????????????????????????????????????????????????????????????????????????????????????????????????
A102        TTCCGTAGGTGAACCTGCGGAAGGATCATTAACGAA---TGAACTTGGGTCAAAGCTGATTGCTGGTCCTT-----AGGGGC-A------TGTGCACGCTTGGGCTCTTG-TTTTC-------A--ACC----ACCTGTGCACC-TCTTGTAGATCTCGGAGTTCTTTCTGTCA--ACCTCTGGTTGG-------------------------------------------------------------------------------------------------------------ATTGGAGCATT-----------------------TGCTTTTGCCATTGCTCTGGG--GAACCCCCCGAG------TCTATGTT-TTTT---CATA-TATACACC------TTTG-TCATTGGAATGTTTCATATTGGGC----C--TTTGGGCCT---------ATAATAAATAT-AT---ACAACTTTCAACAACGGATCTCTTGGCTCTCGCATCGATGAAGAACGCAGCGAAATGCGATAAGTAATGTGAATTGCAGAA-TTCAGTGAATCATCGAATCTTTGAACGCACCTTGCGCTCCTT-GGTATTCCGAGGAGCATGCCTGTTTGAGTGTC-ATGAAA--TTCTC----------AACC-TTTTCTTGCTTTGTTGAG------------AAAATGGCTTGGATGTGGAAG-------TTGCGGG-CTTCTTTAT---------------TGAGGTCGGCTCTTCTGAAATGCATTAGCAGG-----ACCC---TATTGTCTTCACTGG----T-CTTG-GTGTGATAA----------------TTATCTATA-CCAA---CTGAYC---ATGGACAAAACA--TTTAAAGGGTTCAGCTTTCG--AACC----------GTCTTATTTATA-AGACTAGATAA------------TGACAACTT------------------------------------------------------------------------------------------------CCTAGTAACTGCGAGTGAAGCGGGAAAAGCTCAAATTTAAAATCTGGCGGTC-----CCTTGGCTGTCCGAGTTGTAATCTAGAGAAGTGCTATCCGCGCTGGACCGTGTACAAGTCTCCTGGAATGGAGCGTCATAGAGGGTGAGAATCCCGTCTCTGACACGGA-CTGCCAGGGCTTTTGTGATGCGCTCTCGAAGAGTCGAGTTGTTTGGGAATGCAGCTCTAAATGGGTGGTAAATTCCATCTAAAGCTAAATATTGGCGAGAGACCGATAGCGAACAAGTACCGTGAGGGAAAGATGAAAAGAACTTTGGAAAGAGAGTTAAACAGT-ACGTGAAATTGTTGAAAGGGAAACGCTTGAAGTCAGTCGCGTTGAC-CGGGAATCAA-CCTTGCTTC--------TGCTTGGTGCACTTTCCGG-TTGACGGGTCAGCATCAATTTTGACCGGTGGAAAAAGG-----TGGAGGGAA-TGTGGCATC-----CTTGGATGTG-TTATAG---CCCTTGATCGTATGCATCGGTTGGGATTGAGGAACTCAGCACGCC----GCAAGGCCGGG---TTTTT----AACCACG--TTCGTGCTTA-----GGATGCTGGC--ATAATGGC-TTTAATCGACCCGTCTTGAAACAC------------------------------------------------------------------------------------------------------------------------------------------------------------------------------------------------------------------------------------------------------------------------------------------------------------------------------------------------------------------------------------------------------------------------------------------------------------------------------------------------------------------------------------------------------------------------------------------------------------------------------------------------------------------------------------------------------------------------------------------------------------------------------------------------------------
A103        TTCCGTAGGTGAACCTGCGGAAGGATCATTAATGAA---TGAACTTGAGTCAATGCTGATTGCTGGTCCTT-----AGGGACAA------TGTGCACGCTT-GGCTCTTG-TTTTT------AA--ACC----ACCTGTGCACT-TTTTGTAGACTTTGGAGTTCTTTTTATTATCAACTTTGGTTGG-------------------------------------------------------------------------------------------------------------ATTGGAGTATTGA----------------CAAATTAATTTGTCCACTACTCTGGTGAGGGGGGCTCCAG------TCTATGTT-TTTA---TACA-TATACCAT---TTGATTG-TCTCTGGAATGT---TTATTGGGG----CATTTATTGCCT---------ATAACGATATTAAT---ACAACTTTCAACAACGGATCTCTTGGCTCTCGCATCGATGAAGAACGCAGCGAAATGCGATAAGTAATGTGAATTGCAGAA-TTCAGTGAATCATCGAATCTTTGAACGCACCTTGCGCTCCTT-GGTATTCCGAGGAGCATGCCTGTTTGAGTGTC-ATGAAA--TTCTC----------AACC-TTTTTTTTCTTATTTGTT-----CAAGAT-AAAAAGGCTTGGATGTGGAGG-------TTGCAGG-CTTCTCTTCT------------TTTGAGGTCAGCTCTTCTGAAATGCATTAGCAGG-----ACCTGG--ATTGCCTTTACTGG----T-CTTG-GTGTGATAA----------------TTATCTACA-TCAT---TAAACCA--ATGGACAATCAG--ATAAAAGGGTTCAGCTCTCG--AACT----------GTCTTGAAAAAACAGAC--AACTT------------TGACAACCTTTTGACCTCAAATCAGGTAGGACTACCCGT-----------------------------------------------------------------------TAACTGCGAGTGAAGCGGGAAAAGCTCAAATTTAAAATCTGACAGTC------TTTGGCTGTCCGAGTTGTAATCTAGAGAAGTGCTATCCGCGCTGGACCGTGTACAAGTCTCCTGGAATGGAGCGTCATAGAGGGTGAGAATCCCGTCTCTGACACGGA-CTACCAGGGCTTTTGTGATGCGCTCTCAAAGAGTCGAGTTGTTTGGGAATGCAGCTCTAAATGGGTGGTAAATTCCATCTAAAGCTAAATATTGGCGAGAGACCGATAGCGAACAAGTACCGTGAGGGAAAGATGAAAAGAACTTTGGAAAGAGAGTTAAACAGT-ACGTGAAATTGTTGAAAGGGAAACGCTTGAAGTCAGTCGCATTGGC-CAGGGATCAA-CCTTGCTCTT------TTGCTTGGTGTACTTTCTGG-TTGATGGGTCAGCATCAATTTTGACTGGTGGAAAAAGG-----TCAGGGGAA-TGTGGCATC-----TTTGGATGTG-TTATAG---CCCTTGATTGTATACATCGGTTGGGATTGAGGAACTCAGCATGCC----GCAAGGCCGGG---TTTTT----AACCACG--TACATGCTTA-----GGATGCTGGC--ATAATGGC-TTTAATCGACCCGTCTTGAAACACGGACCAAGGAGTCTAACATGCCTGCGAGTATTT-GGGTG--GAAAACCCAT-GTGCGCAATGAAAGTGAAGATCAGGATCTCT-GTCA---TGGAGAGCACTGATGCCCGGACCAGACCTTTT----GTGACGGATCTGCGGTAGAGCAAGCATGTTGGGACCCGAAAGATGGTGAACTATGCCTGAATAGGGTGAAGCCAGAGGAAACTCTGGTGGAGGCTCGTAGCGATTCTGACGTGCAAATCGATCGTCAAATTTG---------GGT----------------------------------------------------------------------------------------------------------------------------------------------------------------------------------------------------------------------------------------------------------------------------------------------------------------------------------------------------------------------------------------------------------------------------------------------------------------------------------------------------------------------------
A104        TTCCGTAGGTGAACCTGCGGAAGGATCATTAATGAA---TGAACTTGAGTCAATGCTGATTGCTGGTCCTT-----AGGGACAA------TGTGCACGCTT-GGCTCTTG-TTTTT------AA--ACC----ACCTGTGCACT-TTTTGTAGACTTTGGAGTTCTTTTTATTATCAACTTTGGTTGG-------------------------------------------------------------------------------------------------------------ATTGGAGTATTGA----------------CAAATTAATTTGTCCACTACTCTGGTGAGGGGGGCTCCAG------TCTATGTT-TTTA---TACA-TATACCAT---TTGATTG-TCTCTGGAATGT---TTATTGGGG----CATTTATTGCCT---------ATAACGATATTAAT---ACAACTTTCAACAACGGATCTCTTGGCTCTCGCATCGATGAAGAACGCAGCGAAATGCGATAAGTAATGTGAATTGCAGAA-TTCAGTGAATCATCGAATCTTTGAACGCACCTTGCGCTCCTT-GGTATTCCGAGGAGCATGCCTGTTTGAGTGTC-ATGAAA--TTCTC----------AACC-TTTTTTTTCTTATTTGTT-----CAAGAT-AAAAAGGCTTGGATGTGGAGG-------TTGCAGG-CTTCTCTTCT------------TTTGAGGTCAGCTCTTCTGAAATGCATTAGCAGG-----ACCTGG--ATTGCCTTTACTGG----T-CTTG-GTGTGATAA----------------TTATCTACA-TCAT---TAAACCA--ATGGACAATCAG--ATAAAAGGGTTCAGCTCTCG--AACT----------GTCTTGAAAAAACAGAC--AACTT------------TGACAACCTTTTGACCTCAAATCAGGTAGGACTACCCGT-----------------------------------------------------------------------TAACTGCGAGTGAAGCGGGAAAAGCTCAAATTTAAAATCTGACAGTC------TTTGGCTGTCCGAGTTGTAATCTAGAGAAGTGCTATCCGCGCTGGACCGTGTACAAGTCTCCTGGAATGGAGCGTCATAGAGGGTGAGAATCCCGTCTCTGACACGGA-CTACCAGGGCTTTTGTGATGCGCTCTCAAAGAGTCGAGTTGTTTGGGAATGCAGCTCTAAATGGGTGGTAAATTCCATCTAAAGCTAAATATTGGCGAGAGACCGATAGCGAACAAGTACCGTGAGGGAAAGATGAAAAGAACTTTGGAAAGAGAGTTAAACAGT-ACGTGAAATTGTTGAAAGGGAAACGCTTGAAGTCAGTCGCATTGGC-CAGGGATCAA-CCTTGCTCTT------TTGCTTGGTGTACTTTCTGG-TTGATGGGTCAGCATCAATTTTGACTGGTGGAAAAAGG-----TCAGGGGAA-TGTGGCATC-----TTTGGATGTG-TTATAG---CCCTTGATTGTATACATCGGTTGGGATTGAGGAACTCAGCATGCC----GCAAGGCCGGG---TTTTT----AACCACG--TACATGCTTA-----GGATGCTGGC--ATAATGGC-TTTAATCGACCCGTCTTGAAACACGGACCAAGGAGTCTAACATGCCTGCGAGTATTT-GGGTG--GAAAACCCAT-GTGCGCAATGAAAGTGAAGATCAGGATCTCT-GTCA---TGGAGAGCACTGATGCCCGGACCAGACCTTTT----GTGACGGATCTGCGGTAGAGCAAGCATGTTGGGACCCGAAAGATGGTGAACTATGCCTGAATAGGGTGAAGCCAGAGGAAACTCTGGTGGAGGCTCGTAGCGATTCTGACGTGCAAATCGATCGTCAAATTTG---------GGT----------------------------------------------------------------------------------------------------------------------------------------------------------------------------------------------------------------------------------------------------------------------------------------------------------------------------------------------------------------------------------------------------------------------------------------------------------------------------------------------------------------------------
A105        TTCCGTAGGTGAACCTGCGGAAGGATCATTAATGAA---TGAACTTGAGTCAATGCTGATTGCTGGTCCTT-----AGGGACAA------TGTGCACGCTT-GGCTCTTG-TTTTT-------A--ACC----ACCTGTGCACT-TTTTGTAGACTTTGGAGTTCTTTTTATTATCAACTTTGGTTGG-------------------------------------------------------------------------------------------------------------ATTGGAGTATTGA----------------CAAATTAATTTGTCCACTACTCTGGTGAGGGGGGCTCCAG------TCTATGTT-TTTA---TATA-TATACCAT---TTGATTG-TCTCTGGAATGT---TTATTGGGG----CATTTATTGCCT---------ATAACGATATTAAT---ACAACTTTCAACAACGGATCTCTTGGCTCTCGCATCGATGAAGAACGCAGCGAAATGCGATAAGTAATGTGAATTGCAGAA-TTCAGTGAATCATCGAATCTTTGAACGCACCTTGCGCTCCTT-GGTATTCCGAGGAGCATGCCTGTTTGAGTGTC-ATGAAA--TTCTC----------AACC-TTTTTTTTCTTATTTGTT-----CAAGATAAAAAAGGCTTGGATGTGGAGG-------TTGCAGG-CTTCTCTTCT------------TTTGAGGTCAGCTCTTCTGAAATGCATTAGCAGG-----ACCTGG--ATTGCCTTTACTGG----T-CTTG-GTGTGATAA----------------TTATCTACA-TCAT---TAAACCA--ATGGACAATCAG--ATAAAAGGGTTCAGCTCTCG--AACT----------GTCTTGAAAAAACAGAC--A-----------------GACAACTT------------------------------------------------------------------------------------------------CCTAGTAACTGCGAGTGAAGCGGGAAAAGCTCAAATTTAAAATCTGACAGTC------TTTGGCTGTCCGAGTTGTAATCTAGAGAAGTGCTATCCGCGCTGGACCGTGTACAAGTCTCCTGGAATGGAGCGTCATAGAGGGTGAGAATCCCGTCTCTGACACGGA-CTACCAGGGCTTTTGTGATGCGCTCTCAAAGAGTCGAGTTGTTTGGGAATGCAGCTCTAAATGGGTGGTAAATTCCATCTAAAGCTAAATATTGGCGAGAGACCGATAGCGAACAAGTACCGTGAGGGAAAGATGAAAAGAACTTTGGAAAGAGAGTTAAACAGT-ACGTGAAATTGTTGAAAGGGAAACGCTTGAAGTCAGTCGCATTGGC-CAGGGATCAA-CCTTGCTCTT------TTGCTTGGTGTACTTTCTGG-TTGATGGGTCAGCATCAATTTTGACTGGTGGAAAAAGG-----TCAGGGGAA-TGTGGCATC-----TTTGGATGTG-TTATAG---CCCTTGATTGTATACATCGGTTGGGATTGAGGAACTCAGCATGCC----GCAAGGCCGGG---TTTTT----AACCACG--TACATGCTTA-----GGATGCTGGC--ATAATGGC-TTTAATCGACCCGTCTTGAAACACGGACCAAGGAGTCTAACATGCCTGCGAGTATTT-GGGTG--GAAAACCCAT-GTGCGCAATGAAAGTGAAGATCAGGATCTCT-GTCA---TGGAGAGCACTGATGCCCGGACCAGACCTTTT----GTGACGGATCTGCGGTAGAGCAAGCATGTTGGGACCCGAAAGATGGTGAACTATGCCTGAATAGGGTGAAGCCAGAGGAAACTCTGGTGGAGGCTCGTAGCGATTCTGACGTGCAAATCGATCGTCAAATTTG---------GGTATAGGGG---------------------------------------------------------------------------------------------------------------------------------------------------------------------------------------------------------------------------------------------------------------------------------------------------------------------------------------------------------------------------------------------------------------------------------------------------------------------------------------------------------------------
A106        TTCCGTAGGTGAACCTGCGGAAGGATCATTAATGAA---TGAACTTGAGTCAATGCTGATTGCTGGTCCTT-----AGGGACAA------TGTGCACGCTT-GGCTCTTG-TTTTT-------A--ACC----ACCTGTGCACT-TTTTGTAGACTTTGGAGTTCTTTTTATTATCAACTTTGGTTGG-------------------------------------------------------------------------------------------------------------ATTGGAGTATTGA----------------CAAATTAATTTGTCCACTACTCTGGTGAGGGGGGCTCCAG------TCTATGTT-TTTA---TATA-TATACCAT---TTGATTG-TCTCTGGAATGT---TTATTGGGG----CATTTATTGCCT---------ATAACAATATTAAT---ACAACTTTCAACAACGGATCTCTTGGCTCTCGCATCGATGAAGAACGCAGCGAAATGCGATAAGTAATGTGAATTGCAGAA-TTCAGTGAATCATCGAATCTTTGAACGCACCTTGCGCTCCTT-GGTATTCCGAGGAGCATGCCTGTTTGAGTGTC-ATGAAA--TTCTC----------AACC-TTTTTTTTCTTATTTGTT-----CAAGATAAAAAAGGCTTGGATGTGGAGG-------TTGCAGG-CTTCTCTTCT------------TTTGAGGTCAGCTCTTCTGAAATGCATTAGCAGG-----ACCTGG--ATTGCCTTTACTGG----T-CTTG-GTGTGATAA----------------TTATCTACA-TCAT---TAAACCA--ATGGACAATCAG--ATAAAAGGGTTCAGCTCTCG--AACT----------GTCTTGAAAAAACAGAC--A-----------------GACAACTTT-------------------GACAA-----------------------------------------------------------------------CCTAGTAACTGCGAGTGAAGCGGGAAAAGCTCAAATTTAAAATCTGACAGTC------TTTGGCTGTCCGAGTTGTAATCTAGAGAAGTGCTATCCGCGCTGGACCGTGTACAAGTCTCCTGGAATGGAGCGTCATAGAGGGTGAGAATCCCGTCTCTGACACGGA-CTACCAGGGCTTTTGTGATGCGCTCTCAAAGAGTCGAGTTGTTTGGGAATGCAGCTCTAAATGGGTGGTAAATTCCATCTAAAGCTAAATATTGGCGAGAGACCGATAGCGAACAAGTACCGTGAGGGAAAGATGAAAAGAACTTTGGAAAGAGAGTTAAACAGT-ACGTGAAATTGTTGAAAGGGAAACGCTTGAAGTCAGTCGCATTGGC-CAGGGATCAA-CCTTGCTCTT------TTGCTTGGTGTACTTTCTGG-TTGATGGGTCAGCATCAATTTTGACTGGTGGAAAAAGG-----TCAGGGGAA-TGTGGCATC-----TTTGGATGTG-TTATAG---CCCTTGATTGTATACATCGGTTGGGATTGAGGAACTCAGCATGCC----GCAAGGCCGGG---TTTTT----AACCACG--TACATGCTTA-----GGATGCTGGC--ATAATGGC-TTTAATCGACCCGTCTTGAAACACGGACCAAGGAGTCTAACATGCCTGCGAGTATTT-GGGTG--GAAAACCCAT-GTGCGCAATGAAAGTGAAGATCAGGATCTCT-GTCA---TGGAGAGCACTGATGCCCGGACCAGACCTTTT----GTGACGGATCTGCGGTAGAGCAAGCATGTTGGGACCCGAAAGATGGTGAACTATGCCTGAATAGGGTGAAGCCAGAGGAAACTCTGGTGGAGGCTCGTAGCGATTCTGACGTGCAAATCGATCGTCAAATTTG---------GGTATAGGGG---------------------------------------------------------------------------------------------------------------------------------------------------------------------------------------------------------------------------------------------------------------------------------------------------------------------------------------------------------------------------------------------------------------------------------------------------------------------------------------------------------------------
A107        -------------------------------------------------------------------------------------------------------------------------------------------------------------------------------------------------------------------------------------------------------------------------------------------------------------------------------------------------------------------------------------------------------------CCAY---TTGATWG-TCATTGGAATGT---TTATTGGGC--------TCATGCCC---------ATAATAATAATAAT---ACAACTTTCAACAACGGATCTCTTGGCTCTCGCATCGATGAAGAACGCAGCGAAATGCGATAAGTAATGTGAATTGCAGAA-TTCAGTGAATCATCGAATCTTTGAACGCACCTTGCGCTCCTT-GGTACTCCGAGGAGCATGCCTGTTTGAGTGTC-ATGAAA--TTCTC----------AACC-TTTTCTTACTTGTTAAG-------------AGAAAGGCTTGGATGTGGGAG------GTTGCAGG-CTTCTC------------------TGAGGTCAGCTCTTCTGAAATGTATTAGCAGG-----ACCTGATTGTTCATTTGACTGG----T-CTTG-GTGTGATAA----------------TTATCTACA-YCAT---TGAACCG-CATGGACAAYACATTTTTAAAGGGTTCAGCTCTCA--AACT----------GTCTTGATAAAA-AGAC--AATTG------------ACACAAC---------------------------------------------------------------------------------------------------CTAGTAACTGCGAGTGAAGCGGGAAAAGCTCAAATTTAAAATCTGGCAGTC-----TTTTGGCTGTCCGAGTTGTAATCTAGAGAAGTGCTATCCGCGCTGGACCGTGTACAAGTCTCCTGGAATGGAGCGTCATAGAGGGTGAGAATCCCGTCTTTGACACGGA-CTGCCAGGGCTTTTGTGATGCGCTCTCAAAGAGTCGAGTTGTTTGGGAATGCAGCTCTAAATGGGTGGTAAATTCCATCTAAAGCTAAATATTGGCGAGAGACCGATAGCGAACAAGTACCGTGAGGGAAAGATGAAAAGAACTTTGGAAAGAGAGTTAAACAGT-ACGTGAAATTGTTGAAAGGGAAACGCTTGAAGTCAGTCGCATTGGT-CAGGAATCAA-CCTTGCTCTT------TTGCTTGGTGTACTTTCTGG-TTGATGGGTCAGCATCAATTTTGACCGGTGGAAAAAGG-----TCAAGGGAA-TGTGGCATC-----TCTGGATGTG-TTATAG---CCCTTGGTCATATACATCGGTTGGGATTGAGGAACTCAGCACGCC----GCAAGGCCGGG---TTTTT----AACCACG--TCTGTGCTTA-----GGATGCTGGC--ATAATGGC-TTTRATCGACCCGTCTTGAAACACGGACCAAGGAGTCTAACATGCCTGCGAGTATTT-GGGTG--GAAAACCCAT-GTGCRTAATGAAAGTGAAGATCAGGATCTCT-GTCR---TGGAGAGCACTGATGCCCGGACCAGACCTTTT----GTGACGGATCTGCGGTAGAGCATGCATGTTGGGACCCGAAAGATGGTGAACTATGCCTGAATAGGGTGAAGCCAGAGGAAACTCTGGTGGAGGCTCGTAGCGATTCTGACGTGCAAATCGATCGTCAAATTTG---------GGTATAGGGG---------------------------------------------------------------------------------------------------------------------------------------------------------------------------------------------------------------------------------------------------------------------------------------------------------------------------------------------------------------------------------------------------------------------------------------------------------------------------------------------------------------------
A108        --------------------------------------------------------------CTGGTTCTT-----CGGGAC-A------TGTGCACGCTT-GGCTCTTG-TTTCT------CA--ACC----ACCTGTGCACC-TTTTGTAGATTTGGAGTTCTTTATTAT---CAACCTCGGTTGG-------------------------------------------------------------------------------------------------------------ATCGGAG---------------------------CAATTTTAACACTGCTCTGAAG-GGGGAACTCTGG------TCTATGTC------TTTATA-TATACCAT---TTGATTG-TCATTGGAATGT---TTATTGGGC--------TCATGCCCATAATAATAATAATAATAATAAT---ACAACTTTCAACAACGGATCTCTTGGCTCTCGCATCGATGAAGAACGCAGCGAAATGCGATAAGTAATGTGAATTGCAGAA-TTCAGTGAATCATCGAATCTTTGAACGCACCTTGCGCTCCTT-GGTACTCCGAGGAGCATGCCTGTTTGAGTGTC-ATGAAA--TTCTC----------AACC-TTTTCTTACTTGTTAAG-------------AGAAAGGCTTGGATGTGGGAG------GTTGCAGG-CTTCTC------------------TGAGGTCAGCTCTTCTGAAATGTATTAGCAGG-----ACCTGATTGTTCATTTGACTGG----T-CTTG-GTGTGATAA----------------TTATCTACA-TCAT---TGAACCG-CATGGACAACACATTTTTAAAGGGTTCAGCTCTCA--AACT----------GTCTTGATAAAA-AGAC--AATTG------------ACACAACCTTT--GACCT-----------------------------------------------------------------------------------------------------------CGGGAAAAGCTCAAATTTAAAATCTGGCAGTC-----TTTTGGCTGTCCGAGTTGTAATCTAGAGAAGTGCTATCCGCGCTGGACCGTGTACAAGTCTCCTGGAATGGAGCGTCATAGAGGGTGAGAATCCCGTCTTTGACACGGA-CTGCCAGGGCTTTTGTGATGCGCTCTCAAAGAGTCGAGTTGTTTGGGAATGCAGCTCTAAATGGGTGGTAAATTCCATCTAAAGCTAAATATTGGCGAGAGACCGATAGCGAACAAGTACCGTGAGGGAAAGATGAAAAGAACTTTGGAAAGAGAGTTAAACAGT-ACGTGAAATTGTTGAAAGGGAAACGCTTGAAGTCAGTCGCATTGGT-CAGGAATCAA-CCTTGCTCTT------TTGCTTGGTGTACTTTCTGG-TTGATGGGTCAGCATCAATTTTGACCGGTGGAAAAAGG-----TCAAGGGAA-TGTGGCATC-----TCTGGATGTG-TTATAG---CCCTTGGTCATATACATCGGTTGGGATTGAGGAACTCAGCACGCC----GCAAGGCCGGG---TTTTT----AACCACG--TCTGTGCTTA-----GGATGCTGGC--ATAATGGC-TTTAATCGACCCGTCTTGAAACACGGACCAAGGAGTCTAACATGCCTGCGAGTATTT-GGGTG--GAAAACCCAT-GTGCGTAATGAAAGTGAAGATCAGGATCTCT-GTCA---TGGAGAGCACTGATGCCCGGACCAGACCTTTT----GTGACGGATCTGCGGTAGAGCATGCATGTTGGGACCCGAAAGATGGTGAACTATGCCTGAATAGGGTGAAGCCAGAGGAAACTCTGGTGGAGGCTCGTAGCGATTCTGACGTGCAAATCGATCGTCAAATTTG---------GGTATAGGGG---------------------------------------------------------------------------------------------------------------------------------------------------------------------------------------------------------------------------------------------------------------------------------------------------------------------------------------------------------------------------------------------------------------------------------------------------------------------------------------------------------------------
A109        -------------------------------ATGAA---TGAACTCGGGTCAATGCTGATTGCTGGTTCTT-----CGGGAC-A------TGTGCACGCTT-GGCTCTTG-TTTCT------CA--ACC----ACCTGTGCACC-TTTTGTAGATTTGGAGTTCTTTATTAT---CAACCTCGGTTGG-------------------------------------------------------------------------------------------------------------ATCGGAG---------------------------CAATTTTAACACTGCTCTGAA--GGGGAACTCTGG------TCTATGTC------TTTATA-TATACCAT---TTGATTG-TCATTGGAATGT---TTATTGGGC--------TCATGCCCA---TAATAATAATAATAATAAT---ACAACTTTCAACAACGGATCTCTTGGCTCTCGCATCGATGAAGAACGCAGCGAAATGCGATAAGTAATGTGAATTGCAGAA-TTCAGTGAATCATCGAATCTTTGAACGCACCTTGCGCTCCTT-GGTACTCCGAGGAGCATGCCTGTTTGAGTGTC-ATGAAA--TTCTC----------AACC-TTTTCTTACTTGTTAAG-------------AGAAAGGCTTGGATGTGGGAG------GTTGCAGG-CTTCTC------------------TGAGGTCAGCTCTTCTGAAATGTATTAGCAGG-----ACCTGATTGTTCATTTGACTGG----T-CTTG-GTGTGATAA----------------TTATCTACA-TCAT---TGAACCG-CATGGACAACACATTTTTAAAGGGTTCAGCTCTCA--AACT----------GTCTTGATAAAA-AGAC--AATTG------------ACACAACCTTT----------------------------------------------------------------------------------------------CCTAGTAACTGCGAGTGAAGCGGGAAAAGCTCAAATTTAAAATCTGGCAGTC-----TTTTGGCTGTCCGAGTTGTAATCTAGAGAAGTGCTATCCGCGCTGGACCGTGTACAAGTCTCCTGGAATGGAGCGTCATAGAGGGTGAGAATCCCGTCTTTGACACGGA-CTGCCAGGGCTTTTGTGATGCGCTCTCAAAGAGTCGAGTTGTTTGGGAATGCAGCTCTAAATGGGTGGTAAATTCCATCTAAAGCTAAATATTGGCGAGAGACCGATAGCGAACAAGTACCGTGAGGGAAAGATGAAAAGAACTTTGGAAAGAGAGTTAAACAGT-ACGTGAAATTGTTGAAAGGGAAACGCTTGAAGTCAGTCGCATTGGT-CAGGAATCAA-CCTTGCTCTT------TTGCTTGGTGTACTTTCTGG-TTGATGGGTCAGCATCAATTTTGACCGGTGGAAAAAGG-----TCAAGGGAA-TGTGGCATC-----TCTGGATGTG-TTATAG---CCCTTGGTCATATACATCGGTTGGGATTGAGGAACTCAGCACGCC----GCAAGGCCGGG---TTTTT----AACCACG--TCTGTGCTTA-----GGATGCTGGC--ATAATGGC-TTTAATCGACCCGTCTTGAAACACGGACCAAGGAGTCTAACATGCCTGCGAGTATTT-GGGTG--GAAAACCCAT-GTGCGTAATGAAAGTGAAGATCAGGATCTCT-GTCA---TGGAGAGCACTGATGCCCGGACCAGACCTTTT----GTGACGGATCTGCGGTAGAGCATGCATGTTGGGACCCGAAAGATGGTGAACTATGCCTGAATAGGGTGAAGCCAGAGGAAACTCTGGTGGAGGCTCGTAGCGATTCTGACGTGCAAATCGATCGTCAAATTTG---------GGTATAGGGG---------------------------------------------------------------------------------------------------------------------------------------------------------------------------------------------------------------------------------------------------------------------------------------------------------------------------------------------------------------------------------------------------------------------------------------------------------------------------------------------------------------------
A11         --------------------------------------------------TTAG--TTGTTGCTGGCTTCT-----TGGAGC-A------TGTGCACAC-TGGGCACTCA-TTCTATT----TA---CC----ACTTGTGCACTTTACTGTAGA----------TCCCCTTTGATTTGATTTGTTCAGGTAT-ATATTATA--------------------------------------------------TATAC-----------------------------------TCCTGAGTTGAAGGTTTGCTGT----------GCGAAAGTCAGCTCTCCTTTATT---------TTAATCTAAGGGG--CATCTATGTT-T---TCCTATA-TACACTTT-TAATGAATG-TAAC-AAGAATGT--CTTTGGATTAA-T---------------------AT-----AATAAAT---ACAACTTTCAACAATGGATCTCTTGGCTCTCGCATCGATGAAGAACGCAGCGAAATGCGATAAGTAATGTGAATTGCAGAA-TTCAGTGAATCATCGAATCTTTGAACGCACCTTGCGCTCCTT-GGTATTCCGAGAAGCATGCCTGTTTGAGTGTCAATTAAA-TTTCTC----------AATC---TTCTTTTGTTTT--ATTGAACAAA---AGTTAGTATTGGATTGTGGAAG------TTTGCAGG-CTTTCATA----------------AAAGTCCAGCTCTTCTGAAAAGCATTGGCTAAC---AAAAAACTTGGGAATTGAACAAG----C-TCTG-GTGTGATAA----------------TTATCTACG-CCAT---TTGCT-------GATTTCTTATAAG-------TTTAGCTTCTATCA--------TTTTGGTCCTTT-------GAC----------CTTAA--TTTTCTTAATTTG--ACCTCAAATCAGGTAGGATTACCCGCTGAACTTAAGCATATCAA--------------------------------ACTAAC-AAGGATTCCCTTAGTAACTGCGAGTGAAGTGGGAAAAGCTCAAATTTAAAATCTGGTAGTC------TTTGATTGCCCGAGTTGTAATCTAGAGAAGTGTTATCCGCGCTGGACCGTGTAAAAGTCTCCTGGAATGGAGCGTCATAGAGGGTGAGAATCCCGTCTTTGACACGGA-CTCCCAGGGC-TTTGTGATGCGCTCTCAAAGAGTCGAGTTGTTTGGGAATGCAGCTCTAAATGGGTGGTAAATTCCATCTAAAGCTAAATATTGGCGAGAGACCGATAGCGAACAAGTACCGTGAGGGAAAGATGAAAAGAACTTTGGAAAGAGAGTTAAACAGT-ACGTGAAATTGTTGAAAGGGAAACGCTTGAAGTCAGTCATGTTAGC-TAGAAATCAG-CCTTGCCTTT------TTGCTTGGTGTATTTTCTGG-TTGACAGGTCAGCATCAATTTTGACTGACAGATAAAGG-----TCAGGGGAA-TGTGACATCT----TTTTGATGTG-TTATAG---CCCTTGGTTGGATATGTCAGTTGGGATTGAGGAACTCAGCATGCC----ATTAGGCCGGG---TTTTT----AACCACGTTTACATGCTTA-----GGATGCTGGC--AAAATGGC-TTTAATCGACCCGTCTTGAAACACGGACCAAGGAGTCTAACATGCCTGCGAGTGTTT-GGGTG--AAAAACCCAT-ACGCGTAATGAAAGTGAAGATTAAGATCCTT-GTCA---TGAGGAGCATTGATGCCCGGACTTGATCTTTT---AGTGACAGTTCCGCGGTTGAGCATGTATGTTGGGACCCGAAAGATGGTGAACTATGCCTGAATAGGGTGAAGCCAGAGGAAACTCTGGTGGAGGCTCGTAGCGATTCTGACGTGCAAATCGATCGTCAAATTTG---------GGTATAGGGGC-GAAAGACTAATCGAA-CCATCT---------------------------------------------------------------------------------------------------------------------------------------------------------------------------------------------------------------------------------------------------------------------------------------------------------------------------------------------------------------------------------------------------------------------------------------------------------------------------------------------
A110        --------GTGAACCTGCGGAAGGATCATTAATGAA---TGAACTCGGGTCAATGCTGATTGCTGGTTCTT-----CGGGAC-A------TGTGCACGCTT-GGCTCTTG-TTTCT------CA--ACC----ACCTGTGCACC-TTTTGTAGATTTGGAGTTCTTTATTAT---CAACCTCGGTTGG-------------------------------------------------------------------------------------------------------------ATCGGAG---------------------------CAATTTTAACACTGCTCTGAAG-GGGGAACTCTGG------TCTATGTC------TTTATA-TATACCAT---TTGATTG-TCATTGGAATGT---TTATTGGGC--------TCATGCCC---------ATAATAATAATAAT---ACAACTTTCAACAACGGATCTCTTGGCTCTCGCATCGATGAAGAACGCAGCGAAATGCGATAAGTAATGTGAATTGCAGAA-TTCAGTGAATCATCGAATCTTTGAACGCACCTTGCGCTCCTT-GGTACTCCGAGGAGCATGCCTGTTTGAGTGTC-ATGAAA--TTCTC----------AACC-TTTTCTTACTTGTTAAG-------------AGAAAGGCTTGGATGTGGGAG------GTTGCAGG-CTTCTC------------------TGAGGTCAGCTCTTCTGAAATGTATTAGCAGG-----ACCTGATTGTTCATTTGACTGG----T-CTTG-GTGTGATAA----------------TTATCTACA-CCAT---TGAACCG-CATGGACAATACATTTTTAAAGGGTTCAGCTCTCA--AACT----------GTCTTGATAAAA-AGAC--AATTG------------ACACAACC-------------------------------------------------------------------------------------------------CCTAGTAACTGCGAGTGAAGCGGGAAAAGCTCAAATTTAAAATCTGGCAGTC-----TTTTGGCTGTCCGAGTTGTAATCTAGAGAAGTGCTATCCGCGCTGGACCGTGTACAAGTCTCCTGGAATGGAGCGTCATAGAGGGTGAGAATCCCGTCTTTGACACGGA-CTGCCAGGGCTTTTGTGATGCGCTCTCAAAGAGTCGAGTTGTTTGGGAATGCAGCTCTAAATGGGTGGTAAATTCCATCTAAAGCTAAATATTGGCGAGAGACCGATAGCGAACAAGTACCGTGAGGGAAAGATGAAAAGAACTTTGGAAAGAGAGTTAAACAGT-ACGTGAAATTGTTGAAAGGGAAACGCTTGAAGTCAGTCGCATTGGT-CAGGAATCAA-CCTTGCTCTT------TTGCTTGGTGTACTTTCTGG-TTGATGGGTCAGCATCAATTTTGACCGGTGGAAAAAGG-----TCAAGGGAA-TGTGGCATC-----TCTGGATGTG-TTATAG---CCCTTGGTCATATACATCGGTTGGGATTGAGGAACTCAGCACGCC----GCAAGGCCGGG---TTTTT----AACCACG--TCTGTGCTTA-----GGATGCTGGC--ATAATGGC-TTTAATCGACCCGTCTTGAAACACGGACCAAGGAGTCTAACATGCCTGCGAGTATTT-GGGTG--GAAAACCCAT-GTGCGTAATGAAAGTGAAGATCAGGATCTCT-GTCG---TGGAGAGCACTGATGCCCAGACCAGACCTTTT----GTGACGGATCTGCGGTAGAGCATGCATGTTGGGACCCGAAAGATGGTGAACTATGCCTGAATAGGGTGAAGCCAGAGGAAACTCTGGTGGAGGCTCGTAGCGATTCTGACGTGCAAATCGATCGTCAAATTTG---------GGTATAGGGG---------------------------------------------------------------------------------------------------------------------------------------------------------------------------------------------------------------------------------------------------------------------------------------------------------------------------------------------------------------------------------------------------------------------------------------------------------------------------------------------------------------------
A111        ----------------------GGGGCATTAATGGA---TGAACTCGGGTCAATGCTGATTGCTGGTCCTT-----AGGGAC-A------AGTGCACGCTT-GGCTCTTG-TTTTTTTCTCAAA--CCC----ACCTGTGCACC-TTCTGTAGATTTTGGAGTTCTTTGTTTTTTCAACCTTGGTTGG-------------------------------------------------------------------------------------------------------------ATTGGAGCAAT------------------TGATCCCAGTATCCCATTGCTCTGAA--GGAGGACTCCGG------TCTATGCT-TTTT-TTCATG-TTTACCAT--TTGAATTG-TCATTGGAATGT---TTATTGGGC------CCTAATGCCCT--------ATAATAAATACAAT---ACAACTTTCAACAACGGATCTCTTGGCTCTCGCATCGATGAAGAACGCAGCGAAATGCGATAAGTAATGTGAATTGCAGAA-TTCAGTGAATCATCGAATCTTTGAACGCACCTTGCGCTCCTT-GGTATTCCGAGGAGCATGCCTGTTTGAGTGTC-ATGAAA--TTCTC----------AACC-TTTTCTTACTTTGTTAAG-------TTTTTAAAGGCTTTTGGATGTGGAAG------TTTGCAGG-CTTCTGTTTT------------TACGAGGTCAGCTCTTCTGAAATGCATTAGCAGG-----ACCCCT--CTATATTGGTCTGG----T-CTTG-GTGTGATAA----------------TTATCTACA-CCAT---TGATT----ATAGACAATTAA--ATAAAAAGGTTCAGCTCTCG--AACT----------GTCTTGAAAAAG-ACAA--ATTGT------------TGACAATCTTT--GACCT---------------------------------------ATACTAGCATATCAATAAGCGGAGGAAAAGAAACTAAC-AAGGATTCCCCTAGTAACTGCGAGTGAAGCGGGAAGAGCTCAAATTTAAAATCTGGCAGCT------TTTGACTGTCCGAGTTGTAATCTAGAGAAGTGCTATCCGCGCTGGACCGTGTATAAGTCTCCTGGAATGGAGCGTCATAGAGGGTGAGAATCCCGTCTCTGACACGGA-CTCCCAGGGCTTTTGTGATGTGCTCTCAAAGAGTCGAGTTGTTTGGGAATGCAGCTCTAAATGGGTGGTAAATTCCATCTAAAGCTAAATATTGGCGAGAGACCGATAGCGAACAAGTACCGTGAGGGAAAGATGAAAAGAACTTTGGAAAGAGAGTTAAACAGT-ACGTGAAATTGTTGAAAGGGAAACGCTTGAAGTCAGTCGCATTAGC-CAGGGATCAA-CCTTGCTTTT-----ATTGCTTGGTGTATTTTCTGG-TTGATGGGTCAGCATCAATTTTGACCGGTGGAAAAAGG-----TAGAGGGAA-TGTGGCATC-----TCTGGATGTG-TTATAG---CCCTTGATCGTATACATCGGTTGGGATTGAGGAACTCAGCACGCC----GCAAGGTCGGG---TTTTT----AACCACG-TTTCGTGCTTA-----GGATGCTGGC--ATAATGGC-TTTAATCGACCCGTCTTGAAACACGGACCAAGGAGTCTAACATGCCTGCGAGTATTT-GGGTG--GTAAACCCAT-GTGCGTAATGAAAGTGAAGATCAGGATCTCA-GTCT-----GAGAGCACTGATGCCCGGACCAGACCTTTT----GTGACGGCTCTGCGGTAGAGCAAGCATGTTGGGACCCGAAAGATGGTGAACTATGCCTGAATAGGGTGAAGCCAGAGGAAACTCTGGTGGAGGCTCGTAGCGATTCTGACGTGCAAATCGATCGTCAAATTTG---------GGTATAGGGGC-GAAAGACTAATCGAACTCATCCAGGCCCAGGTTCCTGCCGAGTTTTTTCCCCTCTCAGGA-------------------------------------------------------------------------------------------------------------------------------------------------------------------------------------------------------------------------------------------------------------------------------------------------------------------------------------------------------------------------------------------------------------------------------------------------------
A112        ----------------------GGGGCATTAATGGA---TGAACTCGGGTCAATGCTGATTGCTGGTCCTT-----AGGGAC-A------AGTGCACGCTT-GGCTCTTG-TTTTTTTCTCAAA--CCC----ACCTGTGCACC-TTCTGTAGATTTTGGAGTTCTTTGTTTTTTCAACCTTGGTTGG-------------------------------------------------------------------------------------------------------------ATTGGAGCAAT------------------TGATCCCAGTATCCCATTGCTCTGAA--GGAGGACTCCGG------TCTATGCT-TTTT-TTCATG-TTTACCAT--TTGAATTG-TCATTGGAATGT---TTATTGGGC------CCTAATGCCCT--------ATAATAAATACAAT---ACAACTTTCAACAACGGATCTCTTGGCTCTCGCATCGATGAAGAACGCAGCGAAATGCGATAAGTAATGTGAATTGCAGAA-TTCAGTGAATCATCGAATCTTTGAACGCACCTTGCGCTCCTT-GGTATTCCGAGGAGCATGCCTGTTTGAGTGTC-ATGAAA--TTCTC----------AACC-TTTTCTTACTTTGTTAAG-------TTTTTAAAGGCTTTTGGATGTGGAAG------TTTGCAGG-CTTCTGTTTT------------TACGAGGTCAGCTCTTCTGAAATGCATTAGCAGG-----ACCCCT--CTATATTGGTCTGG----T-CTTG-GTGTGATAA----------------TTATCTACA-CCAT---TGATT----ATAGACAATTAA--ATAAAAAGGTTCAGCTCTCG--AACT----------GTCTTGAAAAAG-ACAA--ATTGT------------TGACAATCTTT--GACCT---------------------------------------ATACTAGCATATCAATAAGCGGAGGAAAAGAAACTAAC-AAGGATTCCCCTAGTAACTGCGAGTGAAGCGGGAAGAGCTCAAATTTAAAATCTGGCAGCT------TTTGACTGTCCGAGTTGTAATCTAGAGAAGTGCTATCCGCGCTGGACCGTGTATAAGTCTCCTGGAATGGAGCGTCATAGAGGGTGAGAATCCCGTCTCTGACACGGA-CTCCCAGGGCTTTTGTGATGTGCTCTCAAAGAGTCGAGTTGTTTGGGAATGCAGCTCTAAATGGGTGGTAAATTCCATCTAAAGCTAAATATTGGCGAGAGACCGATAGCGAACAAGTACCGTGAGGGAAAGATGAAAAGAACTTTGGAAAGAGAGTTAAACAGT-ACGTGAAATTGTTGAAAGGGAAACGCTTGAAGTCAGTCGCATTAGC-CAGGGATCAA-CCTTGCTTTT-----ATTGCTTGGTGTATTTTCTGG-TTGATGGGTCAGCATCAATTTTGACCGGTGGAAAAAGG-----TAGAGGGAA-TGTGGCATC-----TCTGGATGTG-TTATAG---CCCTTGATCGTATACATCGGTTGGGATTGAGGAACTCAGCACGCC----GCAAGGTCGGG---TTTTT----AACCACG-TTTCGTGCTTA-----GGATGCTGGC--ATAATGGC-TTTAATCGACCCGTCTTGAAACACGGACCAAGGAGTCTAACATGCCTGCGAGTATTT-GGGTG--GTAAACCCAT-GTGCGTAATGAAAGTGAAGATCAGGATCTCA-GTCT-----GAGAGCACTGATGCCCGGACCAGACCTTTT----GTGACGGCTCTGCGGTAGAGCAAGCATGTTGGGACCCGAAAGATGGTGAACTATGCCTGAATAGGGTGAAGCCAGAGGAAACTCTGGTGGAGGCTCGTAGCGATTCTGACGTGCAAATCGATCGTCAAATTTG---------GGTATAGGGGC-GAAAGACTAATCGAACTCATCCAGGCCCAGGTTCCTGCCGAGTTTTTTCCCCTCTCAGGA-------------------------------------------------------------------------------------------------------------------------------------------------------------------------------------------------------------------------------------------------------------------------------------------------------------------------------------------------------------------------------------------------------------------------------------------------------
A113        -TCCGTAGGTGAACCT-CGGAAGGATCATTATTGAA---TAAACTTGGTTGGG---TTGATGCTGGCCTCN-----CGGGGC-A------TGTGCACGCCT-ACCGCCAT-TTTT-----------ACC----ACCTGTGCACC-TTTTGTAGACCTGGATATCTCTCGAGGAA---------------------------------------------------------------------------------------------------------------------ACTCGGTTTGAGGACTGCT-----------GTGCGTAAGCCAGCTTTCCTTGCA--------------TTTCCGG------TCTATGTT--------TTCA-TATACCCC-ATTAGAATG-TTAT-AGAATGTC-ATTAATGGGCTT-C-----ATTGCCT---------TTAAAA---TTAAT---ACAACTTTCANCAACGGATCTCTTGGCTCTCGCATCGATGAAGAACGCAGCGAAATGCGATAAGTAATGTGAATTGCAGAA-TTCAGTGAATCATCGAATCTTTGAACGCACCTTGCGCTCCTT-GGTATTCCGAGGAGCATGCCTGTTTGAGTGTC-ATTAAA--TTCTC----------AACCTTTCCAGTTTGTT-----------ATAAGCGGGTCAGGCTTGGATGTGGGGG-------TTGCAGG-CTTCTC------------------AGAAGTCAGCTCCTCTTAAATACATTAGCAGT-----ACCTTT-------GTGGACCAG----C-TTTG-GTGTGATAA----------------TTATCTACG-GCAT---GGTTGTG-AAGCAGC------TTTACATGGGGTTCAGACTTCT--AACA--------------------------------------------------------------------------------------------------------------------------------------AACTAAC-AAGGATTCCCCTAGTAACTGCGAGTGAACGCGGAAAAGCTCAAATTTAAAATCTGCGGTCC-----TTGTGGCCGTCCGAGTTGTAATCTAGAGAAGTGTTATCCGCGCCGGACCGTGTACAAGTCTCCTGGAACGGAGCGTCATAGAGGGTGAGAATCCCGTCTTTGACACGGA-CTACCGGGGC-TTTGTGATACGCTCTCAAAGAGTCGAGTTGTTTGGGAATGCAGCTCTAAATGGGTGGTAAATTCCATCTAAAGCTAAATATTGGCGAGAGACCGATAGCGAACAAGTACCGTGAGGGAAAGATGAAAATAACTTTGGAAAGAGAGTTAAACAGT-ACGTGAAATTGTTGAAAGGGAAACGCTTGAAGTCAGTCGCGTTGGC-CGGGGATCAA-CCTTGCTCTT------TTGCTT-GCGTACTTCCGG--TTAACGGGTCAGCATCAATTTTGACCGGTGGATAAAGG-----TCAGGGGAA-TGTGGCATC-----TTCGGATGTG-TTATAG---CCCTTGGTTGCATACATCGATTGGGATTGAGGAACTCAGCACGCC----GCAAGGCCGGG---TCTTT----GACCACG--TACGTGCTTA-----GGATGCTGGC--ATAATGGC-TTTAATCGACCCGTCTTGAAACACGGACCAAG-AGTCTAACATGCCCGCGAGTGTTT-GGGTG--GAAAACCCGG-ACGCGTAATGAAAGTGAAAGTTGAGATCCCT-GTCG---TGGGGAGCATCGACGCCCGGACCTGACCTTTT----GTGACGGTCCCGCGGTAGAGCGTGTATGTTGGGACCCGAAAGATGGTGAACTATGCCTGAATAGGGTGAAGCCAGAGGAAACTCTGGTGGAGGCTCGTAGCGA-GCTGACGTGCAAATCGATCGTCGAATTTG---------GGTATAGGGGC-GAAAGACTAATCGAA-CCATCTAGTAGCTGGTTCCTGCCGAAGTTT-----CCCTCAGGATAGCAGAAACTCA-TATCAGATTTATGTGGTAAAGCGAATGATTAGAGGCCTTGGGGTTGCAACAACCTTAACCTATTCTCAAACTTTAAATATGTAAGAACGGGCCGTCTCTTGATTGGAC-----------------------------------------------------------------------------------------------------------------------------------------------------------------------------------------------------------------------------------------------------------------------------------------------------------------------------
A114        -TCCGTAGGTGAACCT-CGGAAGGATCATTATTGAA---TAAACTTGGTTGGG---TTGTTGCTGGCTTTTC----AGGAGC-A------TGTGCACACCT-AGCACCAT-TTTT-----------ACC----ACCTGTGCACA-TTTTGTAGACTTGAAACACCTCTTGGGGA--------------------------------------------------------------------------------------------------------------------AACTCAGTTTGAGGAATGCCCTT----------------AGTGGCTTTCCTTGCG--------------TCTCAAG------TCTATGTT-------TTTTA-TATACCCC--ATAGAATG-TAAT-AGAATGAC-ATTAATGGGCTT-A-------TGCCT---------TTAAA----TTAAT---ACAACTTTCAACAACGGATCTCTTGGCTCTCGCA-CGATGAAGAACGCAGCGAAATGCGATAAGTAATGTGAATTGCAGAACTTCAGTGAATCATCGAATCTTTGAACGCACCTTGCGCTCCTT-GGTATTCCAAGGAGCATGCCTGTTTGAGTGTC-ATTAAA--TTCTC----------AACCATTTCAGCTT-TT-----------ACAAGTTGAATTGGCTTGGATGTGGAGG----TTTTTGCGGG-CTTCTC------------------AGAAGTCGGCTCCTCTTAAATGCATTAGCAGA-----ACCTTT-------GTGGACCAG----CTTTTG-GTGTGATAA----------------TTATCTACG-CCAT---GGTTGTGAAAGCAGCT----ATTAACATGGGGTTCAG-CTTCT--AATA------------------------------------------------------------------------------------------------------------------------------GGAAAAGAAACTAAC-CAGGATTCCCCTAGTAACTGCGAGTGAAGCGGGAAAAGCTCAAATTTAAAATCTGGCGGTC-----CCTGGGCCGTCCGAGTTGTAATCTAGAGAAGTGCTATCCGCGCTGGACCGTGTACAAGTCTCCTGGAACGGAGCGTCATAGAGGGTGAGAATCCCGTCTTTGACACGGA-CTACCAGGGC-TTTGTGATGTGCTCTCAAAGAGTCGAGTTGTTTGGGAATGCAGCTCTAAATGGGTGGTAAATTCCATCTAAAGCTAAATATTGGCGAGAGACCGATAGCGAACAAGTACCGTGAGGGAAAGATGAAAAGAACTTTGGAAAGAGAGTTAAACAGT-ACGTGAAATTGTTGAAAGGGAAACGCTTGAAGTCAGTCGCGTTGGC-CGGGGATCAA-CCTTGCTCTT------TTGCTTGGCGTACTTTCCGG-TCGACGGGTCAGCATCAATTTTGACCGATGGATAAAGG-----TCAGGGGAA-TGTGGCATC-----TTCGGATGTG-TTATAG---CCCTTGGTCGCATACATCGGTTGGGATTGAGGAACTCAGCACGCC----GCAAGGCCGG----TCTTT----GACCACG--TACGTGCTTA-----GGATGCTGGC--ATAATGGC-TTTAATCGACCCGTCTTGAAACACGGACCAAGGAGTCTAACATGCCCGCGAGTGTTT-GGGTG--GAAAACCCGG-ACGCGTAATGAAAGTGAAAGTTGAGATCCCT-GTCG---TGGGGAGCATCGACGCCCGGACCAGACCTTTT----GTGACGGTCCCGCGGTAGAGCGTGTATGTTGGGACCCGAAAGATGGTGAACTATGCCTGNATAGGGTGAAGCCAGAGGAAACTCTGGTGGAGGCTCGTAGCGATTCTGACGTGCAAATCGATCGTCGAATTTG---------GGTATAGGGGC-G------------------------------------------------------------------------------------------------------------------------------------------------------------------------------------------------------------------------------------------------------------------------------------------------------------------------------------------------------------------------------------------------------------------------------------------------------------------------------------------------------------------
A115        -----------------------------------------------------------------------------------------------------------------------------------------------------------------------------------------------------------------------------------------------------------------------------------------------------------------------------------------------------------------------------------------------------------------------------------------------------------------------------------------------------------------------------------------------------------------TGTGAATTGCAGAA-TTCAGTGAATCATCGA-TCTTTGAACGCACCTTGCGCTCCTTAGGTATTCCGAGG-GCATGCCTGTTTGAGTGTC--TTAAA--TTCTC----------AACC-TTTCGTTTT-------------TATAAGCTGGATTGGCTTGGATGTGGAGG-----TTTTCCGGG-CTTCTT------------------AAGAAGTGGCTCCTCTTAAATGCATTAGTGGA-----ACCTTT-------GTGAACCAG----C-TTTG-GTGTGATAA----------------TTATCTACG-CCAA---TGTTGTG-AAGTAAC------TTTATATGGGGTTCAG-CTTCT--AACA-------------------------------------------------------------------------------------------------------ACTTAAGCATATCAATAAGCGGAGGAAAAGAAACTAAC-AAGGATTCCCCTAGTAACTGCGAGTGAAGAGGGAAAAGCTCAAATTTAAAATCTGG----------ACTTCGCTGTCCGAGTTGTAATTTAGAGAAGTGTTACCCGCGTTGGACCGTGTACAAGTCTCCTGGAACGGAGCGTCATAGAGGGTGAGAATCCCGTCTTTGACACGGA-CTACCAAGGC-TTTGTGGTACGCTCTCGAAGAGTCGAGTTGTTTGGGAATGCAGCTCTAAATGGGTGGTAAATTCCATCTAAAGCTAAATATTGGCGAGAGACCGATAGCGAACAAGTACCGTGAGGGAAAGATGAAAAGAACTTTGGAAAGAGAGTATAACAGT-ACGTGAAATTGTTGAAAGGGAAACGCTTGAAGTCAGTCGCGTTGTT-CAGGGATCAA-CCTTGCTCTT------TTGCTTGGTGTACTTCCTGGTTCAATGGGTCAGCATCAATTTTGACCGGTGGATAAAGG-----TTAGGGGAA-TGTGGCATC-----TTCGGATGTG-TTATAG---CCCTTGGTCGCATACATCGGTTGGGATTGAGGAACTCAGCATGCC----GCAAGGCCGGG---TCTT-----GACCACG--TACATGCTTA-----GGATGCTGGC--AAAATGGC-TTTAATCGACCCGTCTTGAAACACGGA-CAAGAAGTCTAACATGCCTGCGAGTGTTT-GGGTG--GAAAACCCGG-ACGCGTAATGAAAGTGAAAGTTGAGATCCTT-GTCA---TGAGGAGCATCGACGCCCGGACCAGACCTTTT----GTGACGGTCCCGCGGTAGAGCATGTATGTTGGGACCCGAAAGATGGTGAACTATGCCTGAATAGGGTGAAGCCAGAGGAAACTCTGGTGGAGGCTCGTAGCGATTCTGACGTGCAAATCGATCGTCGAATTTG---------GGTATAGGGGC-GAAAGACTAATCGAA-CCATCTAGTAGCTGGTTCCTGCCGAAGTTT-----CCCTCAGGATAGCAGAAACTCA-TGTCAGATTTATGTGGTAAAGCGAATGATTAGAGGCCTTGGGGTTGTAACAACCTTAACCTATTCTCAAACTTTAAATATGTAAGAACGGGCCGTCTCTTGATTGGAC-----------------------------------------------------------------------------------------------------------------------------------------------------------------------------------------------------------------------------------------------------------------------------------------------------------------------------
A12         --------------------------------------------------------TTGTTGCTGGCTTCT-----TGGAGC-A------TGTGCACAC-TGGGCACTCA-TTCTATT----TA---CC----ACTTGTGCACTTTACTGTAGA----------TCCCCTTTGATTTGATTTGTTCAGGTAT-ATATTATA--------------------------------------------------TATAC-----------------------------------TCCTGAGTTGAAGGTTTGCTGT----------GCGAAAGTCAGCTCTCCTTTATT---------TTAATCTAAGGGG--CATCTATGTT-T---TCCTATA-TACACTTT-TAATGAATG-TAAC-AAGAATGT--CTTTGGATTAA-T---------------------AT-----AATAAAT---ACAACTTTCAACAATGGATCTCTTGGCTCTCGCATCGATGAAGAACGCAGCGAAATGCGATAAGTAATGTGAATTGCAGAA-TTCAGTGAATCATCGAATCTTTGAACGCACCTTGCGCTCCTT-GGTATTCCGAGAAGCATGCCTGTTTGAGTGTCAATTAAA-TTTCTC----------AATC---TTCTTTTGTTTT--ATTGAACAAA---AGTTAGTATTGGATTGTGGAAG------TTTGCAGG-CTTTCATA----------------AAAGTCCAGCTCTTCTGAAAAGCATTGGCTAAC---AAAAAACTTGGGAATTGAACAAG----C-TCTG-GTGTGATAA----------------TTATCTACG-CCAT---TTGCT-------GATTTCTTATAAG-------TTTAGCTTCTATCA--------TTTTGGTCCTTT-------GAC----------CTTAA--TTTTCTTAATTTG--ACCTCAAATCAGGTAGGATTACCCGCTGAACTTAAGCATATCAA--------------------------------ACTAAC-AAGGATTCCCTTAGTAACTGCGAGTGAAGTGGGAAAAGCTCAAATTTAAAATCTGGTAGTC------TTTGATTGCCCGAGTTGTAATCTAGAGAAGTGTTATCCGCGCTGGACCGTGTAAAAGTCTCCTGGAATGGAGCGTCATAGAGGGTGAGAATCCCGTCTTTGACACGGA-CTCCCAGGGC-TTTGTGATGCGCTCTCAAAGAGTCGAGTTGTTTGGGAATGCAGCTCTAAATGGGTGGTAAATTCCATCTAAAGCTAAATATTGGCGAGAGACCGATAGCGAACAAGTACCGTGAGGGAAAGATGAAAAGAACTTTGGAAAGAGAGTTAAACAGT-ACGTGAAATTGTTGAAAGGGAAACGCTTGAAGTCAGTCATGTTAGC-TAGAAATCAG-CCTTGCCTTT------TTGCTTGGTGTATTTTCTGG-TTGACAGGTCAGCATCAATTTTGACTGACAGATAAAGG-----TCAGGGGAA-TGTGACATCT----TTTTGATGTG-TTATAG---CCCTTGGTTGGATATGTCAGTTGGGATTGAGGAACTCAGCATGCC----ATTAGGCCGGG---TTTTT----AACCACGTTTACATGCTTA-----GGATGCTGGC--AAAATGGC-TTTAATCGACCCGTCTTGAAACACGGACCAAGGAGTCTAACATGCCTGCGAGTGTTT-GGGTG--AAAAACCCAT-ACGCGTAATGAAAGTGAAGATTAAGATCCTT-GTCA---TGAGGAGCATTGATGCCCGGACTTGATCTTTT---AGTGACAGTTCCGCGGTTGAGCATGTATGTTGGGACCCGAAAGATGGTGAACTATGCCTGAATAGGGTGAAGCCAGAGGAAACTCTGGTGGAGGCTCGTAGCGATTCTGACGTGCAAATCGATCGTCAAATTTG---------GGTATAGGGGC-GAAAGAC------------------------------------------------------------------------------------------------------------------------------------------------------------------------------------------------------------------------------------------------------------------------------------------------------------------------------------------------------------------------------------------------------------------------------------------------------------------------------------------------------------
A13         ??????????????????????????????????????????????????????????????????????????????????????????????????????????????????????????????????????????????????????????????????????????????????????????????????????????????????????????????????????????????????????????????????????????????????????????????????????????????????????????????????????????????????????????????????????????????????????????????????????????????????????????????????????????????????????????????????????????????????????????????????????????????????????????????????????????????????????????????????????????????????????????????????????????????????????????????????????????????????????????????????????????????????????????????????????????????????????????????????????????????????????????????????????????????????????????????????????????????????????????????????????????????????????????????????????????????????????????????????????????????????????????????????????????????????????????????????????????????????????????????????????????????????????????????????????????????????????????----------------------------------TAAC--AGGATTCCCTTAGTAACTGCGAGTGAAGTGGGAAAAGCTCAAATTTAAAATCTGGTAGTC------TTTGATTGCCCGAGTTGTAATCTAGAGAAGTGTTATCCGCGCTGGACCGTGTAAAAGTCTCCTGGAATGGAGCGTCATAGAGGGTGAGAATCCCGTCTTTGACACGGA-CTCCCAGGGC-TTTGTGATGCGCTCTCAAAGAGTCGAGTTGTTTGGGAATGCAGCTCTAAATGGGTGGTAAATTCCATCTAAAGCTAAATATTGGCGAGAGACCGATAGCGAACAAGTACCGTGAGGGAAAGATGAAAAGAACTTTGGAAAGAGAGTTAAACAGT-ACGTGAAATTGTTGAAAGGGAAACGCTTGAAGTCAGTCATGTTAGC-TAGAAATCAG-CCTTGCCTTT------TTGCTTGGTGTATTTTCTGG-TTGACAGGTCAGCATCAATTTTGACTGACAGATAAAGG-----TCAGGGGAA-TGTGACATCT----TTTTGATGTG-TTATAG---CCCTTGGTTGGATATGTCAGTTGGGATTGAGGAACTCAGCATGCC----ATTAGGCCGGG---TTTTT----AACCACGTTTACATGCTTA-----GGATGCTGGC--AAAATGGC-TTTAATCGACCCGTCTTGAAACACGGACCAAGGAGTCTAACATGCCTGCGAGTGTTT-GGGTG--AAAAACCCAT-ACGCGTAATGAAAGTGAAGATTAAGATCCTT-GTCA---TGAGGAGCATTGATGCCCGGACTTGATCTTTT---AGTGACAGTTCCGCGGTTGAGCATGTATGTTGGGACCCGAAAGATGGTGAACTATGCCTGAATAGGGTGAAGCCAGAGGAAACTCTGGTGGAGGCTCGTAGCGATTCTGACGTGCAAATCGATCGTCAAATTTG---------GGTATAGGGGC-GAAAGACTAATCGAA-CCATCTAGTAGCTGGTTCCTGCCGAAGTTT-----CCCTCAGGATAGCAGAAACTCA-TATCAGATTTATGTGGTAAAGCGAATGATTAGAGGCCTTGGGGTTGCAACAACCTTAACCTATTCTCAAACTTTAAATATGTAAGAACGAGTCGTCTCTTAATTGGACCGCTCGGTGATTGAGAGTTTCTAGTGGGCCATTTTTGGTAAGCAGAACTGGCGATGCGGGATGAACCGAACGTGAGGTTAAGGTGCCAGAATTCACGCTCATCAGACACCACAAAAGGTGTTAGTTCATCTAGACAGCAGGACGGTGGCCATGGAAGTCGGAATCCGCTAAGGAGTGTGTAACAACTCACCTGCCGAATGAACTAGCCCTGAAAATGGATGGCGCTTAAGCGTGATACCCATACCTCACCGTCAGTGTTTA-AGTGATG--CACTGACGAGTAGGCAGGCGTGGAGG-TCAGT--------------
A14         --------------CTGCGGAAGGATCATTATTGAA---TGAACTTAAGCTTAG--TTGTTGCTGGCTCCT-----TGGAGC-A------TGTGCACAC-TGGGCACTCG-TTCTATT----TA---CC----ACTTGTGCACTTCACTGTAGA----------TCCCCT-----TTGATTTGTTCAGG--------TATA--------------------------------------------------TATAC-----------------------------------TCCTGAGTTGAAGGTTTGCTGT----------GCGAAAGTCAGCTCTCCTTTATT---------TTAATCTAAGGGG--CATCTATGTT-T---TCCTATA-TACACTCT-TAATGAATG-TAAC-AAGAATGT--CTTTGGATTAA-T---------------------AT-----AATAAAT---ACAACTTTCAACAATGGATCTCTTGGCTCTCGCATCGATGAAGAACGCAGCGAAATGCGATAAGTAATGTGAATTGCAGAA-TTCAGTGAATCATCGAATCTTTGAACGCACCTTGCGCTCCTT-GGTATTCCGAGAAGCATGCCTGTTTGAGTGTCAATTAAA-TTTCTC----------AATC---TTCTTTTGTTTT--ATTGAACAAA---AGTTAGTATTGGATTGTGGAAG-------TTGCAGG-CTTTCATA----------------AAAGTCCAGCTCTTCTGAAAAGCATTAGCTAG----AAAAAACTTGGGAATTGAACAAG----C-TCTG-GTGTGATAA----------------TTATCTACG-CCAT---TTGCT-------GATTTCTTACAAG------TTTTAGCTTCTATCA--------TTTTGGTCCTTT-------GAC----------CTTAA--ATTTCTTAATTTG--ACCTCAAATCAGGTAGGATTACCCGCTGAACTTAAGCATATC--????????????????????????????????????????????????????????????????????????????????????????????????????????????????????????????????????????????????????????????????????????????????????????????????????????????????????????????????????????????????????????????????????????????????????????????????????????????????????????????????????????????????????????????????????????????????????????????????????????????????????????????????????????????????????????????????????????????????????????????????????????????????????????????????????????????????????????????????????????????????????????????????????????????????????????????????????????????????????????????????????????????????????????????????????????????????????????????????????????????????????????????????????????????????????????????????????????????????????????????????????????????????????????????????????????????????????????????????????????????????????????????????????????????????????????????????????????????????????????????????????????????????????????????????????????????????????????????????????????????????????????????????????????????????????????????????????????????????????????????????????????????????????????????????????????????????????????????????????????????????????????????????????????????????????????????????????????????????????????????????????????????????????????????????????????????????????????????????????????????????????????????????????????????????????????????????????????????????????????????????????????????????????????????????????????????
A15         ------------ACCTGCGGAAGGATCATTATTGAA---TGAACTTAAGCTTAG--TTGTTGCTGGCTCCT-----TGGAGC-A------TGTGCACAC-TGGGCACTCG-TTCTATT----TA---CC----ACTTGTGCACTTCACTGTAGA----------TCCCCT-----TTGATTTGTTCAGG--------TATA--------------------------------------------------TATAC-----------------------------------TCCTGAGTTGAAGGTTTGCTGT----------GCGAAAGTCAGCTCTCCTTTATT----------TTATCTAAGGGG--CATCTATGTT-T---TCCTATA-TACACTCT-TAATGAATG--AAC-AAGAATGT--CTTTGGATTAA-T---------------------AT-----AATAAAT---ACAACTTTCAACAATGGATCTCTTGGCTCTCGCATCGATGAAGAACGCAGCGAAATGCGATAAGTAATGTGAATTGCAGAA-TTCAGTGAATCATCGAATCTTTGAACGCACCTTGCGCTCCTT-GGTATTCCGAGAAGCATGCCTGTTTGAGTGTCAATTAAA-TTTCTC----------AATC---TTCTTTTGTTTT--ATTGAACAAA---AGTTAGTATTGGATTGTGGAAG-------TTGCAGG-CTTTCATA----------------AAAGTCCAGCTCTTCGTGAAAGCATTAGCTAG----AAAAAACTTGGGAATTGAACAAG----C-TCTG-GTGTGATAA----------------TTATCTACG-CCAT---TTGCT-------GATTTCTTACAAG-------TTTAGCTTCTATCA--------TTTTGGCCCTTG-------GAC----------CTTAA--ATTTCTT-ATTTG--ACC-----------------------------------------????????????????????????????????????????????????????????????????????????????????????????????????????????????????????????????????????????????????????????????????????????????????????????????????????????????????????????????????????????????????????????????????????????????????????????????????????????????????????????????????????????????????????????????????????????????????????????????????????????????????????????????????????????????????????????????????????????????????????????????????????????????????????????????????????????????????????????????????????????????????????????????????????????????????????????????????????????????????????????????????????????????????????????????????????????????????????????????????????????????????????????????????????????????????????????????????????????????????????????????????????????????????????????????????????????????????????????????????????????????????????????????????????????????????????????????????????????????????????????????????????????????????????????????????????????????????????????????????????????????????????????????????????????????????????????????????????????????????????????????????????????????????????????????????????????????????????????????????????????????????????????????????????????????????????????????????????????????????????????????????????????????????????????????????????????????????????????????????????????????????????????????????????????????????????????????????????????????????????????????????????????????????????????????????????????????
A16         ----------------------GGATCATTATTGAA---TGAACTATGCTTTAG--TTGCTGCTGGCTCCT-----TGGAGC-A------TGTGCACACTTTGGCACTCA-TTCTATT----TATTACC----ACTTGTGCACTTTAATGTAGA----------TCCCC------TTGATTTGTTTCAG----GTGGTATAGTCTCCTGAGTTAATATTTTTAATCTATAGAGTATCTATATATGCGCCTATATGCACTCTTAATGGTTTGTCTCTCAGGTTAGTATACTGTCTTGAGTTAAAGGTTTGCTGT----------GCGAAAGTCAGCTCTCCTTTATT---------TTAATCTATGGGGT-TATCTATATA-TGCGCTTTATA-TGCACTCT-TAATGAATG-TAAC-AGAATGTT--TTTGGGATTAA-T---------------------ATATATAATAAAAT---ACAACTTTCAACAATGGATCTCTTGGCTCTCGCATCGATGAAGAACGCAGCGAAATGCGATAAGTAATGTGAATTGCAGAA-TTCAGTGAATCATCGAATCTTTGAACGCACCTTGCGCTCCTT-GGTATTCCGAGGAGCATGCCTGTTTGAGTGTCAATTAAA-TTTCTC----------AATC---TTCTTTTGTTTTT-ATTGAACAAA--AGTTTAGTATTGGATTGTGGAAG------TTTGCAGG-CTTTCGAT----------------AAAAGTCAGCTCTTCTGAAAAGCATTAGCTAA---------ACTTGGGAATTGAACAAG----C-TTTTGGTGTGATAA----------------CTATCTACG-CCAT---TTGCTA----AAAATTTCCTATAAG----AGTTCTAGCTTCTAACA--------ACTCA-----------------------------TAA--TTTTCTT-AATTG--ACCTCAAATCAG--------------------------------------------------------------------AC-AAGGATTCCCTTAGTAACTGCGAGTGAAGTGGGAAAAGCTCAAATTTAAAATCTGGTGGTC------TTTGACCGCCTGAGTTGTAATCTAGAGAAGTGTTATCCGCGCTGGACTGTGTAAAAGTCCCCTGGAATGGGGCATCATAGAGGGTGAGAATCCCGTCTTTGACACAGA-CTCCCAGGGC-TTTGTGATGCGCTCTCAAAGAGTCGAGTTGTTTGGGAATGCAGCTCTAAATGGGTGGTAAATTCCATCTAAAGCTAAATATTGGCGAGAGACCGATAGCGAACAAGTACCGTGAGGGAAAGATGAAAAGAACTTTGGAAAGAGAGTTAAACAGT-ACGTGAAATTGTTGAAAGGGAAACGCTTGAAGTCAGTCATGTTAGC-TAGAAATCAA-CCTTGCCTTT-----TTCACTTGGTGTATTTTCTAG-TTAATAGGTCAGCATCAATTTTGACTGACAGATAAAGG-----TCAGGGGAA-TGTGACATCT----TTTCGATGTG-TTATAT---CCCTTGGTTGGATATGTCGGTTGGGATTGAGGAACTCACCATGCC----ATAACGCCGGG---TTTTT----AACCACGTTTACATGCTTA-----GGATGCTGGC--AAAATGGC-TTTAATCGACCCGTCTTGAARCACGGACCARGGAGTCTAACATGCCTGCGAGTGTTT-GGGTG--AAAAACCCAT-GCGCGTAATGAAAGTGAAGATTAAGATCCTT-GTCA---TGAGGAGCATTGATGCCCGGACTTGATCTTTT---AGTGACAGTTCCGCGGTTGAGCATGTATGTTGGGACCCGAAAGATGGTGAACTATGCCTGAATAGGGTGAAGCCAGAGGAAACTCTGGTGGAGGCTCGTAGCGATTCTGACGTGCAAATCGATCGTCAAATTTG---------GGTATAGGGGC-GAAAGACTAATCGAA-CCATCTAGTAGCTGGTTCCTGCCGAAGTTT-----CCCTCAGGATAGCAGAAACTCA-TATCAGATTTATGTGGTAAAGCGAATGATTAGAGGCCTTGGGGTTGAAACAACCTTAACCTATTCTCAAACTTTAAATATGTAAGAACAAGCCGTCTCTTAATTGGACCGCTCGGTGATTGAGAGTTTCTAGTGGGCCATTTTTGGTAAGCAGAACTGGCGATGCGGGATGAACCGAACGTGAGGTTAAGGTGCCGGAATTCACGCTCATCAGACACCACAAAAGGTGTTAGTTCATCTAGACAGCAGGACGGTGGCCATGGAAGTCGGAATCCGCTAAGGAGTGTGTAACAACTCACCTGCCGAATGAACTAGCCCTGAAAATGGATGGCGCTTAAGCGTGATACCCATACCTCACCGTCAGTGTTTGTAGTGATAGCAGCTGACGAGTAGGCAGGCGTGGAGG-TCAGTGAAGAAGCCTAGGC
A17         ---------------TGCGGAAGGATCATTATTGAA---TGAACTATGCTTTAG--TTGCTGCTGGCTCCT-----TGGAGC-A------TGTGCACACTTTGGCACTCA-TTCTATT----TATTMCC----ACTTGTGCACTTTAATGTAGA----------TCCCC------TYGATTTGTTTCAG----GTGGTATAGTCTCCTGAGTTAATATTTTTAATCTATAGAGTATCTATATATGCGCCTATATGCACTCTTAATGGTTTGTCTCTCAGGTTAGTATACTGTCTTGAGTTAAAGGTTTGCTGT----------GCGAAAGTCAGCTCTCCTTTATT---------TTAATCTATGGGGT-TATCTATATA-TGCSCTTTATA-TGCACTCT-TAATGAATG-TAAC-AGAATGTT--TTTGGGATTAA-T---------------------ATATATAATAAAAT---ACAACTTTCAACAATGGATCTCTTGGCTCTCGCATCGATGAAGAACGCAGCGAAATGCGATAARTAATGTGAATTGCAGAA-TTCAGTGAATCATCGAATCTTTGAACGCACCTTGCGCTCCTT-GGTATTCCGAGGARCATGCCTGTTTGAGTGTCAATTAAA-TTTCTC----------AATC---TTCTTTTGTTTTT-ATTGAACAAA--AGTTTAGTATTGGATTGTGGAAG------TTTGCAGG-CTTTCGAT----------------AAAAGTCAGCTCTTCTGAAAAGCATTAGCTAA---------ACTTGGGAATTGAACAAG----C-TTTTGGTGTGATAA----------------CTATCTACG-CCAT---TTGCTA----AAAATTTCCTATAAG----AGTTCTAGCTTCTAACA--------ACTCA-----------------------------TAA--TTTTCTT-AATTG--ACCTCAAAT-----------------------------------------------------------------------AC-AAGGATTCCCTTAGTAACTGCGAGTGAAGTGGGAAAAGCTCAAATTTAAAATCTGGTGGTC------TTTGACCGCCTGAGTTGTAATCTAGAGAAGTGTTATCCGCGCTGGACTGTGTAAAAGTCCCCTGGAATGGGGCATCATAGAGGGTGAGAATCCCGTCTTTGACACAGA-CTCCCAGGGC-TTTGTGATGCGCTCTCAAAGAGTCGAGTTGTTTGGGAATGCAGCTCTAAATGGGTGGTAAATTCCATCTAAAGCTAAATATTGGCGAGAGACCGATAGCGAACAAGTACCGTGAGGGAAAGATGAAAAGAACTTTGGAAAGAGAGTTAAACAGT-ACGTGAAATTGTTGAAAGGGAAACGCTTGAAGTCAGTCATGTTAGC-TAGAAATCAA-CCTTGCCTTT-----TTCACTTGGTGTATTTTCTAG-TTAATAGGTCAGCATCAATTTTGACTGACAGATAAAGG-----TCAGGGGAA-TGTGACATCT----TTTCGATGTG-TTATAT---CCCTTGGTTGGATATGTCGGTTGGGATTGAGGAACTCACCATGCC----ATAACGCCGGG---TTTTT----AACCACGTTTACATGCTTA-----GGATGCTGGC--AAAATGGC-TTTAATCGACCCGTCTTGAARCACGGACCARGGAGTCTAACATGCCTGCGAGTGTTT-GGGTG--AAAAACCCAT-GCGCGTAATGAAAGTGAAGATTAAGATCCTT-GTCA---TGAGGAGCATTGATGCCCGGACTTGATCTTTT---AGTGACAGTTCCGCGGTTGAGCATGTATGTTGGGACCCGAAAGATGGTGAACTATGCCTGAATAGGGTGAAGCCAGAGGAAACTCTGGTGGAGGCTCGTAGCGATTCTGACGTGCAAATCGATCGTCAAATTTG---------GGTATAGGGGC-GAAAGACTAATCGAA-CCATCTAGTAGCTGGTTCCTGCCGAAGTTT-----CCCTCAGGATAGCAGAAACTCA-TATCAGATTTATGTGGTAAAGCGAATGATTAGAGGCCTTGGGGTTGAAACAACCTTAACCTATTCTCAAACTTTAAATATGTAAGAACAAGCCGTCTCTTAATTGGACCGCTCGGTGATTGAGAGTTTCTAGTGGGCCATTTTTGGTAAGCAGAACTGGCGATGCGGGATGAACCGAACGTGAGGTTAAGGTGCCGGAATTCACGCTCATCAGACACCACAAAAGGTGTTAGTTCATCTAGACAGCAGGACGGTGGCCATGGAAGTCGGAATCCGCTAAGGAGTGTGTAACAACTCACCTGCCGAATGAACTAGCCCTGAAAATGGATGGCGCTTAAGCGTGATACCCATACCTCACCGTCAGTGTTTGTAGTGATAGCAGCTGACGAGTAGGCAGGCGTGGAGG-TCAGTGAAGAAGCCTAGGC
A18         ??????????????????????????????????????????????????????????????????????????????????????????????????????????????????????????????????????????????????????????????????????????????????????????????????????????????????????????????????????????????????????????????????????????????????????????????????????????????????????????????????????????????????????????????????????????????????????????????????????????????????????????????????????????????????????????????????????????????????????????????????????????????????????????????????????????????????????????????????????????????????????????????????????????????????????????????????????????????????????????????????????????????????????????????????????????????????????????????????????????????????????????????????????????????????????????????????????????????????????????????????????????????????????????????????????????????????????????????????????????????????????????????????????????????????????????????????????????????????????????????????????????????????????????????????????????????????????????--------------ATAAGCGGAGGAAAAGAAACTAAC-AAGGATTCCCCTAGTAACTGCGAGTGAAGCGGGAAAAGCTCAAATTTAAAATCTGGCAG--------TTTCACTGTCCGAGTTGTAATCTAGAGAAGTGCTATCCGTGCTGGACCGTGTACAAGTCTCCTGGAACGGAGCGTCATAGAGGGTGAGAATCCCGTCTCTGACACGGA-CTCCCAGTGC-ATTGTGATGCGCTCTCAAAGAGTCGAGTTGTTTGGGAATGCAGCTCTAAATGGGTGGTAAATTCCATCTAAAGCTAAATATTGGCGAGAGACCGATAGCGAACAAGTACCGTGAGGGAAAGATGAAAAGAACTTTGGAAAGAGAGTTAAACAGT-ACGTGAAATTGTTGAAAGGGAAACGCTTGAAGTCAGTCGCGTTGAC-TGGGGATCAA-CCTTGCTTT--------TGCTTGGTGTACTTCCCAG-TTGATGGGCCAGCATCAATTTCGACCAGTGGATAAAGG-----TCAAGGGAA-TGTGGCATC-----TTCGGATGTG-TTATAG---CCCTTGGTTGTATACATTGGTTGGGATTGAGGAACTCAGCACGCC----GCAAGGCCGGG---TTTTT----AACCACG--TTCGTGCTTA-----GGATGCTGGC--ATAATGGC-TTTAATCGACCCGTCTTGAAACACGGACCAAGGAGTCTAACATGCCTGCGAGTATTT-GGGTG--GAAAACCCAT-GTGCGCAATGAAAGTGAAGATCAGGATCCCT-GTCA---TGGGGAGCACTGATGCCCGGACCAGACCTTTT----GTGACGGATCTGCGGTAGAGCATGCATGTTGGGACCCGAAAGATGGTGAACTATGCCTGAATAGGGTGAAGCCAGAGGAAACTCTGGTGGAGGCTCGTAGCGATTCTGACGTGCAAATCGATCGTCAAATTTG---------GGTATAGGGGC-GAAAGACTAATCGAA-CCATCTAGTAGCTGGTTCCTGCCGAAGTTT-----CCCTCAGGATAGCAGAAACTCA-TATCA------------------------------------------------------------------------------------------------------------------------------------------------------------------------------------------------------------------------------------------------------------------------------------------------------------------------------------------------------------------------------------------------------------------------------------
A19         TTCCGTAGGTGAACCTGCGGAAGGATCATTAGTGAA---TAGACTTGGTCAAG---TTGTTGCTGGTCTCT-----AGAGAC-A------TGTGCACACTT-GGCTCTTG-TTGTTA------A--CCC----ACCTGTGCACTTTTTTGTGAACTTGAAA----------------------------------------------------------------------------------------------------------------------------------------AACAAGGAATGGCTGTCATTG-----------ACAGGTTTTTCC------------------TTTTCAG------TTCATGTT------ATTATA-CATACCCATTTTGACATA-TTAT-GGAATGTG--ATTTTGGAC----ATTTTAATGCCTA--------ATAAA--CTATAAC---ATAACTTTCAACAACGGATCTCTTGGCTCTCGCATCGATGAAGAACGCAGCGAAATGCGATAAGTAATGTGAATTGCAGAA-TTCAGTGAATCATCGAATTTTTGAACGCACCTTGCACTCCTT-GGTATTCCGAGGAGTATGCCTGTTTGAGTGTC-ATGAAA--TTCTC---------AATCCCTTTGAATTTATTGTTG--------------AGGGGAATTTGGATGATGGAA-----GTTTGCAGGCTTTTTGTCCT--------------TAAAGTCTGCTCTTCTTAAATGCATTAGCAAG-----GACTTTAA-------------A----C-CTTG-GTCTGATAAT--------------TTCATTCATGTCCAA---TGGTTTC-AA---ATT-----------AGTTGCCCTGCTTGGA--AAAA----------ATTATAT-----------------------------TGATTT-------------------------------------------------------------------------------------------------------------------------------------------------------------------------------------------------------------------------CCTGGAATGGAGTGTCATAGAGGGTGAGAATCCCGTCTCTGACATGGA-CTCCCAGTGC-ATTGTGATACGCTCTCAAAGAGTCGAGTTGTTTGGGAATGCAGCTCTAAATGGGTGGTAAATTCCATCTAAAGCTAAATATTGGCGAGAGACCGATAGTGAACAAGTACCGTGAGGGAAAGATGAAAAGAACTTTGGAAAGAGAGTTAAACAGT-ATGTGAAATTGTTGAAAGGGAAACGCTTGAAGTCAGTCTTGTTGACTTGGGGATCAA-CCTTGCTTA-------TTGCTTGGTGTACTTCCTAG-TTCACAGGCCAGCATCAATTTTGACCAGTAGATAAAGG-----TCAAGGGAA-TGTGGCATC-----TTTGGATGTG-TTATAG---CCCTTGATTGCATATATTGGTTGGGATTGAGGAACTCAGCATGCC----GCAAGGTCAGG---TTTTT----AACCATG--TTCATGCTTA-----GGATGCTGGC--ATAATGGC-TTTAATCGACCCGTCTTGAAACACGGACCAAGGAGTCTAACATGCCTGCGAGTATTT-GGGTG--GAAAACTCAT-ATGCGTAATGAAAGTGAAGATCAGGATCCCT-GTGA--TTGGGGAGCACTGATGCCCGGACCAGACCTTTT----GTGACGGATCTGCGGTAGAGCATGCATGTTGGGACCCGAAAGATGGTGAACTATGCCTGAATAGGGTGAAGCCAGAGGAAACTCTGGTGGAGGCTCGTAGCGATT--------------------------------------------------------------------------------------------------------------------------------------------------------------------------------------------------------------------------------------------------------------------------------------------------------------------------------------------------------------------------------------------------------------------------------------------------------------------------------------------------------------------------------------------------------------------
A2          -------------------GGAGGATCATTAATGAA---TGAACTTGATCAGG---CTGTTGCTGGTCCTTCA---GGGGGC-AT-----CGTGCACGCCT-GATCATTG-TTTCTT-----TA--ACC----ACCTGTGCACC-TTTTGTAGA---------------------------------------------------------------------------------------------------------------------------------------------CTTTTGAGGGGTTGCCGTCGCTTTC--GTGTGAAGCCGGCTCTTCTTGTGATCATG---------------------TCTATGTT-TTTC--TTTTA-TATACCCA------AGTA-TCA---GAATGT---TGTCTGGGCC-----TTTTGTGCCT---------TTAATG-ATGTTAT---ACAACTTTCAACAACGGATCTCTTGGCTCTCGCATCGATGAAGAACGCAGCGAAATGCGATAAGTAATGTGAATTGCAGAA-TTCAGTGAATCATCGAATCTTTGAACGCACCTTGCGCTCCTT-GGTATTCCGAGGAGCATGCCTGTTTGAGTGTC-ATGATATATTCTC---------AAATGTTATCATCGT-----------------TGATGGTAAGGTTTGGATTGTGGAA-------------------------------------------------------------------------------------------------------------------------------------------------------------------------------------------------------------------------------GGTTG---------------------------------------------------------------------------------------------------------------------------------------------------------------TTAAAATCTGGCGGTC------TCTGGCCGTCCGAGTTGTAATTTAAAGAAGTGCTATCCGTGCTGGACCATGTACAAGTCTCCTGGAATGGAGCGTCATAGAGGGTGAGAATCCCGTCTCTGACATGGA-CTCCCAGTGC-ATTGTGATGTGCTCTCGAAGAGTCGAGTTGTTTGGGAATGCAGCTCTAAATGGGTGGTAAATTCCATCTAAAGCTAAATATTGGCGAGAGACCGATAGCGAACAAGTACCGTGAGGGAAAGATGAAAAGAACTTTGGAAAGAGAGTTAAACAGT-ACGTGAAATTGTTGAAAGGGAAACGCTTGAAGTCAGTCGCGTCGAC-CGGGGATCAA-CCTGGCATTC------GTGCTCGGTGTACTTTCCGG-TAGATGGGTCAACATCGATTTTGATCGGTGGACAAAGG-----TCAGAGGAA-TGTGGCATC-----TTCGGATGTGTTTATAG---ACTCTGATCTTATACATCGGTCAGGATCGAGGAACTCGGCACGTC----GTCAGGCTG---------------------------TGCTTA-----GGATGTTGGC--ATAATGGC-TTTAATCGACCCGTCTTGAAACACGGACCAAGGAGTCTAACATGCCTGCGAGTATTT-GGGTG-TGAAAACCCAT-ATGCGCAATGAAAGTGAAGATCAGGATCTCT-GTCG---TGGAGAGCACTGATGCCCGGACCAGAGCTTTT----GTGACGGATCTGCGGTAGAGCATGCATGTTGGGACCCGAAAGATGGTGAACTATGCCTGAATAGGGTGAAGCCAGAGGAAACTCTGGTGGAGGCTCGTAGCGATTCTGACGTGCAAATCGATCGTCAAATTTG---------GGTATAGGGGC-GAAAGACTAATCGAA-CCATCTAGTAGCTGGTTCCTGCCGAAGTTT-----CCCTCAGGATAGCAGAAACTCA-TATCAGATTTATGTGGTAAAGCGAATGATTAGAGGCCTTGGGGTTGTAACAACCTTAACCTATTCTCAAACTTTAAATATGTAAGAACAAGCCGTCTCTTGGTTGGACCGCTTGGCGATTGAGAGTTTCTAGTGGGCCATTTTTGGTAAGCAGAACTGGCGATGCGGGATGAACCGAACGCGAGGTTAAGGTGCCGGAATTCACGCTCATCAGACACCACAAAAGGTGTTAGTTCATCTAGACAGCAGGACGGTGGCCATGGAAGTCGGAATCCGCTAAGGAGTGTGTAACAACTCACCTGCCGAATGAACTAGCCCTGAAAATGGATGGCGCTTAAGCGTGATACCCATACCTCGCCGTCAGTGTTGT-AGTGACG--CACTGACGAGTAGGCAGGCG--------------------------
A20         TTCCGTAGGTGAACCTGCGGAAGGATCATTAGTGAA---TAGACTTGGTCAAG---TTGTTGCTGGTCTCT-----AGAGAC-A------TGTGCACACTT-GGCTCTTG-TTGTTA------A--CCC----ACCTGTGCACTTTTTTGTGAACTTGAAA----------------------------------------------------------------------------------------------------------------------------------------AACAAGGAATGGCTGTCATTG-----------ACAGGTTTTTCC------------------TTTTCAG------TTCATGTT------ATTATA-CATACCCATTTTGACATA-TTAT-GGAATGTG--ATTTTGGAC----ATTTTAATGCCTA--------ATAAA--CTATAAC---ATAACTTTCAACAACGGATCTCTTGGCTCTCGCATCGATGAAGAACGCAGCGAAATGCGATAAGTAATGTGAATTGCAGAA-TTCAGTGAATCATCGAATTTTTGAACGCACCTTGCACTCCTT-GGTATTCCGAGGAGTATGCCTGTTTGAGTGTC-ATGAAA--TTCTC---------AATCCCTTTGAATTTATTGTTG--------------AGGGGAATTTGGATGATGGAA-----GTTTGCAGGCTTTTTGTCCT--------------TAAAGTCTGCTCTTCTTAAATGCATTAGCAAG-----GACTTTAA-------------A----C-CTTG-GTCTGATAAT--------------TTCATTCATGTCCAA---TGGTTTC-AA---ATT-----------AGTTGCCCTGCTTGGA--AAAA----------ATTATAT-----------------------------TGATTT---------------------------------------------------------------------------------------------------CTTAGTAACTGCGAGTGAAGTGGGAAAAGCTCAAATTTAAAATCTGGCAGTT------TTTAATTGCCCGAGTTGTAATCTAGAGAAGTGCTATCTGTGCTGGACCATGTACAAGTCTCCTGGAATGGAGTGTCATAGAGGGTGAGAATCCCGTCTCTGACATGGA-CTCCCAGTGC-ATTGTGATACGCTCTCAAAGAGTCGAGTTGTTTGGGAATGCAGCTCTAAATGGGTGGTAAATTCCATCTAAAGCTAAATATTGGCGAGAGACCGATAGTGAACAAGTACCGTGAGGGAAAGATGAAAAGAACTTTGGAAAGAGAGTTAAACAGT-ATGTGAAATTGTTGAAAGGGAAACGCTTGAAGTCAGTCTTGTTGACTTGGGGATCAA-CCTTGCTTA-------TTGCTTGGTGTACTTCCTAG-TTCACAGGCCAGCATCAATTTTGACCAGTAGATAAAGG-----TCAAGGGAA-TGTGGCATC-----TTTGGATGTG-TTATAG---CCCTTGATTGCATATATTGGTTGGGATTGAGGAACTCAGCATGCC----GCAAGGTCAGG---TTTTT----AACCATG--TTCATGCTTA-----GGATGCTGGC--ATAATGGC-TTTAATCGACCCGTCTTGAAACACGGACCAAGGAGTCTAACATGCCTGCGAGTATTT-GGGTG--GAAAACTCAT-ATGCGTAATGAAAGTGAAGATCAGGATCCCT-GTGA--TTGGGGAGCACTGATGCCCGGACCAGACCTTTT----GTGACGGATCTGCGGTAGAGCATGCATGTTGGGACCCGAAAGATGGTGAACTATGCCTGAATAGGGTGAAGCCAGAGGAAACTCTGGTGGAGGCTCGTAGCGATTCTGACGTGCAAATCGATCGTCAAATTTG---------GGTATAGGGG---------------------------------------------------------------------------------------------------------------------------------------------------------------------------------------------------------------------------------------------------------------------------------------------------------------------------------------------------------------------------------------------------------------------------------------------------------------------------------------------------------------------
A21         TTCCGTAGGTGAACCTGCGGAAGGATCATTAGTGAA---TAGACTTGGTCAAG---TTGTTGCTGGTCTCT-----AGAGAC-A------TGTGCACACTT-GGCTCTTG-TTGTTA------A--CCC----ACCTGTGCACTTTTTTGTGAACTTGAAA----------------------------------------------------------------------------------------------------------------------------------------AACAAGGAATGGCTGTCATTG-----------ACAGGTTTTTCC------------------TTTTCAG------TTCATGTT------ATTATA-CATACCCATTTTGACATA-TTAT-GGAATGTG--ATTTTGGAC----ATTTTAATGCCTA--------ATAAA--CTATAAC---ATAACTTTCAACAACGGATCTCTTGGCTCTCGCATCGATGAAGAACGCAGCGAAATGCGATAAGTAATGTGAATTGCAGAA-TTCAGTGAATCATCGAATTTTTGAACGCACCTTGCACTCCTT-GGTATTCCGAGGAGTATGCCTGTTTGAGTGTC-ATGAAA--TTCTC---------AATCCCTTTGAATTTATTGTTG--------------AGGGGAATTTGGATGATGGAA-----GTTTGCAGGCTTTTTGTCCT--------------TAAAGTCTGCTCTTCTTAAATGCATTAGCAAG-----GACTTTAA-------------A----C-CTTG-GTCTGATAAT--------------TTCATTCATGTCCAA---TGGTTTC-AA---ATT-----------AGTTGCCCTGCTTGGA--AAAA----------ATTATAT-----------------------------TGATTT---------------------------------------------------------------------------------------------------CTTAGTAACTGCGAGTGAAGTGGGAAAAGCTCAAATTTAAAATCTGGCAGTT------TTTAATTGCCCGAGTTGTAATCTAGAGAAGTGCTATCTGTGCTGGACCATGTACAAGTCTCCTGGAATGGAGTGTCATAGAGGGTGAGAATCCCGTCTCTGACATGGA-CTCCCAGTGC-ATTGTGATACGCTCTCAAAGAGTCGAGTTGTTTGGGAATGCAGCTCTAAATGGGTGGTAAATTCCATCTAAAGCTAAATATTGGCGAGAGACCGATAGTGAACAAGTACCGTGAGGGAAAGATGAAAAGAACTTTGGAAAGAGAGTTAAACAGT-ATGTGAAATTGTTGAAAGGGAAACGCTTGAAGTCAGTCTTGTTGACTTGGGGATCAA-CCTTGCTTA-------TTGCTTGGTGTACTTCCTAG-TTCACAGGCCAGCATCAATTTTGACCAGTAGATAAAGG-----TCAAGGGAA-TGTGGCATC-----TTTGGATGTG-TTATAG---CCCTTGATTGCATATATTGGTTGGGATTGAGGAACTCAGCATGCC----GCAAGGTCAGG---TTTTT----AACCATG--TTCATGCTTA-----GGATGCTGGC--ATAATGGC-TTTAATCGACCCGTCTTGAAACACGGACCAAGGAGTCTAACATGCCTGCGAGTATTT-GGGTG--GAAAACTCAT-ATGCGTAATGAAAGTGAAGATCAGGATCCCT-GTGA--TTGGGGAGCACTGATGCCCGGACCAGACCTTTT----GTGACGGATCTGCGGTAGAGCATGCATGTTGGGACCCGAAAGATGGTGAACTATGCCTGAATAGGGTGAAGCCAGAGGAAACTCTGGTGGAGGCTCGTAGCGATTCTGACGTGCAAATCGATCGTCAAATTTG---------GGTATAGGGG---------------------------------------------------------------------------------------------------------------------------------------------------------------------------------------------------------------------------------------------------------------------------------------------------------------------------------------------------------------------------------------------------------------------------------------------------------------------------------------------------------------------
A22         TTCCGTAGGTGAACCTGCGGAAGGATCATTAGTGAA---TGAACTTGGTCAAG---TTGTTGCTGGTCTTC-----A-AGAC-A------TGTGCACGCTT-GGCTTTTGTTTTC-------TA--ACC----ACCTGTGCACC-TTTTGTAGACTTGGAGTTTTTGAAA------CATTTTGTTTCG-------------------------------------------------------------------------------------------------------------TGTGGGGAATTGC-------------------GTTAGCTTTCCTTGTC--------------CCTCCAG------TCTATGTT-T-------TTA-TATACCCT--TTTGAATG-TAA--AGAACGT---GTATTGGGC----TTTTCTAAGCCT---------TTAAA--ACAT-AT---ACAACTTTCAACAACGGATCTCTTGGCTCTCGCATCGATGAAGAACGCAGCGAAATGCGATAAGTAATGTGAATTGCAGAA-TTCAGTGAATCATCGAATCTTTGAACGCACCTTGCGCTCCTT-GGTATTCCGAGGAGCATGCCTGTTTGAGTGTC-ATGAAA--TTCTC---------AAACC-TTTCATTAAATTATTT----------TATTGGAAGGATTTGGATGTGGAAG------CTTGCGGG-CCTTTCA-----------------TAAGGTCGGCTCTTCTTAAATGTATTAGCAAG-----GATCTATC-----TTATGCTGG----T-C------------------------------------------------------------------------------------------------------------------------------------------------------------------------------------------------------------------------------------------------------CCTAGTAACTGCGAGTGAAGCGGGAAAAGCTCAAATTTAAAATCTGACAGCT------TTTAGCTGTTCGAGTTGTAATCTAGAGAAGTGCTATCCGTGCTGGACCGTGTACAAGTCTCCTGGAATGGAGCGTCATAGAGGGTGAGAATCCCGTCTTTGACACGGA-CTCCCAGTGC-ATTGTGATGTGCTCTCAAAGAGTCGAGTTGTTTGGGAATGCAGCTCTAAATGGGTGGTAAATTCCATCTAAAGCTAAATATTGGCGAGAGACCGATAGCGAACAAGTACCGTGAGGGAAAGATGAAAAGAACTTTGGAAAGAGAGTTAAACAGT-ACGTGAAATTGTTGAAAGGGAAACGCTTGAAGTCAGTCACATTGAC-TGGGGATCAA-CCATGCTTT--------TGCTTGGTGTATTTCTTAG-TTGATGGGCCAGCATCAATTTTGATCAGTGGATAAAGG-----TTGAGGGAA-TGTGGCATC-----TCCGGATGTG-TTATAG---CCCTTGATTGTATACATTGGTTGGGATTGAGGAACTCAGCATGCC----GCAAGGCCGGG---TTTTT----AACCACG--TTCGTGCTTA-----TGATGCTGGC--ATAATGGC-TTTAATCGACCCGTCTTGAAACACGGACCAAGGAGTCTAACATGCCTGCGAGTATTT-GGGNG--GTAAACCCAT-GTGCGTAATGAAAGWGAAGATCAGGATCTCT-GTCG---TGGAKAGCACTGATGCCCGGACCAGACCTTTT----GTGACGGATCTGCGGTANAGCATGCATGTTGNNACCCGAAAGATGGNGAACTATGCCTGAATAGGGT----------------------------------------------------------------------------------------------------------------------------------------------------------------------------------------------------------------------------------------------------------------------------------------------------------------------------------------------------------------------------------------------------------------------------------------------------------------------------------------------------------------------------------------------------------------------------------------------------------
A23         --------------CTGCGGA-GGATCATTAGTGAA---TGAACTTGGTCAAG---TTGTTGCTGGTCTTC-----A-AGAC-A------TGTGCACGCTT-GGCTTTTG-TTTC-------TA--ACC----ACCTGTGCACC-TTTGGTAGACTTGGAGTTTTTGAAA------CATTTTGTTTCG-------------------------------------------------------------------------------------------------------------TGTGGGGAATTGT-------------------GTTAGCTTTCCTTGTC--------------CCTCCAG------TCTATGTT-T-------TTA-TATACCCT--TTTGAATG-TAA--AGAACGT---GTATTGGGC----TTTTCTAAGCCT---------TTAAA--ACAT-AT---ACAACTTTCAACAACGGATCTCTTGGCTCTCGCATCGATGAAGAACGCAGCGAAATGCGATAAGTAATGTGAATTGCAGAA-TTCAGTGAATCATCGAATCTTTGAACGCACCTTGCGCTCCTT-GGTATTCCGAGGAGCATGCCTGTTTGAGTGTC-ATGAAA--TTCTC---------AAACC-TTTCATTAAATTACTT----------TATTGGAAGGATTTGGATGTGGAAG------CTTGCGGG-CCTTTCA-----------------TAAGGTCGGCTCTTCTTAAATGTATTAGCAAG-----GATCTATC-----TTATGTTGG----T-CTTG-GTGTGATAA----------------TTATCTATG-CCAT---TGACTTG-AG---AC-------------GTGATCCAGCTTTTT-------------------------------TC--AATATCA--------TTTGACTTCTT------------------------------------------------------------------------------------------------CCTAGTAACTGCGAGTGAAGCGGGAAAAGCTCAAATTTAAAATCTGACAGCT------TTTAGCTGTTCGAGTTGTAATCTAGAGAAGTGCTATCCGTGCTGGACCGTGTACAAGTCTCCTGGAATGGAGCGTCATAGAGGGTGAGAATCCCGTCTTTGACACGGA-CTCCCAGTGC-ATTGTGATGTGCTCTCAAAGAGTCGAGTTGTTTGGGAATGCAGCTCTAAATGGGTGGTAAATTCCATCTAAAGCTAAATATTGGCGAGAGACCGATAGCGAACAAGTACCGTGAGGGAAAGATGAAAAGAACTTTGGAAAGAGAGTTAAACAGT-ACGTGAAATTGTTGAAAGGGAAACGCTTGAAGTCAGTCACATTGAC-TGGGGATCAA-CCATGCTTT--------TGCTTGGTGTATTTCTTRG-TTGATGGGCCAGCATCAATTTTGATCAGTGGATAAAGG-----TTGAGGGAA-TGTGGCATC-----TCCGGATGTG-TTATAG---CCCTTGATTGTATACATTGGTTGGGATTGAGGAACTCAGCATGCC----GCAAGGCCGGG---TTTTT----AACCACG--TTCGTGCTTA-----GGATGCTGGC--ATAATGGC-TTTAATCGACCCGTCTTGAAACACGGACCAAGGAGTCTAACATGCCTGCGAGTATTT-GGGTG--GTAAACCCAT-GTGCGTAATGAAAGTGAAGATCAGGATCTCT-GTCG---TGGAGAGCACTGATGCCCGGACCAGACCTTTT----GTGACGGATCTGCGGTAGAGCATGCATGTTGGGACCCGAAAGATGGTGAACTATGCCTGAATAGGGTGAAGCCAGAGGAAACTCTGGTGGAGGCTCGTAGCGATTCTGACGTGCAAATCGATCGTCAAATTTG---------GGTATAGGGG---------------------------------------------------------------------------------------------------------------------------------------------------------------------------------------------------------------------------------------------------------------------------------------------------------------------------------------------------------------------------------------------------------------------------------------------------------------------------------------------------------------------
A24         TTCCGTAGGTGAACCTGCGGAAGGATCATTAGTGAA---TGAACTTGGTCAAG---TTGTTGCTGGTCTTC-----A-AGAC-A------TGTGCACGCTT-GGCTTTTGTTTTC-------TA--ACC----ACCTGTGCACC-TTTTGTAGACTTGGAGTTTTTGAAA------CATTTTGTTTCG-------------------------------------------------------------------------------------------------------------TGTGGGGAATTGC-------------------GTTAGCTTTCCTTGTC--------------CCTCCAG------TCTATGTT-T-------TTA-TATACCCT--TTTGAATG-TAA--AGAACGT---GTATTGGGC----TTTTCTAAGCCT---------TTAAA--ACAT-AT---ACAACTTTCAACAACGGATCTCTTGGCTCTCGCATCGATGAAGAACGCAGCGAAATGCGATAAGTAATGTGAATTGCAGAA-TTCAGTGAATCATCGAATCTTTGAACGCACCTTGCGCTCCTT-GGTATTCCGAGGAGCATGCCTGTTTGAGTGTC-ATGAAA--TTCTC---------AAACC-TTTCATTAAATTATTT----------TATTGGAAGGATTTGGATGTGGAAG------CTTGCGGG-CCTTTCA-----------------TAAGGTCGGCTCTTCTTAAATGTATTAGCAAG-----GATCTATC-----TTATGCTGG----T-CTTG-GTGTGATAA----------------TTATCTATG-CCAT---TGACTTG-AG---AC-------------GTGATCCAGCTTTTT-------------------------------TC--AATATCA--------TTTGACTT---------------------------------------------------------------------------------------------------CCTAGTAACTGCGAGTGAAGCGGGAAAAGCTCAAATTTAAAATCTGACAGCT------TTTAGCTGTTCGAGTTGTAATCTAGAGAAGTGCTATCCGTGCTGGACCGTGTACAAGTCTCCTGGAATGGAGCGTCATAGAGGGTGAGAATCCCGTCTTTGACACGGA-CTCCCAGTGC-ATTGTGATGTGCTCTCAAAGAGTCGAGTTGTTTGGGAATGCAGCTCTAAATGGGTGGTAAATTCCATCTAAAGCTAAATATTGGCGAGAGACCGATAGCGAACAAGTACCGTGAGGGAAAGATGAAAAGAACTTTGGAAAGAGAGTTAAACAGT-ACGTGAAATTGTTGAAAGGGAAACGCTTGAAGTCAGTCACATTGAC-TGGGGATCAA-CCATGCTTT--------TGCTTGGTGTATTTCTTAG-TTGATGGGCCAGCATCAATTTTGATCAGTGGATAAAGG-----TTGAGGGAA-TGTGGCATC-----TCCGGATGTG-TTATAG---CCCTTGATTGTATACATTGGTTGGGATTGAGGAACTCAGCATGCC----GCAAGGCCGGG---TTTTT----AACCACG--TTCGTGCTTA-----GGATGCTGGC--ATAATGGC-TTTAATCGACCCGTCTTGAAACACGGACCAAGGAGTCTAACATGCCTGCGAGTATTT-GGGTG--GTAAACCCAT-GTGCGTAATGAAAGTGAAGATCAGGATCTCT-GTCG---TGGAGAGCACTGATGCCCGGACCAGACCTTTT----GTGACGGATCTGCGGTAGAGCATGCATGTTGGGACCCGAAAGATGGTGAACTATGCCTGAATAGGGTGAAGCCAGAGGAAACTCTGGTGGAGGCTCGTAGCGATTCTGACGTGCAAATCGATCGTCAAATTTG---------GGTATAGGGG---------------------------------------------------------------------------------------------------------------------------------------------------------------------------------------------------------------------------------------------------------------------------------------------------------------------------------------------------------------------------------------------------------------------------------------------------------------------------------------------------------------------
A25         TTCCGTAGGTGAACCTGCGGAAGGATCATTAGTGAA---TGAACTTGGTCAAG---TTGTTGCTGGTCTTC-----A-AGAC-A------TGTGCACGCTT-GGCTTTTG-TTTC-------TA--ACC----ACCTGTGCACC-TTTGGTAGACTTGGAGTTTTTGAAA------CATTTTGTTTCG-------------------------------------------------------------------------------------------------------------TGTGGGGAATTGC-------------------KTTAGCTTTCCTTGTC--------------CCTCCAG------TCTATGTT-T-------TTA-TATACCCT--TTTGAATG-TAA--AGAACGT---GTATTGGGC----TTTTCTAAGCCT---------TTAAA--ACAT-AT---ACAACTTTCAACAACGGATCTCTTGGCTCTCGCATCGATGAAGAACGCAGCGAAATGCGATAAGTAATGTGAATTGCAGAA-TTCAGTGAATCATCGAATCTTTGAACGCACCTTGCGCTCCTT-GGTATTCCGAGGAGCATGCCTGTTTGAGTGTC-ATGAAA--TTCTC---------AAACC-TTTCATTAAATTATCT----------TATTGGAAGGATTTGGATGTGGAAG------CTTGCGGG-CCTTTCA-----------------TAAGGTCGGCTCTTCTTAAATGTATTAGCAAG-----GATCTATC-----TTATGTTGG----T-CTTG-GTGTGATAA----------------TTATCTATG-CCAT---TGACTTG-AG---AC-------------GTGATCCAGCTTTTT-------------------------------TC--AATATCA--------TTTGACTT---------------------------------------------------------------------------------------------------CCTAGTAACTGCGAGTGAAGCGGGAAAAGCTCAAATTTAAAATCTGACAGCT------TTTAGCTGTTCGAGTTGTAATCTAGAGAAGTGCTATCCGTGCTGGACCGTGTACAAGTCTCCTGGAATGGAGCGTCATAGAGGGTGAGAATCCCGTCTTTGACACGGA-CTCCCAGTGC-ATTGTGATGTGCTCTCAAAGAGTCGAGTTGTTTGGGAATGCAGCTCTAAATGGGTGGTAAATTCCATCTAAAGCTAAATATTGGCGAGAGACCGATAGCGAACAAGTACCGTGAGGGAAAGATGAAAAGAACTTTGGAAAGAGAGTTAAACAGT-ACGTGAAATTGTTGAAAGGGAAACGCTTGAAGTCAGTCACATTGAC-TGGGGATCAA-CCATGCTTT--------TGCTTGGTGTATTTCTTRG-TTGATGGGCCAGCATCAATTTTGATCAGTGGATAAAGG-----TTGAGGGAA-TGTGGCATC-----TCCGGATGTG-TTATAG---CCCTTGATTGTATACATTGGTTGGGATTGAGGAACTCAGCATGCC----GCAAGGCCGGG---TTTTT----AACCACG--TTCGTGCTTA-----GGATGCTGGC--ATAATGGC-TTTAATCGACCCGTCTTGAAACACGGACCAAGGAGTCTAACATGCCTGCGAGTATTT-GGGTG--GTAAACCCAT-GTGCGTAATGAAAGTGAAGATCAGGATCTCT-GTCG---TGGAGAGCACTGATGCCCGGACCAGACCTTTT----GTGACGGATCTGCGGTAGAGCATGCATGTTGGGACCCGAAAGATGGTGAACTATGCCTGAATAGGGTGAAGCCAGAGGAAACTCTGGTGGAGGCTCGTAGCGATTCTGACGTGCAAATCGATCGTCAAATTTG---------GGTATAGGGG---------------------------------------------------------------------------------------------------------------------------------------------------------------------------------------------------------------------------------------------------------------------------------------------------------------------------------------------------------------------------------------------------------------------------------------------------------------------------------------------------------------------
A26         TTCCGTAGGTGAACCTGCGGAAGGATCATTAGTGAA---TGAACTTGGTCAAG---TTGTTGCTGGTCTTC-----A-AGAC-A------TGTGCACGCTT-GGCTTTTG-TTTC-------TA--ACC----ACCTGTGCACC-TTTTGTAGACTTGGAGTTTTTGAAA------CATTTTGTTTCG-------------------------------------------------------------------------------------------------------------TGTGGGGAATTGC-------------------GTTAGCTTTCCTTGTC--------------CCTCCAG------TCTATGTT-T-------TTA-TATACCCT--TTTGAATG-TAA--AGAACGT---GTATTGGGC----TTTTCTAAGCCT---------TTAAA--AYAT-AT---ACAACTTTCAACAACGGATCTCTTGGCTCTCGCATCGATGAAGAACGCAGCGAAATGCGATAAGTAATGTGAATTGCAGAA-TTCAGTGAATCATCGAATCTTTGAACGCACCTTGCGCTCCTT-GGTATTCCGAGGAGCATGCCTGTTTGAGTGTC-ATGAAA--TTCTC---------AAACC-TTTCATTAAATTATTT----------TATTGGAAGGATTTGGATGTGGAAG------CTTGCGGG-CCTTTCA-----------------TAAGGTCGGCTCTTCTTAAATGTATTAGCAAG-----GATCTATC-----TTATGCTGG----T-CTTG-GTGTGATAA----------------TTATCTATG-CCAT---TGACTTG-AG---AY-------------GTGATCCAGCTTTTT-------------------------------TC--AATATCA--------TTTGACTT---------------------------------------------------------------------------------------------------CCTAGTAACTGCGAGTGAAGCGGGAAAAGCTCAAATTTAAAATCTGACAGCT------TTTAGCTGTTCGAGTTGTAATCTAGAGAAGTGCTATCCGTGCTGGACCGTGTACAAGTCTCCTGGAATGGAGCGTCATAGAGGGTGAGAATCCCGTCTTTGACACGGA-CTCCCAGTGC-ATTGTGATGTGCTCTCAAAGAGTCGAGTTGTTTGGGAATGCAGCTCTAAATGGGTGGTAAATTCCATCTAAAGCTAAATATTGGCGAGAGACCGATAGCGAACAAGTACCGTGAGGGAAAGATGAAAAGAACTTTGGAAAGAGAGTTAAACAGT-ACGTGAAATTGTTGAAAGGGAAACGCTTGAAGTCAGTCACATTGAC-TGGGGATCAA-CCWTGCTTT--------TGCTTGGTGTATTTCTTAG-TTGATGGGCCAGCATCAATTTTGATCAGTGGATAAAGG-----TTGAGGGAA-TGTGGCATC-----TCYGGATGTG-TTATAG---CCCTTGATTGTATACATTGGTTRGGATTGAGGAACTCAGCATGCC----GCAAGGCCGGG---TTTTT----AACCACG--TTCGTGCTTA-----GGATGCTGGC--ATAATGGC-TTTAATCGACCCGTCTTGAAACACGGACCAAGGAGTCTAACATGCCTGCGAGTATTT-GGGTG--GTAAACCCAT-GTGCGTAATGAAAGTGAAGATCAGGATCTCT-GTCG---TGGAGAGCACTGATGCCCGGACCAGACCTTTT----GTGACGGATCTGCGGTAGAGCATGCATGTTGGGACCCGAAAGATGGTGAACTATGCCTGAATAGGGTGAAGCCAGAGGAAACTCTGGTGGAGGCTCGTAGCGATTCTGACGTGCAAATCGATCGTCAAATTTG---------GGTATAGGGG---------------------------------------------------------------------------------------------------------------------------------------------------------------------------------------------------------------------------------------------------------------------------------------------------------------------------------------------------------------------------------------------------------------------------------------------------------------------------------------------------------------------
A27         ------------------------------------------------------------------------------------------------------------------------------------------------------------------------------------------------------------------------------------------------------------------------------------------------------------------------------------------------------------------------------------------------------TA-TATACCCT--TTTGAATG-TAA--AGAACGT---GTATTGGGC----TTTTCTAAGCCT---------TTAAA--ACAT-AT---ACAACTTTCAACAACGGATCTCTTGGCTCTCGCATCGATGAAGAACGCAGCGAAATGCGATAAGTAATGTGAATTGCAGAA-TTCAGTGAATCATCGAATCTTTGAACGCACCTTGCGCTCCTT-GGTATTCCGAGGAGCATGCCTGTTTGAGTGTC-ATGAAA--TTCTC---------AAACC-TTTCATTAATTTATTT----------TATTGGAAGGATTTGGATGTGGAAG------CTTGCGGG-CCTTTCA-----------------TAAGGTCGGCTCTTCTTAAATGTATTAGCAAG-----GATCTATC-----TTATGCTGG----T-CTTG-GTGTGATAA----------------TTATCTATG-CCAT---TGACTTG-AG---AT-------------GTGATCTAGCTTTTT-------------------------------TG--AATATCA--------TTTGACTT---------------------------------------------------------------------------------------------------CCTAGTAACTGCGAGTGAAGCGGGAAAAGCTCAAATTTAAAATCTGACAGCT------TTTAGCTGTTCGAGTTGTAATCTAGAGAAGTGCTATCCGTGCTGGACCGTGTACAAGTCTCCTGGAATGGAGCGTCATAGAGGGTGAGAATCCCGTCTTTGACACGGA-CTCCCAGTGC-ATTGTGATGTGCTCTCAAAGAGTCGAGTTGTTTGGGAATGCAGCTCTAAATGGGTGGTAAATTCCATCTAAAGCTAAATATTGGCGAGAGACCGATAGCGAACAAGTACCGTGAGGGAAAGATGAAAAGAACTTTGGAAAGAGAGTTAAACAGT-ACGTGAAATTGTTGAAAGGGAAACGCTTGAAGTCAGTCACATTGAC-TGGGGATCAA-CCATGCTTT--------TGCTTGGTGTATTTCTTAG-TTGATGGGCCAGCATCAATTTTGATCAGTGGATAAAGG-----TTGAGGGAA-TGTGGCATC-----TCTGGATGTG-TTATAG---CCCTTGATTGTATACATTGGTTGGGATTGAGGAACTCAGCATGCC----GCAAGGCCGGG---TTTTT----AACCACG--TTCGTGCTTA-----GGATGCTGGC--ATAATGGC-TTTAATCGACCCGTCTTGAAACACGGACCAAGGAGTCTAACATGCCTGCGAGTATTT-GGGTG--GTAAACCCAT-GTGCGTAATGAAAGTGAAGATCAGGATCTCT-GTCG---TGGAGAGCACTGATGCCCGGACCAGACCTTTT----GTGACGGATCTGCGGTAGAGCATGCATGTTGGGACCCGAAAGATGGTGAACTATGCCTGAATAGGGTGAAGCCAGAGGAAACTCTGGTGGAGGCTCGTAGCGATTCTGACGTGCAAATCGATCGTCAAATTTG---------GGTATAGGGG---------------------------------------------------------------------------------------------------------------------------------------------------------------------------------------------------------------------------------------------------------------------------------------------------------------------------------------------------------------------------------------------------------------------------------------------------------------------------------------------------------------------
A28         -------------------------------GCGAA---TAAACTTGGTCAAG---CTGTTGCTGGTCCTT-----AGGGAC-A------TGTGCACGCTC-GACTCTCG-TTTC-------TA--ACC----ACCTGTGCACC-TTTTGTAGACCTGGAGTCTTTGAAAC----CTTTTTGGTTTCG-------------------------------------------------------------------------------------------------------------CAAGGGGATTTGC-------------------GTTAGCTTTCCCTGTAC-------------CCTCCGG------TCTATGTT-TTT---TATTA-TATACCCC--TAAAAATG-TAA--AGAATGT---GTATCGGGC----TTTTTCAAGCCT---------ATAAAA-ATAT-AT---ACAACTTTCAACAACGGATCTCTTGGCTCTCGCATCGATGAAGAACGCAGCGAAATGCGATAAGTAATGTGAATTGCAGAA-TTCAGTGAATCATCGAATCTTTGAACGCACCTTGCGCTCCTT-GGTATTCCGAGGAGCATGCCTGTTTGAGTGTC-ATGAAA--TTCTC---------AAACC-TTTCATTATTTTTT------------TAATGAGAGAGTTTGGATGTGGAAG----------------------------------------------------TTT--------------------------------------------------------------------------------------------------------------------------------------------------------------------------------------------------------------------------------------------------------ACTTAAGCATATCAATAAGCGGAGGAAAAGAAACTAAC-AAGGATTCCCCTAGTAACTGCGAGTGAAGCGGGAAGAGCTCAAATTTAAAATCTGGCAG-T------TTTGACTGTCCGAGTTGTAATCTAGAGAAGTGCTATCCGTGCTGGACCGTGTACAAGTCTCCTGGAATGGAGCGTCATAGAGGGTGAGAATCCCGTCTCTGACACGGA-CTCCCAGTGC-ATTGTGATGTGCTCTCAAAGAGTCGAGTTGTTTGGGAATGCAGCTCTAAATGGGTGGTAAATTCCATCTAAAGCTAAATATTGGCGAGAGACCGATAGCGAACAAGTACCGTGAGGGAAAGATGAAAAGAACTTTGGAAAGAGAGTTAAACAGT-ACGTGAAATTGTTGAAAGGGAAACGCTTGAAGTCAGTCGCGTCGAC-TGAGGATCAA-CCTTGCTTC--------TGCTCGGTGTACTTCTCAG-CCGATGGGCCAGCATCAATTTTAACCAGTGGATAAAGG-----TCGAGGGAA-TGTGGCATC-----TCTGGATGTG-TTATAG---CCTTTGATTGTATACATTGGTTGGGATTGAGGAACTCAGCACGCC----GCAAGGCCGGG---TTTTT----AACCACG--TTCGTGCTTA-----GGATGCTGGC--ATAATGGC-TTTAATCGACCCGTCTTGAAACACGGACCAAGGAGTCTAACATGCCTGCGAGTATTT-GGGTG--GAAAACCCAT-GTGCGCAATGAAAGTGAAGATCAGGATCCCT-GTCG---TGGGGAGCACTGATGCCCGGACCAGAGCTTTT----GTGACGGATCTGCGGTAGAGCATGCATGTTGGGACCCGAAAGATGGTGAACTATGCCTGAATAGGGTGAAGCCAGAGGAAACTCTGGTGGAGGCTCGTAGCGATTCTGACGTGCAAATCGATCGTCAAATTTG---------GGTATAGGGGC-GAAAGACTAATCGAA-CCATCTAGTAGCTGGTTCCTGCCGAAGTTT-----CCCTCAGGATAGCAGAAACTCA-TATCAGATTTATGTGGTAAAGCGAATGATTAGAGGCCTTGGGGTTGCAACAACCTTAACCTATTCTCAAACTTTAAATATGTAAGAACAAGCCGTCTCTTGATTGGACCGCTTGGCGATTGAGAGTTTCTAGTGGGCCATTTTTGGTAAGCAGAACTGGCGATGCGGGATGAACCGAACGCGAGGTTAAGGTGCCGGAATTCACGCTCATCAGACACCACAAAAGGTGTTAGTTCATCTAGACAGCAGGACGGTGGCCATGGAAGTCGGAATCCGCTAAGGAGTGTGTAACAACTCACCTGCCGAATGAACTAGCCCTGAAAATGGATGGCGCTTAAGCGTGATACCCATACCTCGCCGTCAGTGTTGA-AGTGACG--CACTGACGAGTAGGCAGGCGTGGAGG-TCAGTGAAGAAGCCTAGGC
A29         ??????????????????????????????????????????????????????????????????????????????????????????????????????????????????????????????????????????????????????????????????????????????????????????????????????????????????????????????????????????????????????????????????????????????????????????????????????????????????????????????????????????????????????????????????????????????????????????????????????????????????????????????????????????????????????????????????????????????????????????????????????????????????????????????????????????????????????????????????????????????????????????????????????????????????????????????????????????????????????????????????????????????????????????????????????????????????????????????????????????????????????????????????????????????????????????????????????????????????????????????????????????????????????????????????????????????????????????????????????????????????????????????????????????????????????????????????????????????????????????????????????????????????????????????????????????????????????????ACTTAAGCATATCAATAAGCGGAGGAAAAGAAACTAAC-AAGGATTCCCTTAGTAACTGCGAGTGAAGTGGGAAAAGCTCAAATTTAAAATCTGGCAGTT------TCTAACTGTCCGAGTTGTAATCTAGAGAAGTAATATCTGTGCTGGACCATGTACAAGTCTCCTGGAATGGAGTGTCATAGAGGGTGAGAATCCCGTCTCTGACATGGA-CTTCTAGTGC-ATTGTGATATGCTCTCAAAGAGTCGAGTTGTTTGGGAATGCAGCTCTAAATGGGTGGTAAATTCCATCTAAAGCTAAATATTGGCGAGAGACCGATAGTGAACAAGTACCGTGAGGGAAAGATGAAAAGAACTTTGGAAAGAGAGTTAAACAGT-ATGTGAAATTGTTGAAAGGGAAACACTTGAAGTCAGTCTTGTTGACTTGGGGATCAA-CCTTGTTTA-------TTGCTTGGTGTACTTCCTAG-TTGACAGGCCAGCATCAATTTTGATCAATAGATAAAAG-----TCAAGGGAA-TGTGGCATC-----TTTGGATGTG-TTATAG---CCCTTGGTTGCATATATTGGTTGGGATTGAGGAACTCAGCATGCC----GCAAGGTCAGGTTTTTTTTTTAAAACCATG--TTCATGCTTA-----GGATGCTGGC--ATAATGGC-TTTAATTGACCCGTCTTGAAACACGG----------------------------------------------------------------------------------------------------------------------------------------------------------------------------------------------------------------------------------------------------------------------------------------------------------------------------------------------------------------------------------------------------------------------------------------------------------------------------------------------------------------------------------------------------------------------------------------------------------------------------------------------------------------------------------------------------------------------------------------------------------------------------------------------------------
A3          ------------------------ATCATTAATGAA---TGAACTTGATCAGG---CTGTTGCTGGTCCTTCA---GGGGGC-AT-----CGTGCACGCCT-GATCATTG-TTTCTT-----TA--ACC----ACCTGTGCACC-TTTTGTAGA---------------------------------------------------------------------------------------------------------------------------------------------CTTTTGAGGGGTTGCCGTCGCTTTC--GTGTGAAGCCGGCTCTTCTTGTGATCATG---------------------TCTATGTT-TTTC--TTTTA-TATACCCA------AGTA-TCA---GAATGT---TGTCTGGGCC-----TTTTGTGCCT---------TTAATG-ATGTTAT---ACAACTTTCAACAACGGATCTCTTGGCTCTCGCATCGATGAAGAACGCAGCGAAATGCGATAAGTAATGTGAATTGCAGAA-TTCAGTGAATCATCGAATCTTTGAACGCACCTTGCGCTCCTT-GGTATTCCGAGGAGCATGCCTGTTTGAGTGTC-ATGATATATTCTC---------AAATGTTATCATCGT-----------------TGATGGTAAGGTTTGGATTGTGGAA-------------------------------------------------------------------------------------------------------------------------------------------------------------------------------------------------------------------------------GGGTT---------------------------------------------------------------------------------------------------------------------GATTCCCTTAGTAACTGCGAGTGAAGCGGGAAAAGCTCAAATTTAAAATCTGGCGGTC------TCTGGCCGTCCGAGTTGTAATTTAGAGAAGTGCTATCCGTGCTGGACCATGTACAAGTCTCCTGGAATGGAGCGTCATAGAGGGTGAGAATCCCGTCTCTGACATGGA-CTCCCAGTGC-ATTGTGATGTGCTCTCGAAGAGTCGAGTTGTTTGGGAATGCAGCTCTAAATGGGTGGTAAATTCCATCTAAAGCTAAATATTGGCGAGAGACCGATAGCGAACAAGTACCGTGAGGGAAAGATGAAAAGAACTTTGGAAAGAGAGTTAAACAGT-ACGTGAAATTGTTGAAAGGGAAACGCTTGAAGTCAGTCGCGTCGAC-CGGGGATCAA-CCTGGCATTC------GTGCTCGGTGTACTTTCCGG-TAGATGGGTCAACATCGATTTTGATCGGTGGACAAAGG-----TCAGAGGAA-TGTGGCATC-----TTCGGATGTGTTTATAG---ACTCTGATCTTATACATCGGTCAGGATCGAGGAACTCGGCACGTC----GTCAGGCTG---------------------------TGCTTA-----GGATGTTGGC--ATAATGGC-TTTAATCGACCCGTCTTGAAACACGGACCAAGGAGTCTAACATGCCTGCGAGTATTT-GGGTG-TGAAAACCCAT-ATGCGCAATGAAAGTGAAGATCAGGATCTCT-GTCG---TGGAGAGCACTGATGCCCGGACCAGAGCTTTT----GTGACGGATCTGCGGTAGAGCATGCATGTTGGGACCCGAAAGATGGTGAACTATGCCTGAATAGGGTGAAGCCAGAGGAAACTCTGGTGGAGGCTCGTAGCGATTCTGACGTGCAAATCGATCGTCAAATTTG---------GGTATAGGGGC-GAAAGACTAATCGAA-CCATCTAGTAGCTGGTTCCTGCCGAAGTTT-----CCCTCAGGATAGCAGAAACTCA-TATCAGATTTATGTGGTAAAGCGAATGATTAGAGGCCTTGGGGTTGTAACAACCTTAACCTATTCTCAAACTTTAAATATGTAAGAACAAGCCGTCTCTTGGTTGGACCGCTTGGCGATTGAGAGTTTCTAGTGGGCCATTTTTGGTAAGCAGAACTGGCGATGCGGGATGAACCGAACGCGAGGTTAAGGTGCCGGAATTCACGCTCATCAGACACCACAAAAGGTGTTAGTTCATCTAGACAGCAGGACGGTGGCCATGGAAGTCGGAATCCGCTAAGGAGTGTGTAACAACTCACCTGCCGAATGAACTAGCCCTGAAAATGGATGGCGCTTAAGCGTGATACCCATACCTCGCCGTCAGTGTTGT-AGTGACG--CACTGACGAGTAGGCAGGCGTGGAGG-TCAGTGAAGAAGCCTAGG-
A30         -------------------------------ATGAA---TAAACTTGGTCAAG---TTGTTGCTGGTCTTT-----AGAGAC-A------TGTGCACACTT-GGCTTTTG-TTTT-------CAA-ACC----ACCTGTGCACCTTTTTGTGAACTTGAAG----------------------------------------------------------------------------------------------------------------------------------------GACAAGGAATGCCTGTCATTG-----------ACCGATTTTTCC------------------TCTTCAG------TTCATGTT-CTT-----ACA-CATAATCAATTTGAAATA-TAAT-GGAATGT--GATTTGGGAC----ATTTTAATGCCCA--------ATAAA--ATATAAT---ACAACTTTCAACAACGGATCTCTTGGCTCTCGCATCGATGAAGAACGCAGCGAAATGCGATAAGTAATGTGAATTGCAGAA-TTCAGTGAATCATCGAATTTTTGAACGCACCTTGCACTCCTT-GGTATTCCGAGGAGTATGCCTGTTTGAGTGTC-ATGAAA--TTCTCAATCCCTTTAAATT-TCTTGTTGA----------------------GGGGAATTTGGATGATGGAA-----GTTTGCAGG-CTTCTTCT----------------TCAAGTCTGCTCTTCTTAAATGCATTAGCAAG-----GATTTTTA-----ATTTTGAAA----C-CTTG-GTCTGATAA---------------TTTATCTATGTCCAA---TGGTTTT-AA---ATC-----------AGTTGTCCTGCTTGGA--AAGA----------TTTATTT------TG-------------------------ATTTTTG--ACCTCAAATCAGGTAGGACTACCCGCTGAACTTAAGCATATCAAACTTAAGCATATCAATAAGCGGAGGAAAAGAAACTAAC-AAGGATTCCCTTAGTAACTGCGAGTGAAGTGGGAAAAGCTCAAATTTAAAATCTGGCAGTT------TCTAACTGTCCGAGTTGTAATCTAGAGAAGTAATATCTGTGCTGGACCATGTACAAGTCTCCTGGAATGGAGTGTCATAGAGGGTGAGAATCCCGTCTCTGACATGGA-CTTCTAGTGC-ATTGTGATATGCTCTCAAAGAGTCGAGTTGTTTGGGAATGCAGCTCTAAATGGGTGGTAAATTCCATCTAAAGCTAAATATTGGCGAGAGACCGATAGTGAACAAGTACCGTGAGGGAAAGATGAAAAGAACTTTGGAAAGAGAGTTAAACAGT-ATGTGAAATTGTTGAAAGGGAAACACTTGAAGTCAGTCTTGTTGACTTGGGGATCAA-CCTTGTTTA-------TTGCTTGGTGTACTTCCTAG-TTGACAGGCCAGCATCAATTTTGATCAATAGATAAAAG-----TCAAGGGAA-TGTGGCATC-----TTTGGATGTG-TTATAG---CCCTTGGTTGCATATATTGGTTGGGATTGAGGAACTCAGCATGCC----GCAAGGTCAGG-TTTTTTTTTAAAACCATG--TTCATGCTTA-----GGATGCTGGC--ATAATGGC-TTTAATTGACCCGTCTTGAAACACGGACCAAGGAGTCTAACATGCCTGCGAGTGTTT-GGG-----------------------------------------------------------------------------------------------------------------------------------------------------------------------------------------------------------------------------------------------------------------------------------------------------------------------------------------------------------------------------------------------------------------------------------------------------------------------------------------------------------------------------------------------------------------------------------------------------------------------------------------------------------------------------------------------------------------------------------------------------------------------
A31         TTCCGTAGGTGAACCTGCGGAAGGATCATTATTGAA---TAAACCTGGTCAAG---CTGTTGCTGGTTCTT-----AGGGAC-A------TGTGCACGCTC-GACTATCG-TTTT-------TA--ACC----CCCTGTGCACC-TTGTGTAGATCTGGAGTTTTATTGAA----ACATTTTGTTTCG-------------------------------------------------------------------------------------------------------------TGTGGGGAATTGC-------------------ATTAGCTTTCCCTGCT--------------TCTCCGG------TCTATGTT-TTT-----ATATTATACCCT--TTTAAATG-TGAA-TGAATGT--ATTTCTAGGCTT--TTTTTGAAGCCT---------ATAAAA-ATAT-AT---ACAACTTTCAACAACGGATCTCTTGGCTCTCGCATCGATGAAGAACGCAGCGAAATGCGATAAGTAATGTGAATTGCAGAA-TTCAGTGAATCATCGAATCTTTGAACGCACCTTGCGCTCCTT-GGTATTCCGAGGAGCATGCCTGTTTGAGTGTC-ATGAAA--TTCTC---------AAATT-TCTTATTT---------------AACAAATAAGTGAATTTGGATTTGGAAG-----TTTTGCGGG-TCTCTCTA-------------------GATCGGCTCTTCTTAAATGCATTAGCTGG-----GACCTATC-----TTTTGCTGG----C-CTTG-GTGTGATAA----------------TTATCTACG-CCAT---GGGCTCG-AG---AT-------------GTGGTTTAGCTTTCT--AATC----------GTCTATT------AGAC--AAA--------------TGACATTTTTG--ACCTCAAATCAGGTAGGACTACCCGCTGAACTTAAGCATATCAAACTTAAGCATATCAATAAGCGGAGGAAAAGAAACTAAC-AAGGATTCCCCTAGTAACTGCGAGTGAAGCGGGAAAAGCTCAAATTTAAAATCTGACAG--------TTTCACTGTCCGAGTTGTAATCTAGAGAAGTGTTATCCGTGCTGGACCGTGTACAAGTCTCCTGGAATGGAGCGTCATAGAGGGTGAGAATCCCGTCTCTGACACGGA-CTCCCAGTGC-AATGTGATGCGCTCTCAAAGAGTCGAGTTGTTTGGGAATGCAGCTCTAAATGGGTGGTAAATTCCATCTAAAGCTAAATATTGGCGAGAGACCGATAGCGAACAAGTACCGTGAGGGAAAGATGAAAAGAACTTTGGAAAGAGAGTTAAACAGT-ACGTGAAATTGTTGAAAGGGAAACGCTTGAAGTCAGTCGCGTCTAC-TGGGGATCAA-CCTTGCTTT--------TGCTTGGTGCACTTCCCAG-CTGATGGGCCAGCATCAATTTTGACCAGTGGATAAAGG-----TCAGGGGAA-TGTGGCATC-----TCCGGATGTG-TTATAG---CCCTTGGTTGTATACATTGSTTGGGATTGAGGAACTCAGCACGCC----GAAAGGCCGGG---TTTTT----AACCACG--TTCGTGCTTA-----GGATGCTGGC--ATAATGGC-TTTAATCGACCCGTCTTGAAACACGGACCAAGGAGTCTAACATGCCTGCGAGTATTT-GGGTG--GAAAACCCAT-GTGCGCAATGAAAGTGAAGATCAGGATCCCT-GTCA---TGGGGAGCACTGATGCCCGGACCAGACCTTTT----GTGACGGATCTGCGGTAGAGCATGCATGTTGGGACCCGAAAGATGGTGAACTATGCCTGAATAGGGTGAAGCCAGAGGAAACTCTGGTGGAGGCTCGTAGCGATTCTGACGTGCAAATCGATCGTCAAATTTG---------GGTATAGGGGC-GAAAGACTAATCGAATCCATCTA--------------------------------------------------------------------------------------------------------------------------------------------------------------------------------------------------------------------------------------------------------------------------------------------------------------------------------------------------------------------------------------------------------------------------------------------------------------------------------------------
A32         TTCCGTAGGTGAACCTGCGGAAGGATCATTATTGAA---TAAACCTGGTCAAG---CTGTTGCTGGTTCTT-----AGGGAC-A------TGTGCACGCTT-GACTATCG-TTTT-------TA--ACC----CCCTGTGCACC-TTGTGTAGATCTGGAGTTTTATTGAA----ACATTTTGTTTCG-------------------------------------------------------------------------------------------------------------TGTGGGGAATTGC-------------------ATTAGCTTTCCCTGTT--------------TCTCCGG------TCTATGTT-CTT-----ATATTATACCCT--TTTAAATG-TGAA-TGAATGT--ATTTCTAGGCTTTCTTTTTGAAGCCT---------ATAAAA-ATAT-AT---ACAACTTTCAACAACGGATCTCTTGGCTCTCGCATCGATGAAGAACGCAGCGAAATGCGATAAGTAATGTGAATTGCAGAA-TTCAGTGAATCATCGAATCTTTGAACGCACCTTGCGCTCCTT-GGTATTCCGAGGAGCATGCCTGTTTGAGTGTC-ATGAAA--TTCTC---------AAATT-TCTTATTT---------------AACAAATAAGTGAATTTGGATTTGGAAG-----TTTTGCGGG-TCTCTCTA-------------------GATCGGCTCTTCTTAAATGCATTAGCTGG-----GACCTATC-----TTTTGCTGG----C-CTTG-GTGTGATAA----------------TTATCTACG-CCAT---GGGCTCG-AG---AT-------------GTGGTTTAGCTTTCT--AATC----------GTCTATT------AGAC--AAA--------------TGACATTTTTG--ACCTCAAATCAGGTAGGACTACCCGCTGA---------------------------------------------------------------CCTAGTAACTGCGAGTGAAGCGGGAAAAGCTCAAATTTAAAATCTGACAG--------TTTCACTGTCCGAGTTGTAATCTAGAGAAGTGTTATCCGTGCTGGACCGTGTACAAGTCTCCTGGAATGGAGCGTCATAGAGGGTGAGAATCCCGTCTCTGACACGGA-CTCCCAGTGC-AATGTGATGCGCTCTCAAAGAGTCGAGTTGTTTGGGAATGCAGCTCTAAATGGGTGGTAAATTCCATCTAAAGCTAAATATTGGCGAGAGACCGATAGCGAACAAGTACCGTGAGGGAAAGATGAAAAGAACTTTGGAAAGAGAGTTAAACAGT-ACGTGAAATTGTTGAAAGGGAAACGCTTGAAGTCAGTCGCGTCTAC-TGGGGATCAA-CCTTGCTTT--------TGCTTGGTGTACTTCCCAG-CTGATGGGCCAGCATCAATTTTGACCAGTGGATAAAGG-----TCAGGGGAA-TGTGGCATC-----TCCGGATGTG-TTATAG---CCCTTGGTTGTATACATTGGTTGGGATTGAGGAACTCAGCACGCC----GAAAGGCCGGG---TTTTT----AACCACG--TTCGTGCTTA-----GGATGCTGGC--ATAATGGC-TTTAATCGACCCGTCTTGAAACACGGACCAAGGAGTCTAACATGCCTGCGAGTATTT-GGGTG--GAAAACCCAT-GTGCGCAATGAAAGTGAAGATCAGGATCCCT-GTCA---TGGGGAGCACTGATGCCCGGACCAGACCTTTT----GTGACGGATCTGCGGTAGAGCATGCATGTTGGGACCCGAAAGATGGTGAACTATGCCTGAATAGGGTGAAGCCAGAGGAAACTCTGGTGGAGGCTCGTAGCGATTCTGACGTGCAAATCGATCGTCAAATTTG---------GGTATAGGGG---------------------------------------------------------------------------------------------------------------------------------------------------------------------------------------------------------------------------------------------------------------------------------------------------------------------------------------------------------------------------------------------------------------------------------------------------------------------------------------------------------------------
A33         -----------------------------------------AACCTGGTCAAG---CTGTTGCTGGTTCTT-----AGGGAC-A------TGTGCACGCTC-GACTATCG-TTTT-------TA--ACC----CCCTGTGCACC-TTGTGTAGATCTGGAGTTTTATTGAA----ACATTTTGTTTCG-------------------------------------------------------------------------------------------------------------TGTGGGGAATTGC-------------------ATTAGCTTTCCCTGTT--------------TCTCCGG------TCTATGTT-TTT-----ATATTATACCCT--TTTAAATG-TGAA-TGAATGT--ATTTCTAGGCTT--TTTTTGAAGCCT---------ATAAAA-ATAT-AT---ACAACTTTCAACAACGGATCTCTTGGCTCTCGCATCGATGAAGAACGCAGCGAAATGCGATAAGTAATGTGAATTGCAGAA-TTCAGTGAATCATCGAATCTTTGAACGCACCTTGCGCTCCTT-GGTATTCCGAGGAGCATGCCTGTTTGAGTGTC-ATGAAA--TTCTC---------AAATT-TCTTATTT---------------AACAAATAAGTGAATTTGGATTTGGAAG-----TTTTGCGGG-TCTCTCTA----------------------------------------------------------------------------------------------------------------------------------------------------------------------------------------------------------------------------------------------------------------------------------------????????????????????????????????????????????????????????????????????????????????????????????????????????????????????????????????????????????????????????????????????????????????????????????????????????????????????????????????????????????????????????????????????????????????????????????????????????????????????????????????????????????????????????????????????????????????????????????????????????????????????????????????????????????????????????????????????????????????????????????????????????????????????????????????????????????????????????????????????????????????????????????????????????????????????????????????????????????????????????????????????????????????????????????????????????????????????????????????????????????????????????????????????????????????????????????????????????????????????????????????????????????????????????????????????????????????????????????????????????????????????????????????????????????????????????????????????????????????????????????????????????????????????????????????????????????????????????????????????????????????????????????????????????????????????????????????????????????????????????????????????????????????????????????????????????????????????????????????????????????????????????????????????????????????????????????????????????????????????????????????????????????????????????????????????????????????????????????????????????????????????????????????????????????????????????????????????????????????????????????????????????????????????????????????????????????
A34         TTCCGTAGGTGAACCTGCGGAAGGATCATTAGCGAA---TGAACTTGGTCAAG---CTGTTGCTGGTCTTT-----AGGGAC-A------TGTGCACGCTA-GGCTCTTG-TTTC-------TA--ACC----ACCTGTGCACC-TTTTGTAGACTTAGAGTTTT-------------------------------------------------------------------------------------------------------------------------------------AAGGGGATTTGC-------------------GTTAGCTTTTCCTGTAG-------------GCTCTGG------TCTATGTT-T-------TTA-TTATACCC-TTTAAAATG-TAA--AGAATGT---GTAGTGGGC--------GCAAGCCT---------ATAAAA-ATAT-AT---ACAACTTTCAACAACGGATCTCTTGGCTCTCGCATCGATGAAGAACGCAGCGAAATGCGATAAGTAATGTGAATTGCAGAA-TTCAGTGAATCATCGAATCTTTGAACGCACCTTGCGCTCCTT-GGTATTCCGAGGAGCATGCCTGTTTGAGTGTC-ATGAAA--TTCTC---------AAACC-TTTCATTATTTTTT-------------AATGAGAGAGTTTGGATGTGGAAG------TTTGCGGG-TCTCTAGAA-------------ATGGAGGTCGGCTCTTCTCAAATGCATTAGCAAG-----GACCTTATCC---TTTTGTTGG----C-CTTG-GTGTGATAA----------------TTATCTATG-CCAT---TGGCTTT-AGGATGT-------------GGGGTTTGGCTTTCT--AATG---------AGTCTCCCTTGGG-GAAC--AATAT-T--------T----------------------------------------------------------------------------------------------------------CCTAGTAACTGCGAGTGAAGCGGGAAGAGCTCAAATTTAAAATCTGGCAG-T------TCTGACTGTCCGAGTTGTAATCTAGAGAAGTGCTATCCGTGCTGGACCGTGTACAAGTCTCCTGGAATGGAGCGTCATAGAGGGTGAGAATCCCGTCTCTGACACGGA-CTCCCAGTGC-ATTGTGATGCGCTCTCAAAGAGTCGAGTTGTTTGGGAATGCAGCTCTAAATGGGTGGTAAATTCCATCTAAAGCTAAATATTGGCGAGAGACCGATAGCGAACAAGTACCGTGAGGGAAAGATGAAAAGAACTTTGGAAAGAGAGTTAAACAGT-ACGTGAAATTGTTGAAAGGGAAACGCTTGAAGTCAGTCGCGTTGAC-TGAGGATCAA-CCTTGCTTT--------TGCTTGGTGTACTTCTCAG-CCGATGGGCCAGCATCAATTTTGATCAGTGGATAAAGG-----TCGAGGGAA-TGTGGCATC-----TCCGGATGTG-TTATAG---CCCTTGATTGTATACATTGGTTGGGATTGAGGAACTCAGCACGCC----GCAAGGCCGGG---TTTTT----AACCACG--TCCGTGCTTA-----GGATGCTGGC--ATAATGGC-TTTAATCGACCCGTCTTGAAACACGGACCAAGGAGTCTAACATGCCTGCGAGTATTT-GGGTG--GAAAACCCAT-GTGCGCAATGAAAGTGAAGATCAGGATCCCT-GTCG---TGGGGAGCACTGATGCCCGGACCAGAGCTTTT----GTGACGGATCTGCGGTAGAGCATGTATGTTGGGACCCGAAAGATGGTGAACTATGCCTGAATAGGGTGAAGCCAGAGGAAACTCTGGTGGAGGCTCGTAGCGATTCTGACGTGCAAATCGATCGTCAAATTTG---------GGTATAGGGG---------------------------------------------------------------------------------------------------------------------------------------------------------------------------------------------------------------------------------------------------------------------------------------------------------------------------------------------------------------------------------------------------------------------------------------------------------------------------------------------------------------------
A35         ----------GAACCTGCGGAAGGATCATTAGCGAA---TGAACTTGGTCAAG---CTGTTGCTGGTCCTT-----AGGGAC-A------TGTGCACGCTA-GACTCTTG-TTTC-------TA--ACC----ACCTGTGCACC-TTTTGTAGACTTAGAGTTTTT-----------------------------------------------------------------------------------------------------------------------------------AAAGGGGATTTGC-------------------GCTAGCTTTTCCTGTAG-------------GCTCTGG------TCTATGTT-T-------TTA-TATACCCT-TCTAAAATG-TAA--AGAATGT---GTATTGGGCT---TTTTGCAAGCCT---------ATAAAA-ATAT-AT---ACAACTTTCAACAACGGATCTCTTGGCTCTCGCATCGATGAAGAACGCAGCGAAATGCGATAAGTAATGTGAATTGCAGAA-TTCAGTGAATCATCGAATCTTTGAACGCACCTTGCGCTCCTT-GGTATTCCGAGGAGCATGCCTGTTTGAGTGTC-ATGAAA--TTCTC---------AAACC-TTTCATTATTTTTT------------TAATGAGAGAGTTTGGATGTGGAAG------TTTGCGGG-TCTCTAGAA-------------ATGGAGGTCGGCTCTTCTCAAATGCATTAGCAAG-----GACCTTATCC---TTTTGTTGG----C-CTTG-GTGTGATAA----------------TTATCTATG-CCAT---TGGCTTT-AGGATGT--------------GGGTTTGGCTTTCT--AATG---------AGTCTCCTTCGGG-GGAC--AATAT----------TCTGATACCTTTG--ACCTCAAATCAGGTAGGACTACCCGCTGAACTTAA-------------AAGCATATCAATAAGCGGAGGAAAAGAAACTAAC-AAGGATTCCCCTAGTAACTGCGAGTGAAGCGGGAAGAGCTCAAATTTAAAATCTGGCAG-T------TCTGACTGTCCGAGTTGTAATCTAGAGAAGTGTTATCCGTGCTGGACCGTGTACAAGTCTCCTGGAATGGAGCGTCATAGAGGGTGAGAATCCCGTCTCTGACACGGA-CTCCCAGTGC-ATTGTGATGCGCTCTCAAAGAGTCGAGTTGTTTGGGAATGCAGCTCTAAATGGGTGGTAAATTCCATCTAAAGCTAAATATTGGCGAGAGACCGATAGCGAACAAGTACCGTGAGGGAAAGATGAAAAGAACTTTGGAAAGAGAGTTAAACAGT-ACGTGAAATTGTTGAAAGGGAAACGCTTGAAGTCAGTCGCGTTGAC-TGAGGATCAA-CCTTGCTTT--------TGCTTGGTGTACTTCTCAG-CCGATGGGCCAGCATCAATTTTGATCAGTGGATAAAGG-----TCGAGGGAA-TGTGGCATC-----TCCGGATGTG-TTATAG---CCCTTGATTGTATACATTGGTTGGGATTGAGGAACTCAGCACGCC----GCAAGGCCGGG---TTTTT----AACCACG--TTCGTGCTTA-----GGATGCTGGC--ATAATGGC-TTTAATCGACCCGTCTTGAAACACGGACCAAGGAGTCTAACATGCCTGCGAGTATTT-GGGTG--GAAAACCCAT-GTGCGCAATGAAAGTGAAGATCAGGATCCCT-GTCG---TGGGGAGCACTGATGCCCGGACCAGAGCTTTT----GTGACGGATCTGCGGTAGAGCATGCATGTTGGGACCCGAAAGATGGTGAACTATGCCTGAATAGGGTGAAGCCAGAGGAAACTCTGGTGGAGGCTCGTAGCGATTCTGACGTGCAAATCGATCGTCAAATTTG---------GGTATAGGGGC-GAAAGACTAATCGAA-CCATCTAGTAGCTGGTTCCTGCCGAAGTTT---------------------------------------------------------------------------------------------------------------------------------------------------------------------------------------------------------------------------------------------------------------------------------------------------------------------------------------------------------------------------------------------------------------------------------------------------------------------
A36         TTCCGTAGGTGAACCTGCGGAAGGATCATTAGCGAA---TGAACTTGGTCAAG---CTGTTGCTGGTCTTT-----AGGGAC-A------TGTGCACGCTA-GGCTCTTG-TTTC-------TA--ACC----ACCTGTGCACC-TTTTGTAGACTTAGAGTTTT-------------------------------------------------------------------------------------------------------------------------------------AAGGGGATTTGC-------------------GTTAGCTTTTCCTGTAG-------------GCTCTGG------TCTATGTT-T-------TTA-TTATACCC-TTTAAAATG-TAA--AGAATGT---GTAGTGGGC--------GCAAGCCT---------ATAAAA-ATAT-AT---ACAACTTTCAACAACGGATCTCTTGGCTCTCGCATCGATGAAGAACGCAGCGAAATGCGATAAGTAATGTGAATTGCAGAA-TTCAGTGAATCATCGAATCTTTGAACGCACCTTGCGCTCCTT-GGTATTCCGAGGAGCATGCCTGTTTGAGTGTC-ATGAAA--TTCTC---------AAACC-TTTCATTATTTTTT-------------AATGAGAGAGTTTGGATGTGGAAG------TTTGCGGG-TCTCTAGAA-------------ATGGAGGTCGGCTCTTCTCAAATGCATTAGCAAG-----GACCTTATCC---TTTTGTTGG----C-CTTG-GTGTGATAA----------------TTATCTATG-CCAT---TGGCTTT-AGGATGT-------------GGGGTTTGGCTTTCT--AATG---------AGTCTCCCTTGGG-GAAC--AATAT-T-------------------------------------------------------------------------------------------------------------------CCTAGTAACTGCGAGTGAAGCGGGAAGAGCTCAAATTTAAAATCTGGCAG-T------TCTGACTGTCCGAGTTGTAATCTAGAGAAGTGCTATCCGTGCTGGACCGTGTACAAGTCTCCTGGAATGGAGCGTCATAGAGGGTGAGAATCCCGTCTCTGACACGGA-CTCCCAGTGC-ATTGTGATGCGCTCTCAAAGAGTCGAGTTGTTTGGGAATGCAGCTCTAAATGGGTGGTAAATTCCATCTAAAGCTAAATATTGGCGAGAGACCGATAGCGAACAAGTACCGTGAGGGAAAGATGAAAAGAACTTTGGAAAGAGAGTTAAACAGT-ACGTGAAATTGTTGAAAGGGAAACGCTTGAAGTCAGTCGCGTTGAC-TGAGGATCAA-CCTTGCTTT--------TGCTTGGTGTACTTCTCAG-CCGATGGGCCAGCATCAATTTTGATCAGTGGATAAAGG-----TCGAGGGAA-TGTGGCATC-----TCCGGATGTG-TTATAG---CCCTTGATTGTATACATTGGTTGGGATTGAGGAACTCAGCACGCC----GCAAGGCCGGG---TTTTT----AACCACG--TCCGTGCTTA-----GGATGCTGGC--ATAATGGC-TTTAATCGACCCGTCTTGAAACACGGACCAAGGAGTCTAACATGCCTGCGAGTATTT-GGGTG--GAAAACCCAT-GTGCGCAATGAAAGTGAAGATCAGGATCCCT-GTCG---TGGGGAGCACTGATGCCCGGACCAGAGCTTTT----GTGACGGATCTGCGGTAGAGCATGTATGTTGGGACCCGAAAGATGGTGAACTATGCCTGAATAGGGTGAAGCCAGAGGAAACTCTGGTGGAGGCTCGTAGCGATTCTGACGTGCAAATCGATCGTCAAATTTG---------GGTATAGGGG---------------------------------------------------------------------------------------------------------------------------------------------------------------------------------------------------------------------------------------------------------------------------------------------------------------------------------------------------------------------------------------------------------------------------------------------------------------------------------------------------------------------
A37         -----------------------GATCATTAGCGAA---TGAACTTGGTCAAG---CTGTTGCTGGTCCTT-----AGGGAC-A------TGTGCACGCTA-GACTCTTG-TTTC-------TA--ACC----ACCTGTGCACC-TTTTGTAGACTTAGAGTTTTT-----------------------------------------------------------------------------------------------------------------------------------AAAGGGGATTTGC-------------------GCTAGCTTTTCCTGTAG-------------GCTCTGG------TCTATGTT-T-------TTA-TATACCCT-TCTAAAATG-TAA--AGAATGT---GTATTGGGCT---TTTTGCAAGCCT---------ATAAAA-ATAT-AT---ACAACTTTCAACAACGGATCTCTTGGCTCTCGCATCGATGAAGAACGCAGCGAAATGCGATAAGTAATGTGAATTGCAGAA-TTCAGTGAATCATCGAATCTTTGAACGCACCTTGCGCTCCTT-GGTATTCCGAGGAGCATGCCTGTTTGAGTGTC-ATGAAA--TTCTC---------AAACC-TTTCATTATTTTTT------------------------------------------------------------------------------------------TT--------------------------------------------------------------------------------------------------------------------------------------------------------------------------------------------------------------------------------------------------------????????????????????????????????????????????????????????????????????????????????????????????????????????????????????????????????????????????????????????????????????????????????????????????????????????????????????????????????????????????????????????????????????????????????????????????????????????????????????????????????????????????????????????????????????????????????????????????????????????????????????????????????????????????????????????????????????????????????????????????????????????????????????????????????????????????????????????????????????????????????????????????????????????????????????????????????????????????????????????????????????????????????????????????????????????????????????????????????????????????????????????????????????????????????????????????????????????????????????????????????????????????????????????????????????????????????????????????????????????????????????????????????????????????????????????????????????????????????????????????????????????????????????????????????????????????????????????????????????????????????????????????????????????????????????????????????????????????????????????????????????????????????????????????????????????????????????????????????????????????????????????????????????????????????????????????????????????????????????????????????????????????????????????????????????????????????????????????????????????????????????????????????????????????????????????????????????????????????????????????????????????????????????????????????????????????
A38         TTCCGTAGGTGAACCTGCGGAAGGATCATTATTGAA---TGAACTCGGTCATG---CTGTTGCTGGTCTCC-----AGGGAC-A------TGTGCACGCTT-GGCTCTTG-TTTC-------TT--ACC----ACCTGTGCACC-TTTTGTAGACCTGGAGCTTTGAAA-------CTTTTGGTTTCG-------------------------------------------------------------------------------------------------------------TGTGGGGAGTTGC-------------------AGTAGCTTTCCCTGTC--------------CCTCCGG------TCTATGAT-TT------TTA-TATACCCC--TTGAAATG-TAA--AGAATGT---TCATTGGGCT---TTTTTTAAGCCT---------ATAAAA-ATAT-AT---ACAACTTTCAACAACGGATCTCTTGGCTCTCGCATCGATGAAGAACGCAGCGAAATGCGATAAGTAATGTGAATTGCAGAA-TTCAGTGAATCATCGAATCTTTGAACGCACCTTGCGCTCCTT-GGTATTCCGAGGAGCATGCCTGTTTGAGTGTC-ATGAAA--TTCTC---------AAATC-TCTTATTATTTTTT------------TAATAAGGGAATTTGGATGTGGAAG------CTTGCGGG-CCTCTGA-----------------TGAGGTCGGCTCTTCTTAAATACATTAGCAAG-----GACCTATC-----TTTTGCTGG----C-CTTG-GTGTGATAA----------------TTATCTACG-CCAT---TGGCTCA-AG---AT-------------GTGGTCTGGCTCTCC--AACC----------GTCCTTTTCGAG-GGAC--AACC----------------------------------------------------------------------------------------------------------------------CCTAGTAACTGCGAGTGAAGCGGGAAAAGCTCAAATTTAAAATCTGGCAG-C------TTTGGCTGTCCGAATTGTAATCTAGAGAAGTGCTATCCGTGCTGGACCGTGTACAAGTCTCCTGGAATGGAGCGTCATAGAGGGTGAGAATCCCGTCTCTGACACGGA-CTCCCAGTGC-ATTGTGATGCGCTCTCAAAGAGTCGAGTTGTTTGGGAATGCAGCTCTAAATGGGTGGTAAATTCCATCTAAAGCTAAATATTGGCGAGAGACCGATAGCGAACAAGTACCGTGAGGGAAAGATGAAAAGAACTTTGGAAAGAGAGTTAAACAGT-ACGTGAAATTGTTGAAAGGGAAACGCTTGAAGTCAGTCGCGTTGAC-TGGGGATCAA-CCTTGCTTT--------TGCTTGGTGTATTTCCCAG-TTGATGGGCCAGCATCAATTTTGATCAGTGGATAAAGG-----TTGAGGGAA-TGTGGCATC-----TCTGGATGTG-TTATAG---CCCTTGATTGTATACATTGGTTGGGATTGAGGAACTCAGCACGCC----GCAAGGCCGGG---TTTTT----AACCACG--TTCGTGCTTA-----GGATGCTGGC--ATAATGGC-TTTAATCGACCCGTCTTGAAACACGGACCAAGGAGTCTAACATGCCTGCGAGTATTT-GGGTG--GAAAACCCAT-GTGCGCAATGAAAGTGAAGATCAGGATCCCT-GTCG---TGGGGAGCACTGATGCCCGGACCAGACCTTTT----GTGACGGATCTGCGGTAGAGCATGCATGTTGGGACCCGAAAGATGGTGAACTATGCCTGAATAGGGTGAAGCCAGAGGAAACTCTGGTGGAGGCTCGTAGCGATTCTGACGTGCAAATCGATCGTCAAATTTG---------GGTATAGGGG---------------------------------------------------------------------------------------------------------------------------------------------------------------------------------------------------------------------------------------------------------------------------------------------------------------------------------------------------------------------------------------------------------------------------------------------------------------------------------------------------------------------
A39         TTCCGTAGGTGAACCTGCGGAAGGATCATTATTGAA---TGAACTCGGTCATG---CTGTTGCTGGTCTCC-----AGGGAC-A------TGTGCACGCTT-GGCTCTTG-TTTC-------TT--ACC----ACCTGTGCACC-TTTTGTAGACCTGGAGCTTTGAAA-------CTTTTGGTTTCG-------------------------------------------------------------------------------------------------------------TGTGGGGAGTTGC-------------------AGTAGCTTTCCCTGTC--------------CCTCCGG------TCTATGAT-TT------TTA-TATACCCC--TTGAAATG-TAA--AGAATGT---TCATTGGGCT---TTTTTTAAGCCT---------ATAAAA-ATAT-AT---ACAACTTTCAACAACGGATCTCTTGGCTCTCGCATCGATGAAGAACGCAGCGAAATGCGATAAGTAATGTGAATTGCAGAA-TTCAGTGAATCATCGAATCTTTGAACGCACCTTGCGCTCCTT-GGTATTCCGAGGAGCATGCCTGTTTGAGTGTC-ATGAAA--TTCTC---------AAATC-TCTTATTATTTTTT------------TAATAAGGGAATTTGGATGTGGAAG------CTTGCGGG-CCTCTGA-----------------TGAGGTCGGCTCTTCTTAAATACATTAGCAAG-----GACCTATC-----TTTTGCTGG----C-CTTG-GTGTGATAA----------------TTATCTACG-CCAT---TGGCTCA-AG---AT-------------GTGGTCTGGCTCTCC--AACC----------GTCCTTTTCGAG-GGAC--AACCTGA--------ATTGACACT--------------------------------------------------------------------------------------------------CCTAGTAACTGCGAGTGAAGCGGGAAAAGCTCAAATTTAAAATCTGGCAG-C------TTTGGCTGTCCGAATTGTAATCTAGAGAAGTGCTATCCGTGCTGGACCGTGTACAAGTCTCCTGGAATGGAGCGTCATAGAGGGTGAGAATCCCGTCTCTGACACGGA-CTCCCAGTGC-ATTGTGATGCGCTCTCAAAGAGTCGAGTTGTTTGGGAATGCAGCTCTAAATGGGTGGTAAATTCCATCTAAAGCTAAATATTGGCGAGAGACCGATAGCGAACAAGTACCGTGAGGGAAAGATGAAAAGAACTTTGGAAAGAGAGTTAAACAGT-ACGTGAAATTGTTGAAAGGGAAACGCTTGAAGTCAGTCGCGTTGAC-TGGGGATCAA-CCTTGCTTT--------TGCTTGGTGTATTTCCCAG-TTGATGGGCCAGCATCAATTTTGATCAGTGGATAAAGG-----TTGAGGGAA-TGTGGCATC-----TCTGGATGTG-TTATAG---CCCTTGATTGTATACATTGGTTGGGATTGAGGAACTCAGCACGCC----GCAAGGCCGGG---TTTTT----AACCACG--TTCGTGCTTA-----GGATGCTGGC--ATAATGGC-TTTAATCGACCCGTCTTGAAACACGGACCAAGGAGTCTAACATGCCTGCGAGTATTT-GGGTG--GAAAACCCAT-GTGCGCAATGAAAGTGAAGATCAGGATCCCT-GTCG---TGGGGAGCACTGATGCCCGGACCAGACCTTTT----GTGACGGATCTGCGGTAGAGCATGCATGTTGGGACCCGAAAGATGGTGAACTATGCCTGAATAGGGTGAAGCCAGAGGAAACTCTGGTGGAGGCTCGTAGCGATTCTGACGTGCAAATCGATCGTCAAATTTG---------GGTATAGGGG---------------------------------------------------------------------------------------------------------------------------------------------------------------------------------------------------------------------------------------------------------------------------------------------------------------------------------------------------------------------------------------------------------------------------------------------------------------------------------------------------------------------
A4          -------------------GGAGGATCATTAATGAA---TGAACTTGATCAGG---CTGTTGCTGGTCCTTCA---GGGGGC-AT-----CGTGCACGCCT-GATCATTG-TTTCTT-----TA--ACC----ACCTGTGCACC-TTTTGTAGA---------------------------------------------------------------------------------------------------------------------------------------------CTTTTGAGGGGTTGCCGTCGCTTTC--GTGTGAAGCCGGCTCTTCTTGTGATCATG---------------------TCTATGTT-TTTC--TTTTA-TATACCCA------AGTA-TCA---GAATGT---TGTCTGGGCC-----TTTTGTGCCT---------TTAATG-ATGTTAT---ACAACTTTCAACAACGGATCTCTTGGCTCTCGCATCGATGAAGAACGCAGCGAAATGCGATAAGTAATGTGAATTGCAGAA-TTCAGTGAATCATCGAATCTTTGAACGCACCTTGCGCTCCTT-GGTATTCCGAGGAGCATGCCTGTTTGAGTGTC-ATGATATATTCTC---------AAATGTTATCATCGT-----------------TGATGGTAAGGTTTGGATTGTGGAA-------------------------------------------------------------------------------------------------------------------------------------------------------------------------------------------------------------------------------GGGT----------------------------------------------------------------------------------------------------------------------GATTCCCTTAGTAACTGCGAGTGAAGCGGGAAAAGCTCAAATTTAAAATCTGGCGGTC------TCTGGCCGTCCGAGTTGTAATTTAGAGAAGTGCTATCCGTGCTGGACCATGTACAAGTCTCCTGGAATGGAGCGTCATAGAGGGTGAGAATCCCGTCTCTGACATGGA-CTCCCAGTGC-ATTGTGATGTGCTCTCGAAGAGTCGAGTTGTTTGGGAATGCAGCTCTAAATGGGTGGTAAATTCCATCTAAAGCTAAATATTGGCGAGAGACCGATAGCGAACAAGTACCGTGAGGGAAAGATGAAAAGAACTTTGGAAAGAGAGTTAAACAGT-ACGTGAAATTGTTGAAAGGGAAACGCTTGAAGTCAGTCGCGTCGAC-CGGGGATCAA-CCTGGCATTC------GTGCTCGGTGTACTTTCCGG-TAGATGGGTCAACATCGATTTTGATCGGTGGACAAAGG-----TCAGAGGAA-TGTGGCATC-----TTCGGATGTGTTTATAG---ACTCTGATCTTATACATCGGTCAGGATCGAGGAACTCGGCACGTC----GTCAGGCTG---------------------------TGCTTA-----GGATGTTGGC--ATAATGGC-TTTAATCGACCCGTCTTGAAACACGGACCAAGGAGTCTAACATGCCTGCGAGTATTT-GGGTG-TGAAAACCCAT-ATGCGCAATGAAAGTGAAGATCAGGATCTCT-GTCG---TGGAGAGCACTGATGCCCGGACCAGAGCTTTT----GTGACGGATCTGCGGTAGAGCATGCATGTTGGGACCCGAAAGATGGTGAACTATGCCTGAATAGGGTGAAGCCAGAGGAAACTCTGGTGGAGGCTCGTAGCGATTCTGACGTGCAAATCGATCGTCAAATTTG---------GGTATAGGGGC-GAAAGACTAATCGAA-CCATCTAGTAGCTGGTTCCTGCCGAAGTTT-----CCCTCAGGATAGCAGAAACTCA-TATCAGATTTATGTGGTAAAGCGAATGATTAGAGGCCTTGGGGTTGTAACAACCTTAACCTATTCTCAAACTTTAAATATGTAAGAACAAGCCGTCTCTTGGTTGGACCGCTTGGCGATTGAGAGTTTCTAGTGGGCCATTTTTGGTAAGCAGAACTGGCGATGCGGGATGAACCGAACGCGAGGTTAAGGTGCCGGAATTCACGCTCATCAGACACCACAAAAGGTGTTAGTTCATCTAGACAGCAGGACGGTGGCCATGGAAGTCGGAATCCGCTAAGGAGTGTGTAACAACTCACCTGCCGAATGAACTAGCCCTGAAAATGGATGGCGCTTAAGCGTGATACCCATACCTCGCCGTCAGTGTTGT-AGTGACG--CACTGACGAGTAGGCAGGCGTGGAGG-TCAGTGAAGAAG-------
A40         TTCCGTAGGTGAACCTGCGGAAGGATCATTATTGAA---TGAACTCGGTCATG---CTGTTGCTGGTCTCC-----AGGGAC-A------TGTGCACGCTT-GGCTCTTG-TTTC-------TT--ACC----ACCTGTGCACC-TTTTGTAGACCTGGAGCTTTGAAA-------CTTTTGGTTTCG-------------------------------------------------------------------------------------------------------------TGTGGGGAGTTGC-------------------AGTAGCTTTCCCTGTC--------------CCTCCGG------TCTATGAT-TT------TTA-TATACCCC--TTGAAATG-TAA--AGAATGT---TCATTGGGCT---TTTTTTAAGCCT---------ATAAAA-ATAT-AT---ACAACTTTCAACAACGGATCTCTTGGCTCTCGCATCGATGAAGAACGCAGCGAAATGCGATAAGTAATGTGAATTGCAGAA-TTCAGTGAATCATCGAATCTTTGAACGCACCTTGCGCTCCTT-GGTATTCCGAGGAGCATGCCTGTTTGAGTGTC-ATGAAA--TTCTC---------AAATC-TCTTATTATTTTTT------------TAATAAGGGAATTTGGATGTGGAAG------CTTGCGGG-CCTCTGA-----------------TGAGGTCGGCTCTTCTTAAATACATTAGCAAG-----GACCTATC-----TTTTGCTGG----C-CTTG-GTGTGATAA----------------TTATCTACG-CCAT---TGGCTCA-AG---AT-------------GTGGTCTGGCTCTCC--AACC----------GTCCTTTTCGAG-GGAC--AACCTGA--------ATTGACACTTT------------------------------------------------------------------------------------------------CCTAGTAACTGCGAGTGAAGCGGGAAAAGCTCAAATTTAAAATCTGGCAG-C------TTTGGCTGTCCGAATTGTAATCTAGAGAAGTGCTATCCGTGCTGGACCGTGTACAAGTCTCCTGGAATGGAGCGTCATAGAGGGTGAGAATCCCGTCTCTGACACGGA-CTCCCAGTGC-ATTGTGATGCGCTCTCAAAGAGTCGAGTTGTTTGGGAATGCAGCTCTAAATGGGTGGTAAATTCCATCTAAAGCTAAATATTGGCGAGAGACCGATAGCGAACAAGTACCGTGAGGGAAAGATGAAAAGAACTTTGGAAAGAGAGTTAAACAGT-ACGTGAAATTGTTGAAAGGGAAACGCTTGAAGTCAGTCGCGTTGAC-TGGGGATCAA-CCTTGCTTT--------TGCTTGGTGTATTTCCCAG-TTGATGGGCCAGCATCAATTTTGATCAGTGGATAAAGG-----TTGAGGGAA-TGTGGCATC-----TCTGGATGTG-TTATAG---CCCTTGATTGTATACATTGGTTGGGATTGAGGAACTCAGCACGCC----GCAAGGCCGGG---TTTTT----AACCACG--TTCGTGCTTA-----GGATGCTGGC--ATAATGGC-TTTAATCGACCCGTCTTGAAACACGGACCAAGGAGTCTAACATGCCTGCGAGTATTT-GGGTG--GAAAACCCAT-GTGCGCAATGAAAGTGAAGATCAGGATCCCT-GTCG---TGGGGAGCACTGATGCCCGGACCAGACCTTTT----GTGACGGATCTGCGGTAGAGCATGCATGTTGGGACCCGAAAGATGGTGAACTATGCCTGAATAGGGTGAAGCCAGAGGAAACTCTGGTGGAGGCTCGTAGCGATTCTGACGTGCAAATCGATCGTCAAATTTG---------GGTATAGGGG---------------------------------------------------------------------------------------------------------------------------------------------------------------------------------------------------------------------------------------------------------------------------------------------------------------------------------------------------------------------------------------------------------------------------------------------------------------------------------------------------------------------
A41         TTCCGTAGGTGAACCTGCGGAAGGATCATTATTGAA---TGAACTCGGTCATG---CTGTTGCTGGTCTCC-----AGGGAC-A------TGTGCACGCTT-GGCTCTTG-TTTC-------TT--ACC----ACCTGTGCACC-TTTTGTAGACCTGGAGCTTTGAAA-------CTTTTGGTTTCG-------------------------------------------------------------------------------------------------------------TGTGGGGAGTTGC-------------------AGTAGCTTTCCCTGTC--------------CCTCCGG------TCTATGAT-TT------TTA-TATACCCC--TTGAAATG-TAA--AGAATGT---TCATTGGGCT---TTTTTTAAGCCT---------ATAAAA-ATAT-AT---ACAACTTTCAACAACGGATCTCTTGGCTCTCGCATCGATGAAGAACGCAGCGAAATGCGATAAGTAATGTGAATTGCAGAA-TTCAGTGAATCATCGAATCTTTGAACGCACCTTGCGCTCCTT-GGTATTCCGAGGAGCATGCCTGTTTGAGTGTC-ATGAAA--TTCTC---------AAATC-TCTTATTATTTTTT------------TAATAAGGGAATTTGGATGTGGAAG------CTTGCGGG-CCTCTGA-----------------TGAGGTCGGCTCTTCTTAAATACATTAGCAAG-----GACCTATC-----TTTTGCTGG----C-CTTG-GTGTGATAA----------------TTATCTACG-CCAT---TGGCTCA-AG---AT-------------GTGGTCTGGCTCTCC--AACC----------GTCCTTTTCGAG-GGAC--AACCTGA--------ATTGACACT--------------------------------------------------------------------------------------------------CCTAGTAACTGCGAGTGAAGCGGGAAAAGCTCAAATTTAAAATCTGGCAG-C------TTTGGCTGTCCGAATTGTAATCTAGAGAAGTGCTATCCGTGCTGGACCGTGTACAAGTCTCCTGGAATGGAGCGTCATAGAGGGTGAGAATCCCGTCTCTGACACGGA-CTCCCAGTGC-ATTGTGATGCGCTCTCAAAGAGTCGAGTTGTTTGGGAATGCAGCTCTAAATGGGTGGTAAATTCCATCTAAAGCTAAATATTGGCGAGAGACCGATAGCGAACAAGTACCGTGAGGGAAAGATGAAAAGAACTTTGGAAAGAGAGTTAAACAGT-ACGTGAAATTGTTGAAAGGGAAACGCTTGAAGTCAGTCGCGTTGAC-TGRGGATCAA-CCTTGCTTT--------TGCTTGGTGTATTTCCCAG-TTGATGGGCCAGCATCAATTTTGATCAGTGGATAAAGG-----TTGAGGGAA-TGTGGCATC-----TCTGGATGTG-TTATAG---CCCTTGATTGTATACATTGGTTGGGATTGAGGAACTCAGCACGCC----GCAAGGCCGGG---TTTTT----AACCACG--TTCGTGCTTA-----GGATGCTGGC--ATAATGGC-TTTAATCGACCCGTCTTGAAACACGGACCAAGGAGTCTAACATGCCTGCGAGTATTT-GGGTG--GAAAACCCAT-GTGCGCAATGAAAGTGAAGATCAGGATCCCT-GTCG---TGGGGAGCACTGATGCCCGGACCAGACCTTTT----GTGACGGATCTGCGGTAGAGCATGCATGTTGGGACCCGAAAGATGGTGAACTATGCCTGAATAGGGTGAAGCCAGAGGAAACTCTGGTGGAGGCTCGTAGCGATTCTGACGTGCAAATCGATCGTCAAATTTG---------GGTATAGGGG---------------------------------------------------------------------------------------------------------------------------------------------------------------------------------------------------------------------------------------------------------------------------------------------------------------------------------------------------------------------------------------------------------------------------------------------------------------------------------------------------------------------
A42         TTCCGTAGGTGAACCTGCGGAAGGATCATTATTGAA---TAAACTTGGTTGAG---TTGTTGCTGGTCCTT-----AGGGAC-A------TGTGCACGCTT-GGCTATTG-TTTC-------TA--ACC-----CCTGTGCACC-TTATGTAGACTTGGAGT-----------------------------------------------------------------------------------------------------------------------------------------AGTGGAATTGC-------------------GTTAGCTTTTCCTGTC--------------TCTCAAG------TCTATGTT-C-------TTA-TATACCCC-TTTAAAATG-TAA--TGAATGT---TTTCTGGGC----TTTTATAAGCCT---------ATAAA--ATTTAAT---ACAACTTTCAACAACGGATCTCTTGGCTCTCGCATCGATGAAGAACGCAGCGAAATGCGATAAGTAATGTGAATTGCAGAA-TTCAGTGAATCATCGAATCTTTGAACGCACCTTGCGCTCCTT-GGTATTCCGAGGAGCATGCCTGTTTGAGTGTC-ATGAAA--TTCTC---------AAACC-TCTTATTATTTTTT------------TAATAAGGGGATTTGGACTTGGAAG------TTTGCGGG-CCTCACA-----------------AGAGGTCGGCTCTTCTTAAATGCATTAGCTAG-----GACCTATC-----TTTTACTGG----C-CTTG-GTGTGATAA----------------TTATCTACG-CCAT---GGGTTAG-GG---AT-------------TTGGTTTGGCTCTCT--AATC----------GTCTCGT-TAAG-AGAC--AAAAT-------------GACATTTT------------------------------------------------------------------------------------------------CCTAGTAACTGCGAGTGAAGAGGGAAAAGCTCAAATTTAAAATCTGGCAG--------TTTTACTGTCCGAGTTGTAATCTAGAGAAGTGTTATCCGTGCTGGACCGTGTACAAGTCTCCTGGAATGGAGCGTCATAGAGGGTGAGAATCCCGTCTCTGACACGGA-CTCCCAGTGC-ATTGTGATGCGCTCTCAAAGAGTCGAGTTGTTTGGGAATGCAGCTCTAAATGGGTGGTAAATTCCATCTAAAGCTAAATATTGGCGAGAGACCGATAGCGAACAAGTACCGTGAGGGAAAGATGAAAAGAACTTTGGAAAGAGAGTTAAACAGT-ACGTGAAATTGTTGAAAGGGAAACGCTTGAAGTCAGTCGCGTTGAC-TGGGGATCAA-CCTTGCTTT--------TGCTTGGTGTACTTCCCAG-TTAATGGGCCAGCATCAATTTTGACCAGTGGATAAAGG-----TCAAGGGAA-TGTGGCATC-----TTCGGATGTG-TTATAG---CCCTTGGTTGTATACATTGGTTGGGATTGAGGAACTCAGCACGCC----GCAAGGCCGGG----TTTT----AACCACG--TTCGTGCTTA-----GGATGCTGGC--ATAATGGC-TTTAATCGACCCGTCTTGAAACACGGACCAAGGAGTCTAACATGCCTGCGAGTATTT-GGGTG--GAAAACCCAT-ATGCGCAATGAAAGTGAAGATCAGGATCCCT-GTCA---TGGGGAGCACTGATGCCCGGACCAGACCTTTT----GTGACGGATCTGCGGTAGAGCATGTATGTTGGGACCCGAAAGATGGTGAACTATGCCTGAATAGGGTGAAGCCAGAGGAAACTCTGGTGGAGGCTCGTAGCGATTCTGACGTGCAAATCGATCGTCAAATTTG---------GGTATAGGGG---------------------------------------------------------------------------------------------------------------------------------------------------------------------------------------------------------------------------------------------------------------------------------------------------------------------------------------------------------------------------------------------------------------------------------------------------------------------------------------------------------------------
A43         -------------------------------TTGAA---TGAACTTGGTCGAG---TTGTTGCTGGTCCTT-----AGGGAT-A------TGTGCACGCTT-GACTCTCG-TTTC-------TA--ACC----ACCTGTGCACC-TTGTGTAGACCGGATTTCAT-------------TTTTCTTTTGAAAT-----------------------------------------------------------------------------------------------GAAAGGAAAATTTGGGAATTGCG-------------------ATTAGCTTTTCCTGTTT-------------ATCCTGG------TCTATGTT-T-------TTA-TATACCCC---TGAAATG-TAT--AGAATGTA-ATTTTTGGGC--------GTAAGCCT---------ATAAAATATAT-AT---ACAACTTTCAACAACGGATCTCTTGGCTCTCGCATCGATGAAGAACGCAGCGAAATGCGATAAGTAATGTGAATTGCAGAA-TTCAGTGAATCATCGAATCTTTGAACGCACCTTGCGCTCCTT-GGTATTCCGAGGAGCATGCCTGTTTGAGTGTC-ATGAAA-TTTCTC---------AAAGT-TCTTGTTTATTTTTTT---------AAACATAGGACATTTGGACTTGGGAG------TTTGCCGG-ATTCTTTAT---------------TGAAATCGGCTCTTCTAAAATGTATTAGCAAG-----GAC----------TTTTCTAAA----C-CTTG-GTGTGATAA----------------TTATCTACG-CCATA-ATGGTTTC-AGAATAT-------------ATAGTCTAGCTCTCT--AATC----------GTCACTT-TTAG-TGAC--AATTA----------AATGACATT-----------------------------------------------------TAAGCATATCAATAAGCGGAGGAAAAGAAACTAAC-AAGGATTCCCCTAGTAACTGCGAGTGAAGCGGGAAAAGCTCAAATTTAAAATCTGGCAGTC------TTTGATTGTCCGAGTTGTAATCTAGAGAAGTGTTATCCGTGCTGGACCGTGTACAAGTCTCCTGGAATGGAGCGTCATAGAGGGTGAGAATCCCGTCTCTGACACGGA-CTCCCAGTGC-ATTGTGATGCGCTCTCAAAGAGTCGAGTTGTTTGGGAATGCAGCTCTAAATGGGTGGTAAATTCCATCTAAAGCTAAATATTGGCGAGAGACCGATAGCGAACAAGTACCGTGAGGGAAAGATGAAAAGAACTTTGGAAAGAGAGTTAAACAGT-ACGTGAAATTGTTGAAAGGGAAACGCTTGAAGTCAGTCGCGTTGGC-TAGGGATCAA-CCTTGCTT----------GCTTGGTGTACTTCCTAG-CTAATGGGCCAGCATCAATTTTGACCGGTGGATAAAGG-----TTAAGGGAA-TGTGGCATC-----TTCGGATGTG-TTATAG---CCCTTGATTGTATACATCGGTTGGGATTGAGGAACTCAGCACGCC----GAAAGGCCGGG----ATTC----GTCCACG--TTCGTGCTTA-----GGATGCTGGC--ATAATGGC-TTTAATCGACCCGTCTTGAAACACGGACCAAGGAGTCTAACATGCCTGCGAGTATTT-GGGTG--GAAAACCCAT-ATGCGTAATGAAAGTGAAGATCAGGATCCCT-GTCG---TGGGGAGCACTGATGCCCGGACCAGAGCTTTT----GTGACGGATCTGCGGTAGAGCATGCATGTTGGGACCCGAAAGATGGTGAACTATGCCTGAATAGGGTGAAGCCAGAGGAAACTCTGGTGGAGGCTCGTAGCGATTCTGACGTGCAAATCGATCGTCAAATTTG---------GGTATAGGGGC-GAAAGACTAATCGAA-CCATCTAGTAGCTGGTTCCTGCCGAAGTTT-----CCCTCAGGATAGCAGAAACTCA-TATCAGATTTATGTGGTAAAGCGAATGATTAGAGGCCTTGGGGTTGCAACAACCTTAACCTATTCTCAAACTTTAAATATGTAAGAACAAGCCGTCTCTT-------------------------------------------------------------------------------------------------------------------------------------------------------------------------------------------------------------------------------------------------------------------------------------------------------------------------------------
A44         -------------------------------TTGAA---TGAACTTGGTCGAG---TTGTTGCTGGTCCTT-----AGGGAT-A------TGTGCACGCTT-GACTCTCG-TTTC-------TA--ACC----ACCTGTGCACC-TTGTGTAGACCGGATTTCAT-------------TTTTCTTTTGAAAT-----------------------------------------------------------------------------------------------GAAAGGAAAATTTGGGAATTGCG-------------------ATTAGCTTTTCCTGTTT-------------ATCCTGG------TCTATGTT-T-------TTA-TATACCCC---TGAAATG-TAT--AGAATGTA-ATTTTTGGGC--------GTAAGCCT---------ATAAAATATAT-AT---ACAACTTTCAACAACGGATCTCTTGGCTCTCGCATCGATGAAGAACGCAGCGAAATGCGATAAGTAATGTGAATTGCAGAA-TTCAGTGAATCATCGAATCTTTGAACGCACCTTGCGCTCCTT-GGTATTCCGAGGAGCATGCCTGTTTGAGTGTC-ATGAAA-TTTCTC---------AAAGT-TCTTGTTTATTTTTTT---------AAACATAGGACATTTGGACTTGGGAG------TTTGCCGG-ATTCTTTAT---------------TGAAATCGGCTCTTCTAAAATGTATTAGCAAG-----GAC----------TTTTCTAAA----C-CTTG-GTGTGATAA----------------TTATCTACG-CCATA-ATGGTTTC-AGAATAT-------------ATAGTCTAGCTCTCT--AATC----------GTCACTT-TTAG-TGAC--AATTA----------AATGACATT----------------------------------------------------TTAAGCATATCAATAAGCGGAGGAAAAGAAACTAAC-AAGGATTCCCCTAGTAACTGCGAGTGAAGCGGGAAAAGCTCAAATTTAAAATCTGGCAGTC------TTTGATTGTCCGAGTTGTAATCTAGAGAAGTGTTATCCGTGCTGGACCGTGTACAAGTCTCCTGGAATGGAGCGTCATAGAGGGTGAGAATCCCGTCTCTGACACGGA-CTCCCAGTGC-ATTGTGATGCGCTCTCAAAGAGTCGAGTTGTTTGGGAATGCAGCTCTAAATGGGTGGTAAATTCCATCTAAAGCTAAATATTGGCGAGAGACCGATAGCGAACAAGTACCGTGAGGGAAAGATGAAAAGAACTTTGGAAAGAGAGTTAAACAGT-ACGTGAAATTGTTGAAAGGGAAACGCTTGAAGTCAGTCGCGTTGGC-TAGGGATCAA-CCTTGCTT----------GCTTGGTGTACTTCCTAG-CTAATGGGCCAGCATCAATTTTGACCGGTGGATAAAGG-----TTAAGGGAA-TGTGGCATC-----TTCGGATGTG-TTATAG---CCCTTGATTGTATACATCGGTTGGGATTGAGGAACTCAGCACGCC----GAAAGGCCGGG----ATTC----GTCCACG--TTCGTGCTTA-----GGATGCTGGC--ATAATGGC-TTTAATCGACCCGTCTTGAAACACGGACCAAGGAGTCTAACATGCCTGCGAGTATTT-GGGTG--GAAAACCCAT-ATGCGTAATGAAAGTGAAGATCAGGATCCCT-GTCG---TGGGGAGCACTGATGCCCGGACCAGAGCTTTT----GTGACGGATCTGCGGTAGAGCATGCATGTTGGGACCCGAAAGATGGTGAACTATGCCTGAATAGGGTGAAGCCAGAGGAAACTCTGGTGGAGGCTCGTAGCGATTCTGACGTGCAAATCGATCGTCAAATTTG---------GGTATAGGGGC-GAAAGACTAATCGAA-CCATCTAGTAGCTGGTTCCTGCCGAAGTTT-----CCCTCAGGATAGCAGAAACTCA-TATCAGATTTATGTGGTAAAGCGAATGATTAGAGGCCTTGGGGTTGCAACAACCTTAACCTATTCTCAAACTTTAAATATGTAAGAACAAGCCGTCTCTTAGTTGGACCGCTTGGCGATTGAGAGTTTCTAGTGGGCCATTTTTGGTAAGCAGAACTGGCGATGCGGGATGAACCGAACGTGAGGTTAAGGTGCCGGAATTCACGCTCATCAGACACCACAAAAGGTGTTAGTTCATCTAGACAGCAGGACGGTGGCCATGGAAGTCGGAATCCGCTAAGGAGTGTGTAACAACTCACCTGCCGAATGAACTAGCCCTGAAAATGGATGGCGCTTAAGCGTGATACCCATACCTCACCGTCAGTGTTGA-AGTGACG--CACTGACGAGTAGGCAGGCGTGGAGG-TCAGTGAAGAAGCCTAGGC
A45         TTCCGTAGGTGAACCTGCGGAAGGATCATTATTGAA---TGAACTTGGTCGAG---YTGTTGCTGGTYCTT-----AGGGAT-A------TGTGCACGCTT-GACTCTCG-TTTC-------TA--ACC----ACCTGTGCACC-TTGTGTAGACCGGAKTTCAT-------------TTTTCTTTTGAAAT-----------------------------------------------------------------------------------------------GAAAGRAAAATTTGGGAATTGCG-------------------ATTAGCTTTTCCTGTTT-------------MTCCTGG------TCTATGTT-T-------TTA-TATACCCC---TGAAATG-TAT--AGAATGTA-ATTTTTGGGC--------GTAAGCCT---------ATAAAATATAT-AT---ACAACTTTCAACAACGGATCTCTTGGCTCTCGCATCGATGAAGAACGCAGCGAAATGCGATAAGTAATGTGAATTGCAGAA-TTCAGTGAATCATCGAATCTTTGAACGCACCTTGCGCTCCTT-GGTATTCCGAGGAGCATGCCTGTTTGAGTGTC-ATGAAA-TTTCTC---------AAAGT-TCTTGTTTATTTTTTT---------AAACATAGGACATTTGGACTTGGGAG------TTTGCCGG-ATTCTTTAT---------------TGAAATCGGCTCTTCTAAAATGTATTAGCAAG-----GAC----------TTTTCTAAA----C-CTTG-GTGTGATAA----------------TTATCTACG-CCATA-ATGGTTTY-AGAATAT-------------ATAGTCTAGCTCTCT--AATC----------GTCACTT-TTAG-TGAC--AATTA----------AATGACATTTT-G--ACCTCAAATCAGGTAGGACTACCCGCTGAACTTAAGCATATCAA????????????????????????????????????????????????????????????????????????????????????????????????????????????????????????????????????????????????????????????????????????????????????????????????????????????????????????????????????????????????????????????????????????????????????????????????????????????????????????????????????????????????????????????????????????????????????????????????????????????????????????????????????????????????????????????????????????????????????????????????????????????????????????????????????????????????????????????????????????????????????????????????????????????????????????????????????????????????????????????????????????????????????????????????????????????????????????????????????????????????????????????????????????????????????????????????????????????????????????????????????????????????????????????????????????????????????????????????????????????????????????????????????????????????????????????????????????????????????????????????????????????????????????????????????????????????????????????????????????????????????????????????????????????????????????????????????????????????????????????????????????????????????????????????????????????????????????????????????????????????????????????????????????????????????????????????????????????????????????????????????????????????????????????????????????????????????????????????????????????????????????????????????????????????????????????????????????????????????????????????????????????????????????????????????????????
A46         ------------------------------------------ACTTGGTTGAG---TTGTTGCTGATCCTT-----AGGGAT-A------TGTGCACGCTT-GGCTATTG-TTTC-------TA--AAC----CCCTGTGCACC-TTATGTAGATTCGGAGTCTTTATTGAAA--CTTTATTGTTTCG-------------------------------------------------------------------------------------------------------------TGTGGGGAATTGC-------------------GTTAGCTGTCCCTGTT--------------TCTCCGG------TCTATGTT-T-------TTA-CATACCCC--TTTAAATG-TAA--TGAATGT--ATTTCTAGGCT---TTTTATAAGCCT---------ATAAAACTTAT------ACAACTTTCAACAACGGATCTCTTGGCTCTCGCATCGATGAAGAACGCAGCGAAATGCGATAAGTAATGTGAATTGCAGAA-TTCAGTGAATCATCGAATCTTTGAACGCACCTTGCGCTCCTT-GGTATTCCGAGGAGCATGCCTGTTTGAGTGTC-ATGAAA--TTCTC---------AAACT-TCTTATTATTTTTATA---------ATGATAAGGGGATTTGGATTTGGAAG------CTTGCGGG-CCTCAAT-----------------AGAGGTCGGCTCTTCTTAAATGCATTAGCTAG-----GACCTATC-----TTTTGCTGG----C-CTTG-GTGTGATAA----------------TTATCTACG-CCAT---GGGCTCG-GG---AT-------------ATGGTTTGGCTTTCT--AATC----------GTCTCTT-TTCG-AGAC--AAT-T-------------GACATTTTTG--ACCTCAAATCAGGTAGGACTACCCGCTGAACTTAAGCATATCAA????????????????????????????????????????????????????????????????????????????????????????????????????????????????????????????????????????????????????????????????????????????????????????????????????????????????????????????????????????????????????????????????????????????????????????????????????????????????????????????????????????????????????????????????????????????????????????????????????????????????????????????????????????????????????????????????????????????????????????????????????????????????????????????????????????????????????????????????????????????????????????????????????????????????????????????????????????????????????????????????????????????????????????????????????????????????????????????????????????????????????????????????????????????????????????????????????????????????????????????????????????????????????????????????????????????????????????????????????????????????????????????????????????????????????????????????????????????????????????????????????????????????????????????????????????????????????????????????????????????????????????????????????????????????????????????????????????????????????????????????????????????????????????????????????????????????????????????????????????????????????????????????????????????????????????????????????????????????????????????????????????????????????????????????????????????????????????????????????????????????????????????????????????????????????????????????????????????????????????????????????????????????????????????????????????????
A47         -------------CCTGCGGAAGGATCATTAGCGAA---TGAACTTGGTCAAG---CTGTTGCTGGTCTTT-----AGGGAC-A------TGTGCACGCTA-GGCTCTTG-TTTC-------TA--ACC----ACCTGTGCACC-TTTTGTAGACTTAGAGTTTT-------------------------------------------------------------------------------------------------------------------------------------AAGGGGATTTGC-------------------GTTAGCTTTTCCTGTAG-------------GCTCTGG------TCTATGTT-T-------TTA-TTATACCC-TTTAAAATG-TAA--AGAATGT---GTAGTGGGC--------GCAAGCCT---------ATAAAA-ATAT-AT---ACAACTTTCAACAACGGATCTCTTGGCTCTCGCATCGATGAAGAACGCAGCGAAATGCGATAAGTAATGTGAATTGCAGAA-TTCAGTGAATCATCGAATCTTTGAACGCACCTTGCGCTCCTT-GGTATTCCGAGGAGCATGCCTGTTTGAGTGTC-ATGAAA--TTCTC---------AAACC-TTTCATTATTTTTT-------------AATGAGAGAGTTTGGATGTGGAAG------TTTGCGGG-TCTCTAGAA-------------ATGGAGGTCGGCTCTTCTCAAATGCATTAGCAAG-----GACCTTATCC---TTTTGTTGG----C-CTTG-GTGTGATAA----------------TTATCTATG-CCAT---TGGCTTT-AGGATGT-------------GGGGTTTGGCTTTCT--AATG---------AGTCTCCC-TGGG-GAAC--AATAT-T--------TCTGATACCTTTG--ACCTCAAATCAGGTAGGACTACCCGCTGAACTTAA----------CTTAAGCATATCAATAAGCGGAGGAAAAGAAACTAAC-AAGGATTCCCCTAGTAACTGCGAGTGAAGCGGGAAGAGCTCAAATTTAAAATCTGGCAG-T------TCTGACTGTCCGAGTTGTAATCTAGAGAAGTGCTATCCGTGCTGGACCGTGTACAAGTCTCCTGGAATGGAGCGTCATAGAGGGTGAGAATCCCGTCTCTGACACGGA-CTCCCAGTGC-ATTGTGATGCGCTCTCAAAGAGTCGAGTTGTTTGGGAATGCAGCTCTAAATGGGTGGTAAATTCCATCTAAAGCTAAATATTGGCGAGAGACCGATAGCGAACAAGTACCGTGAGGGAAAGATGAAAAGAACTTTGGAAAGAGAGTTAAACAGT-ACGTGAAATTGTTGAAAGGGAAACGCTTGAAGTCAGTCGCGTTGAC-TGAGGATCAA-CCTTGCTTT--------TGCTTGGTGTACTTCTCAG-CCGATGGGCCAGCATCAATTTTGATCAGTGGATAAAGG-----TCGAGGGAA-TGTGGCATC-----TCCGGATGTG-TTATAG---CCCTTGATTGTATACATTGGTTGGGATTGAGGAACTCAGCACGCC----GCAAGGCCGGG---TTTTT----AACCACG--TCCGTGCTTA-----GGATGCTGGC--ATAATGGC-TTTAATCGACCCGTCTTGAAACACGGACCAAGGAGTCTAACATGCCTGCGAGTATTT-GGGTG--GAAAACCCAT-GTGCGCAATGAAAGTGAAGATCAGGATCCCT-GTCG---TGGGGAGCACTGATGCCCGGACCAGANCTTTT----GTGACGGATCTGCGGTAGAGCATGTATGTTGGGACCCGAAAGATGGTGAACTATGCCTGAATAGGGTGAAGCCAGAGGAAACTCTGGTGGAGGCTCGTAGCGATTCTGACGTGCAAATCGATCGTCAAATTTG---------GGTATAGGGGC-GAAAGACTAATCGAA-CCATCTAGTAGCTGGTTCCTGCCGAAGTTT-----CC--------------------------------------------------------------------------------------------------------------------------------------------------------------------------------------------------------------------------------------------------------------------------------------------------------------------------------------------------------------------------------------------------------------------------------------------------------------
A48         TTCCGTAGGTGAACCTGCGGAAGGATCATTAGCGAA---TGAACTTGGTCAAG---CTGTTGCTGGTCTTT-----AGGGAC-A------TGTGCACGCTA-GGCTCTTG-TTTC-------TA--ACC----ACCTGTGCACC-TTTTGTAGACTTAGAGTTTT-------------------------------------------------------------------------------------------------------------------------------------AAGGGGATTTGC-------------------GTTAGCTTTTCCTGTAG-------------GCTCTGG------TCTATGTT-T-------TTA-TTATACCC-TTTAAAATG-TAA--AGAATGT---GTAGTGGGC--------GCAAGCCT---------ATAAAA-ATAT-AT---ACAACTTTCAACAACGGATCTCTTGGCTCTCGCATCGATGAAGAACGCAGCGAAATGCGATAAGTAATGTGAATTGCAGAA-TTCAGTGAATCATCGAATCTTTGAACGCACCTTGCGCTCCTT-GGTATTCCGAGGAGCATGCCTGTTTGAGTGTC-ATGAAA--TTCTC---------AAACC-TTTCATTATTTTTT-------------AATGAGAGAGTTTGGATGTGGAAG------TTTGCGGG-TCTCTAGAA-------------ATGGAGGTCGGCTCTTCTCAAATGCATTAGCAAG-----GACCTTATCC---TTTTGTTGG----C-CTTG-TTGTGATAA----------------TTATCTATG-CCAT---TGGCTTT-AGGATGT-------------GGGGTTTGGCTTTCT--AATG---------AGTCTCCCCTGGG-GAAC--AATAT-T--------TCTGATACCTTTG--ACCTCAAATCAGGTAGGACTACCCGCTGAACTTAAGCATATCAA????????????????????????????????????????????????????????????????????????????????????????????????????????????????????????????????????????????????????????????????????????????????????????????????????????????????????????????????????????????????????????????????????????????????????????????????????????????????????????????????????????????????????????????????????????????????????????????????????????????????????????????????????????????????????????????????????????????????????????????????????????????????????????????????????????????????????????????????????????????????????????????????????????????????????????????????????????????????????????????????????????????????????????????????????????????????????????????????????????????????????????????????????????????????????????????????????????????????????????????????????????????????????????????????????????????????????????????????????????????????????????????????????????????????????????????????????????????????????????????????????????????????????????????????????????????????????????????????????????????????????????????????????????????????????????????????????????????????????????????????????????????????????????????????????????????????????????????????????????????????????????????????????????????????????????????????????????????????????????????????????????????????????????????????????????????????????????????????????????????????????????????????????????????????????????????????????????????????????????????????????????????????????????????????????????????
A49         ??????????????????????????????????????????????????????????????????????????????????????????????????????????????????????????????????????????????????????????????????????????????????????????????????????????????????????????????????????????????????????????????????????????????????????????????????????????????????????????????????????????????????????????????????????????????????????????????????????????????????????????????????????????????????????????????????????????????????????????????????????????????????????????????????????????????????????????????????????????????????????????????????????????????????????????????????????????????????????????????????????????????????????????????????????????????????????????????????????????????????????????????????????????????????????????????????????????????????????????????????????????????????????????????????????????????????????????????????????????????????????????????????????????????????????????????????????????????????????????????????????????????????????????????????????????????????????????ACTTAAGCATATCAATAAGCGGAGGAAAAGAAACTAAC-AAGGATTCCCCTAGTAACTGCGAGTGAAGCGGGAAAAGCTCAAATTTAAAATCTGGCAGTC-----TTTTGATTGTCCGAGTTGTAATCTAGAGAAGTGCTATCCGTGCTGGACCATGTACAAGTCTCCTGGAATGGAGCGTCACAGAGGGTGAGAATCCCGTCTCTGACATGGA-CTACCAGTGC-ATTGTGATGTGCTCTCAAAGAGTCGAGTTGTTTGGGAATGCAGCTCTAAATGGGTGGTAAATTCCATCTAAAGCTAAATATTGGCGAGAGACCGATAGCGAACAAGTACCGTGAGGGAAAGATGAAAAGAACTTTGGAAAGAGAGTTAAACAGT-ACGTGAAATTGTTGAAAGGGAAACGCTTGAAGTCAGTCACGTTGGC-TGGAGATCAA-CCTTGCTT--------CTGCTTGGTGCATTTTCCAG-TTGATGGGCCAGCATCAATTTTGATCAGTGGATAAAGG-----TCAGGGGAA-TGTGGCATCT----CTTGGATGTG-TTATAG---CCCTTGGTTGTATACATTGGTTGGGATTGAGGAACTCAGCATGCC----GCAAGGCCAGG---TTTTTTTTAAACCATG--TTCATGCTTA-----GGATGCTGGC--ATAATGGC-TTTAATCGACCCGTCTTGAAACACGG----------------------------------------------------------------------------------------------------------------------------------------------------------------------------------------------------------------------------------------------------------------------------------------------------------------------------------------------------------------------------------------------------------------------------------------------------------------------------------------------------------------------------------------------------------------------------------------------------------------------------------------------------------------------------------------------------------------------------------------------------------------------------------------------------------
A5          -----TAGGTGAACCTGCGGAAGGATCATTATTGAA---TGAACTTGGTTAAG---TTGTTGCTGGCTTCT-----TGGAGCAA------TGTGCACGC-TTAGGCTTCA-TTCTATT----TA--CCC----ACCTGTGCACT-TTCTATAGAA----------CTCTTTTGAGATAAATGATTCAGGTGC---------------------------------------------------------------------------------------------------ACCTGAGTTAAAGGTTTGCTGT----------GCGAAAGTCAGCTTGCCTTTATT--------TTATCTTTATAAGGG-TATCTATTTT-------CTATA-TACACTCC-TATTGAATG-TAAC-TGAATGTT--ATGTTGGTTTA------------------------------ATAATAT---ACAACTTTCAACAATGGATCTCTTGGCTCTCGCATCGATGAAGAACGCAGCGAAATGCGATAAGTAATGTGAATTGCAGAA-TTCAGTGAATCATCGAATCTTTGAACGCACCTTGCGCTCCTT-GGTATTCTGAGGAGCATGCCTGTTTGAGTGTC-ATTAAA-ATTCTC----------AATA-TTTTTTTGTTTATGT-ATTGAACAAA---ATGTAGTATTGGATTATGGAAG-------TTGCAGG-CTTTAT------------------TGAAGTCAGCTCTTCTGAAAAGCATTAGCTTA-----GGACTTTCTCTAGTTTAAAGAC---GC-TTTG-GTGTGATAA----------------TTATCTACG-CCAT---TGCTC------ATACT-----------AGGAGTTCAGCTTCTAACTTTG---TGTTTGAATGCACT---------------------------TTCTGATAT-TTG--ACCTCAAATCAGGTAGGACTACCCGCTGAACTTAAGCATATC--------------CAATAAGCGGAGGAAAAGAAACTAAC-AAGGATTCCCTTAGTAACTGCGAGTGAAGTGGGAAAAGCTCAAATTTAAAATCTGGTAGTC------TTTGATTACCTGAGTTGTAATCTAGAGAAGTGTTATCCGCGTTGGACCGTGTATAAGTCTCCTGGAATGGAGCGTCATAGAGGGTGAGAATCCCGTCTTTGACACGGA-CTACCAGGGCTTTTGTGATATGCTCTCAAAGAGTCGAGTTGTTTGGGAATGCAGCTCTAAATGGGTGGTAAATTCCATCTAAAGCTAAATATTGGCGAGAGACCGATAGCGAACAAGTACCGTGAGGGAAAGATGAAAAGAACTTTGGAAAGAGAGTTAAACAGT-ACGTGAAATTGTTGAAAGGGAAACGCTTGAAGTCAGTCATGTCAGC-TAGGGATCAG-CCTTGTCTTT------TGACTTGGTGCATTTTCTTG-TTGACAGGTCAGCATCAATTTTGACTGATAGATAAAGG-----TCAAGGGAA-TGTGACATCT----TTTCGATGTG-TTATAG---CCCTTGGTTGAATATGTCAGTTGGGATTGAGGAACTCAGCATGCC----GTAAGGCCGGG---TTTTT----AACCACG-TTACATGCTTA-----GGATGCTGGC--AGAATGGC-TTTAATCGACCCGTCTTGAAACACGGACCAAGGAGTCTAACATGCCTGCGAGTGTTT-GGGTA--GAAAACCCAT-GCGCGTAATGAAAGTGAAGATCAAGATCCTT--TCT---TAAGGAGCATTGATGCCCGGACTAGATCTTTT---AGTGACAGTTCCGCGGTAGAGCATGTATGTTGGGACCCGAAAGATGGTGAACTATGCCTGAATAGGGTGAAGCCAGAGGAAACTCTGGTGGAGGCTCGTAGCGATTCTGACGTGCAAATCGATCGTCGAATTTG---------GGTATAGGGGC-GAAAGACTAATCGAA-CCATCTAGTAGCTGGTTCCTGCCGAAGTTT-----CCC-------------------------------------------------------------------------------------------------------------------------------------------------------------------------------------------------------------------------------------------------------------------------------------------------------------------------------------------------------------------------------------------------------------------------------------------------------------
A50         ??????????????????????????????????????????????????????????????????????????????????????????????????????????????????????????????????????????????????????????????????????????????????????????????????????????????????????????????????????????????????????????????????????????????????????????????????????????????????????????????????????????????????????????????????????????????????????????????????????????????????????????????????????????????????????????????????????????????????????????????????????????????????????????????????????????????????????????????????????????????????????????????????????????????????????????????????????????????????????????????????????????????????????????????????????????????????????????????????????????????????????????????????????????????????????????????????????????????????????????????????????????????????????????????????????????????????????????????????????????????????????????????????????????????????????????????????????????????????????????????????????????????????????????????????????????????????????????ACTTAAGCATATCAATAAGCGGAGGAAAAGAAACTAAC-AAGGATTCCCCTAGTAACTGCGAGTGAAGCGGGAAAAGCTCAAATTTAAAATCTGGCAGTC-----TTTTGATTGTCCGAGTTGTAATCTAGAGAAGTGCTATCCGTGCTGGACCATGTACAAGTCTCCTGGAATGGAGCGTCACAGAGGGTGAGAATCCCGTCTCTGACATGGA-CTACCAGTGC-ATTGTGATGTGCTCTCAAAGAGTCGAGTTGTTTGGGAATGCAGCTCTAAATGGGTGGTAAATTCCATCTAAAGCTAAATATTGGCGAGAGACCGATAGCGAACAAGTACCGTGAGGGAAAGATGAAAAGAACTTTGGAAAGAGAGTTAAACAGT-ACGTGAAATTGTTGAAAGGGAAACGCTTGAAGTCAGTCACGTTGGC-TGGAGATCAA-CCTTGCTT--------CTGCTTGGTGCATTTTCCAG-TTGATGGGCCAGCATCAATTTTGATCAGTGGATAAAGG-----TCAGGGGAA-TGTGGCATC-----TCTGGATGTG-TTATAG---CCCTTGGTTGTATACATTGGTTGGGATTGAGGAACTCAGCACGCC----GCAAGGCCAGG---TTTTTTTTAAACCATG--TTCATGCTTA-----GGATGCTGGC--ATAATGGC-TTTAATCGACCCGTCTTGAAACACGG----------------------------------------------------------------------------------------------------------------------------------------------------------------------------------------------------------------------------------------------------------------------------------------------------------------------------------------------------------------------------------------------------------------------------------------------------------------------------------------------------------------------------------------------------------------------------------------------------------------------------------------------------------------------------------------------------------------------------------------------------------------------------------------------------------
A51         -----------------------------------A---TGAACTTGGTCAAG---CTGTTGCTGGTCCTT-----AGGGAC-A------TGTGCACGCTG-GACTCTTG-TTTCT------TA--ACC----ACCTGTGCACC-TTTTGTAGACCTAGAGTTTC-------------------------------------------------------------------------------------------------------------------------------------CAAGGGATTTGC-------------------GTTAGCTTTTCCTGTAAC------------GCTCTGG------TCTATGTT-T-------TTA-TATACCCCTTTTAAAATG-TAA--AGAATGT---GTATTGGGCT---TTTTTCAAGCCT---------ATAAAATATAT-AT---ACAACTTTCAACAACGGATCTCTTGGCTCTCGCATCGATGAAGAACGCAGCGAAATGCGATAAGTAATGTGAATTGCAGAA-TTCAGTGAATCATCGAATCTTTGAACGCACCTTGCGCTCCTT-GGTATTCCGAGGAGCATGCCTGTTTGAGTGTC-ATGAAA--TTCTC---------AAACCTTTTCATTATTTATT-------------AATGGAAAAGTTTGGATGTGGAAG------TCTGCGGG-TCTCTAGAA-------------ATGGAGGTCGGCTCTTCTCAAATGCATTAGCAAG-----GACCTTATCC--TTTTTGTTGG----C-CTTG-GTGTGATAA----------------TTATCTATG-CCAT---TGGCTTG-AGGATGT-------------GGGGTTTGGCTTTCT--AATG----------GTCTCCTTTGCG-GGAC--AATAT-T--------TCTGATACCTTTG--ACCTCAAAT-----------------------------------????????????????????????????????????????????????????????????????????????????????????????????????????????????????????????????????????????????????????????????????????????????????????????????????????????????????????????????????????????????????????????????????????????????????????????????????????????????????????????????????????????????????????????????????????????????????????????????????????????????????????????????????????????????????????????????????????????????????????????????????????????????????????????????????????????????????????????????????????????????????????????????????????????????????????????????????????????????????????????????????????????????????????????????????????????????????????????????????????????????????????????????????????????????????????????????????????????????????????????????????????????????????????????????????????????????????????????????????????????????????????????????????????????????????????????????????????????????????????????????????????????????????????????????????????????????????????????????????????????????????????????????????????????????????????????????????????????????????????????????????????????????????????????????????????????????????????????????????????????????????????????????????????????????????????????????????????????????????????????????????????????????????????????????????????????????????????????????????????????????????????????????????????????????????????????????????????????????????????????????????????????????????????????????????????????????
A52         TTCCGTAGGTGAACCTGCGGAAGGATCATTATYGAA---TGAACTTGGTCATG---CTGTTGCTGGTCTCT-----AGGGAC-A------TGTGCACGCTT-GGCTCTTG-TTTC-------TT--ACC----ACCTGTGCACC-TTTTGTAGGCCTGGAGCTTTGAAA-------CTTTTGGTTTCG-------------------------------------------------------------------------------------------------------------TGTGGGGAGTTGC-------------------AATAGCTTTCCCTGTC--------------CCTCCGG------TCTATGAT-TT------TTA-TATACCCC--TTGAAATG-TAA--AGAATGT---TCATTGGGC----TTTTTRAAGCCT---------ATAAAA-ATAT-AT---ACAACTTTCAACAACGGATCTCTTGGCTCTCGCATCGATGAAGAACGCAGCGAAATGCGATAAGTAATGTGAATTGCAGAA-TTCAGTGAATCATCGAATCTTTGAACGCACCTTGCGCTCCTT-GGTATTCCGAGGAGCATGCCTGTTTGAGTGTC-ATGAAA--TTCTC---------AAATC-TCTTATTATTTTTT-------------AATAAGGGAATTTGGATGTGGAAG------CTTGCGGG-CCTCTGA-----------------TGAGGTCGGCTCTTCTTAAATACATTAGCAAG-----GACCTATC-----TTTTGCTGG----C-CTTG-GTGTGATAA----------------TTATCTACG-CCAT---TGGCTCA-AG---AT-------------GTGGTCTGGCTCTCC--AATC----------GTCCTTTTCGAG-GGAC--AATCT-A--------ATTGACACYTTTG--ACCTCAAATCAGGTA--------------------------------------------------------------------------TCCCCTAGTAACTGCGAGTGAAGCGGGAAAAGCTCAAATTTAAAATCTGGCAGCT------TTTGGCTGTCCGAATTGTAATCTAGAGAAGTGCTATCCGTGCTGGACCGTGTACAAGTCTCCTGGAATGGAGCGTCATAGAGGGTGAGAATCCCGTCTCTGACACGGA-CTCCCAGTGC-ATTGTGATGTGCTCTCAAAGAGTCGAGTTGTTTGGGAATGCAGCTCTAAATGGGTGGTAAATTCCATCTAAAGCTAAATATTGGCGAGAGACCGATAGCGAACAAGTACCGTGAGGGAAAGATGAAAAGAACTTTGGAAAGAGAGTTAAACAGT-ACGTGAAATTGTTGAAAGGGAAACGCTTGAAGTCAGTCGCGTTGAC-TGGGGATCAA-CCTTGCTTT--------AGCTTGGTGTACTTCCCAG-TTGATGGGCCAGCATCAATTTTGATCAGTGGATAAAGG-----TTGAGGGAA-TGTGGCATC-----TCTGGATGTG-TTATAG---CCCTTGATTGTATACATTGGTTGGGATTGAGGAACTCAGCACGCC----GCAAGGCCGGG---TTTTT----AACCACG--TTCGTGCTTA-----GGATGCTGGC--ATAATGGC-TTTAATCGACCCGTCTTGAAACACGGACCAAGGAGTCTAACATGCCTGCGAGTATTT-GGGTG--GAAAACCCAT-GTGCGCAATGAAAGTGAAGATCAGGATCCCT-GTCG---TGGGGAGCACTGATGCCCGGACCAGACCTTTT----GTGACGGATCTGCGGTAGAGCATGCATGTTGGGACCCGAAAGATGGTGAACTATGCCTGAATAGGGTGAAGCCAGAGGAAACTCTGGTGGAGGCTCGTAGCGATTCTGACGTGCAAATCGATCGTCAAATTTG---------GGTATAGGGGC-GAAAGACTAATCGAA-CCA------------------------------------------------------------------------------------------------------------------------------------------------------------------------------------------------------------------------------------------------------------------------------------------------------------------------------------------------------------------------------------------------------------------------------------------------------------------------------------------------
A53         TTCCGTAGGTGAACCTGCGGAAGGATCATTAGTGAA---TGAACTTGGTCAAG---CTGTTGCTGGTCCTT-----AGGGAC-A------TGTGCACGCTG-GACTCTTG-TTTCT------TA--ACC----ACCTGTGCACC-TTTTGTAGACCTAGAGTTTC-------------------------------------------------------------------------------------------------------------------------------------CAAGGGATTTGC-------------------GTTGGCTTTTCCTGTAAC------------GCTCTGG------TCTATGTT-T-------TTATTATACCCC-TTTGAAATG-TAA--AGAATGT---TTATTGGGCT---TTTTTCAAGCCT---------ATAAAATATAT-AT---ACAACTTTCAACAACGGATCTCTTGGCTCTCGCATCGATGAAGAACGCAGCGAAATGCGATAAGTAATGTGAATTGCAGAA-TTCAGTGAATCATCGAATCTTTGAACGCACCTTGCGCTCCTT-GGTATTCCGAGGAGCATGCCTGTTTGAGTGTC-ATGAAA--TTCTC---------AAACCTTTTCATTATTTATT-------------AATGGAAAAGTTTGGATGTGGAAG------TCTGCGGG-TCTCTAGAA-------------ATGGAGGTCGGCTCTTCTCAAATGCATTAGCAAG-----GACCTTATCC--TTTTTGTTGG----C-CTTG-GTGTGATAA----------------TTATCTATG-CCAT---TGGCTTG-AGGATGT--------------GGGTTTGGCTTTCT--AATG----------GTCTCCTTTGCG-AGAC--AATAT-T--------TCTGATACCTTTG--ACCTCAAATCAGGTAGGACTACCCGCTGAACTTAA--------------------------------------GAAACTAACCAAGGATTCCCCTAGTAACTGCGAGTGAAGCGGGAAAAGCTCAAATTTAAAATCTGGCAG-T------TCTTACTGTCCGAGTTGTAATCTAGAGAAGTGCTATCCGTGCTGGACCGTGTACAAGTCTCCTGGAATGGAGCGTCATAGAGGGTGAGAATCCCGTCTCTGACACGGA-CTCCCAGTGC-ATTGTGATGCGCTCTCAAAGAGTCGAGTTGTTTGGGAATGCAGCTCTAAATGGGTGGTAAATTCCATCTAAAGCTAAATATTGGCGAGAGACCGATAGCGAACAAGTACCGTGAGGGAAAGATGAAAAGAACTTTGGAAAGAGAGTTAAACAGT-ACGTGAAATTGTTGAAAGGGAAACGCTTGAAGTCAGTCGCGTTGAC-TGAGGATCAA-CCTTGCTTA--------TGCTTGGTGTACTTCTCAG-CTGACGGGCCAGCATCAATTTTGATCAGTGGATAAAGG-----TTGAGGGAA-TGTGGCATC-----TCTGGATGTG-TTATAG---CCCTTGATTGTATACATTGATTGGGATTGAGGAACTCAGCACGCC----GCAAGGCCGGG---TTTTT----AACCACG--TTCGTGCTTA-----GGATGCTGGC--ATAATGGC-TTTAATCGACCCGTCTTGAAACACGGACCAAGGAGTCTAACATGCCTGCGAGTATTTNGGGTG--GAAAACCCAT-GTGCGTAATGAAAGTGAAGATCAGGATCCCT-GTCG---TGGGGAGCACTGATGCCCGGACCAGAGCTTTT----GTGACGGATCTGCGGTAGAGCATGCATGTTGGGACCCGAAAGATGGTGAACTATGCCTGAATAGGGTGAAGCCAGAGGAAACTCTGGTGGAGGCTCGTAGCGATTCTGACGTGCAAATCGATCGTCAAATTTG---------GGTATAGGGGGCGAAAGACTAATCGAA-CCATCTAGTAGCTGGT-----------------------------------------------------------------------------------------------------------------------------------------------------------------------------------------------------------------------------------------------------------------------------------------------------------------------------------------------------------------------------------------------------------------------------------------------------------------------------------
A54         TTCCGTAGGTGAACCTGCGGAAGGATCATTATTGAA---TAAACTTGGTTAAG---CTGTTGCTGGTTCTT-----AGGAAC-A------TGTGCACGCTT-GGCTACTG-TTTT-------TA--ACC-----CCTGTGCACC-TTATGTAGTTCTGGAGTCTTTTGAAA----CAACTCTGTTTCG-------------------------------------------------------------------------------------------------------------CGTGGGGAATTGT-------------------GTCAGCTTTCCCTGTC--------------ACTCCAG-----TTCTATGTC-T-------TTA-TATACCCT--TTCAAATG-TAA--TGAATGT---CTTCTAGGC----TTTTTAAAGCCT---------ATAAAACTTAT------ACAACTTTCAACAACGGATCTCTTGGCTCTCGCATCGATGAAGAACGCAGCGAAATGCGATAAGTAATGTGAATTGCAGAA-TTCAGTGAATCATCGAATCTTTGAACGCACCTTGCGCTCCTT-GGTATTCCGAGGAGCATGCCTGTTTGAGTGTC-ATGAAA--TTCTC---------AAACT-TCTTACTATTTTTT-----------ATAATAAGGAGATTTGGACTTGGAAG------TTTGCGGG-CCTCTCCA----------------AGAGGTCGGCTCTTCTTAAATGCATTAGCTAG-----GACCTATC-----TTTTGCTGG----C-CTTG-GTGTGATAA----------------TTATCTATG-CCAT---CGGCTCG-GG---AT-------------GTGGTTTGGCTCTCT--AATC----------GTCTTCC-TGTG-AGAC--AACAT-------------GACATTTTTG--ACCTCAAATCAGGTAGGACTACCCGCTGAACTTAAGCATATCAA????????????????????????????????????????????????????????????????????????????????????????????????????????????????????????????????????????????????????????????????????????????????????????????????????????????????????????????????????????????????????????????????????????????????????????????????????????????????????????????????????????????????????????????????????????????????????????????????????????????????????????????????????????????????????????????????????????????????????????????????????????????????????????????????????????????????????????????????????????????????????????????????????????????????????????????????????????????????????????????????????????????????????????????????????????????????????????????????????????????????????????????????????????????????????????????????????????????????????????????????????????????????????????????????????????????????????????????????????????????????????????????????????????????????????????????????????????????????????????????????????????????????????????????????????????????????????????????????????????????????????????????????????????????????????????????????????????????????????????????????????????????????????????????????????????????????????????????????????????????????????????????????????????????????????????????????????????????????????????????????????????????????????????????????????????????????????????????????????????????????????????????????????????????????????????????????????????????????????????????????????????????????????????????????????????????
A55         ------------ACCTGCGG-AGGATCATTATAGAA--ATGAATGTA-------------------------------------------------------TATTGTTC-TTTTC------AA--ACCCCTTGCTGGTGCACC-CTTTGTAGA----------------------------------------------------------------------------------------------------------------------------------------------------------------------------------------------------------CTTTTCTTAG------TCTATGTT--------TATA-TGTACTTT--TGATAATG-ATAA-TGAATGTT--TCATTTGATAA----------------------------------------ACAACTTTCAACAACGGATCTCTTGGTTCTCGCATCGATGAAGAACGCAGCGAAATGCGATAAGTAATGTGAATTGCAGAA-TTCAGTGAATCATCGAATCTTTGAACGCATCTTGCGCTCCTT-GGTATTCCGAGGAGCACGCCCGTTTGAGTGTC-GTGGATAATTCTC---------------AATCCTTAT---------------------AATCGGGATTGGATGAAATGG----GGGTTGCTGG--------------GAACT------ATGTTTCGGCTCCTTTCAAAGACAA--------------------------------------T-TATT-GCATGATGATAATAAAAACAATCTTATCTTTATG-CAAC------------------------------TTTTACTTGACTTTTT-TCAT-------------------------------------------------------TTG--ACCTCAAATCGGGTGGGACTACCCACTGAACTTAAGCATATCAA-----------------------------------------------CCCTAGTAACTGCGAGTGAAGTGGGAAAAGCTCAAATTTAAAATCTGGCAGTTTATTTATTTGGCTGTCCGAGTTGTAATCTAGAGAAGTATTATCCGCGTCGGACCGTGTATAAGTCTCCTGGAATGGAGCCTCACAGAGGGTGAGAATCCCGTCTTTGACATGGA-CTACCGATGCTTTTGTGATATGCTCTCGAAGAGTCGAGTTGTTTGGGAATGCAGCTCTAAATGGGTGGTAAATTCCATCTAAAGCTAAATATTGGCGAGAGACCGATAGTGAACAAGTACCGTGAGGGAAAGATGAAAAGAACTTTGAAAAGAGAGTTAAACAGT-ATGTGAAATTGTTGAAAGGGAAACGCTTGAAGTCAGTCACATTGAT-TAGGAATCAACCCTCACCTTT--TTGGGGTGATGGTGCTCTTCCTCAGTTGATGGGTCAGCATCGATCTTGACCGGTGGAGAAAAC--ATTCGGGGGGAA-TGTGGCATC-TTT-CTTAGATGTG-TTATAACCCCCCTTGGTTGGATGTGTCGGTCGGAATCGAG------------------GAAATCCCGGCTCGGCTTTGT-----------GCTTGGGTTG-TGGGGGATGCTGGCA-ATAATGGC-TTTAATCGACCCGTCTTGAAACACGGACCAAGGAGTCCAACGTACGTGCGAGTGTTT-GGGTGGTGAAAACCCAC-ACGCGCAATGAAAGTAAAGACCAGGATCATT-GACCCCTCAATGAGCACCGGTGCCCGGACCTGAACATGTT-ATGTTAGGGATCTGCGGTCTAGCATGTACGTTGGGACCCGAAAGATGGTGAACTATGCCTGAATAGAGTGAAGTCAGAGGAAACTCTGGTGGAGGCTCGTAGCGATTCTGACGTGCAAATCGATCGTCAAATTTG---------GGTATAGGGGC-GAAAGACTAATCGAA-CCATCTAGTAGCTGGTTCCTGCCGAAGTTT-----CCCTCA----------------------------------------------------------------------------------------------------------------------------------------------------------------------------------------------------------------------------------------------------------------------------------------------------------------------------------------------------------------------------------------------------------------------------------------------------------
A56         ------------ACNTGCGGAAGGATCATTATAGAA--ATGAATGTA-------------------------------------------------------TATTGTTC-TTTTC------AA--ACCCCTTGCTGGTGCACC-CTTTGTAGA----------------------------------------------------------------------------------------------------------------------------------------------------------------------------------------------------------CTTTTCTTAG------TCTATGTT--------TATA-TGTACTTT--TGATAATG-ATAA-TGAATGTT--TCATTTGATAA----------------------------------------ACAACTTTCAACAACGGATCTCTTGGTTCTCGCATCGATGAAGAACGCAGCGAAATGCGATAAGTAATGTGAATTGCAGAA-TTCAGTGAATCATCGAATCTTTGAACGCATCTTGCGCTCCTT-GGTATTCCGAGGAGCACGCCCGTTTGAGTGTC-GTGGATAATTCTC---------------AATCCTTAT---------------------AATCGGGATTGGATGAAATGG----GGGTTGCTGG--------------GAACT------ATGTTTCGGCTCCTTTCAAAGACAA--------------------------------------T-TATT-GCATGATGATAATAAAAACAATCTTATCTTTATG-CAAC------------------------------TTTTACTTGACTTTTT-TCAT-------------------------------------------------------TTG--ACCTCAAATCGGGTGGGACTACCCACTGAACTTAAGCATATCAA------------------------GAAAAGAAACTAAC-AAGGATTCCCCTAGTAACTGCGAGTGAAGTGGGAAAAGCTCAAATTTAAAATCTGGCAGTTTATTTATTTGGCTGTCCGAGTTGTAATCTAGAGAAGTATTATCCGCGTCGGACCGTGTATAAGTCTCCTGGAATGGAGCCTCACAGAGGGTGAGAATCCCGTCTTTGACATGGA-CTACCGATGCTTTTGTGATATGCTCTCGAAGAGTCGAGTTGTTTGGGAATGCAGCTCTAAATGGGTGGTAAATTCCATCTAAAGCTAAATATTGGCGAGAGACCGATAGTGAACAAGTACCGTGAGGGAAAGATGAAAAGAACTTTGAAAAGAGAGTTAAACAGT-ATGTGAAATTGTTGAAAGGGAAACGCTTGAAGTCAGTCACATTGAT-TAGGAATCAACCCTCACCTTT--TTGGGGTGATGGTGCTCTTCCTCAGTTGATGGGTCAGCATCGATCTTGACCGGTGGAGAAAAC--ATTCGGGGGGAA-TGTGGCATC-TTT-CTTAGATGTG-TTATAACCCCCCTTGGTTGGATGTGTCGGTCGGAATCGAG------------------GAAATCCCGGCTCGGCTTTGT-----------GCTTGGGTTG-TGGGGGATGCTGGCA-ATAATGGC-TTTAATCGACCCGTCTTGAAACACGGACCAAGGAGTCCAACGTACGTGCGAGTGTTT-GGGTGGTGAAAACCCAC-ACGCGCAATGAAAGTAAAGACCAGGATCATT-GACCCCTCAATGAGCACCGGTGCCCGGACCTGAACATGTT-ATGTTAGGGATCTGCGGTCTAGCATGTACGTTGGGACCCGAAAGATGGTGAACTATGCCTGAATAGAGTGAAGTCAGAGGAAACTCTGGTGGAGGCTCGTAGCGATTCTGACGTGCAAATCGATCGTCAAATTTG---------GGTATAGGGGC-GAAAGACTAATCGAA-CCATCTAGTAGCTGGTTCCTGCCGAAGTTT-----CCCTCAGGA-------------------------------------------------------------------------------------------------------------------------------------------------------------------------------------------------------------------------------------------------------------------------------------------------------------------------------------------------------------------------------------------------------------------------------------------------------
A57         ------------ACCTGCGGAAGGATCATTATAGAA---TGAATAT--------------------------------------------------------TGATTTTA-TTCAAAT---------------CCTGGTGCACT-CTTTGTAGAC-------------------------------------------------------------------------------------------------------------------------------------------------------------------------------------------------------CA---CTTCTAG------TCTATGTT-TAT-----TTG-CATACTTT---GTTAACA--GAA-TGGGTGAT--------------C---------------------ATAATTTATTTATTTTGACAACTTTCAACAACGGATCTCTTGGTTCTCGCATCGATGAAGAACGCAGCGAAATGCGATAAGTAATGTGAATTGCAGAA-TTCAGTGAATCATCGAATCTTTGAACGCATCTTGCGCTCCTT-GGTATTCCGAGGAGCACGCCCGTTTGAGTGTC-GTGATC-ATTCTCA--------------ATTTCTTAT--------------------AATTAGAAATTGGATAAAATGA----AGGTTGCTGA--------------GGACTATATATTTGTTTCAGCTCGTTTGAAAGACAAAC----------------------TTACTTTTGG----G-TGTT-GCATGATGATAAAAAAT----------TATTATG-C-------------------------------------ATGGGACTCTCT-TAAT-----------------------------------------------------CTTTG--ACCTCAAATCGGGTGGGACTACCCACTGAACTTAAGCATATCAA---------------------------------------------TCCCCTAGTAACTGCGAGTGAAGTGGGAAAAGCTCAAATTTAAAATCTGGCAGTTTATTTATTTGGCTGTCCGAGTTGTAATCTAGAGAAGCATTATCCGTGTCGGACCGTGTATAAGTCTCCTGGAATGGAGTGTCACAGAGGGTGAGAATCCCGTCTTTGACATGGACCCCCCGATGCTATTGTGATATGCTCTCAAAGAGTCGAGTTGTTTGGGAATGCAGCTCTAAATGGGTGGTAAATTCCATCTAAAGCTAAATATTGGCGAGAGACCGATAGTGAACAAGTACCGTGAGGGAAAGATGAAAAGAACTTTGAAAAGAGAGTTAAACAGT-ATGTGAAATTGTTGAAAGGGAAACGCTTGAAGTCAGTGACATTGAT-TAGAAATCAA-CTTCATTCAT--TT-TGGTGATGGTGCATTTTCTTAGTTGATGGGTCAGCATTGATTTTGACCGGCAGAGAAAAA--CATTCGGGGGAA-TGTGGCATCTTTT-CTTAGATGTG-TTATAA-CCCCCATGATTGAATGTGTCGGTTGGAATCGAG------------------GAAAATCCTGGGGCCCTTTGT-----------TGGGGGCTTACTTGGGGATGCTGGCA-ATAATGGC-TTTAATCGACCCGTCTTGAAACACGGACCAAGGAGTCCAACGTATATGCAAGTGTTA-GGGTGGTGAAAACCCAG-ACGCGCAATGAAAGTGAAGACCAGGATCATT-GA---------GAGCACTGGTGCCCGGACCTTTCACATTTTATGTTAGGGATCTGCGGTTTAGCATGTATGTTGGGACCCGAAAGATGGTGAACTATGCCTGAATAGAGTGAAGTCAGAGGAAACTCTGGTGGAGGCTCGTAGCGATTCTGACGTGCAAATCGATCGTC-----------------------------------------------------------------------------------------------------------------------------------------------------------------------------------------------------------------------------------------------------------------------------------------------------------------------------------------------------------------------------------------------------------------------------------------------------------------------------------------------------------------------------------------------
A58         ------------ACCTGCGG-AGGATCATTATAGAA---TGAATAT--------------------------------------------------------TGATTTTA-TTCAAAT---------------CCTGGTGCACT-CTTTGTAGAC-------------------------------------------------------------------------------------------------------------------------------------------------------------------------------------------------------CA---CTTCTAG------TCTATGTT-TAT-----TTG-CATACTTT---GTTAACA--GAA-TGGGTGAT--------------C---------------------ATAATTTATTTATTTTGACAACTTTCAACAACGGATCTCTTGGTTCTCGCATCGATGAAGAACGCAGCGAAATGCGATAAGTAATGTGAATTGCAGAA-TTCAGTGAATCATCGAATCTTTGAACGCATCTTGCGCTCCTT-GGTATTCCGAGGAGCACGCCCGTTTGAGTGTC-GTGATC-ATTCTCA--------------ATTTCTTAT--------------------AATTAGAAATTGGATAAAATGA----AGGTTGCTGA--------------GGACTATATATTTGTTTCAGCTCGTTTGAAAGACAAAC----------------------TTACTTTTGG----G-TGTT-GCATGATGATAAAAAAT----------TATTATG-C-------------------------------------ATGGGACTCTCT-TAAT-----------------------------------------------------CTTTG--ACCTCAAATCGGGTGGGACTACCCACTGAACTTAAGCATATCAA---------------------------------------------TCCCCTAGTAACTGCGAGTGAAGTGGGAAAAGCTCAAATTTAAAATCTGGCAGTTTATTTATTTGGCTGTCCGAGTTGTAATCTAGAGAAGCATTATCCGTGTCGGACCGTGTATAAGTCTCCTGGAATGGAGTGTCACAGAGGGTGAGAATCCCGTCTTTGACATGGACCCCCCGATGCTATTGTGATATGCTCTCAAAGAGTCGAGTTGTTTGGGAATGCAGCTCTAAATGGGTGGTAAATTCCATCTAAAGCTAAATATTGGCGAGAGACCGATAGTGAACAAGTACCGTGAGGGAAAGATGAAAAGAACTTTGAAAAGAGAGTTAAACAGT-ATGTGAAATTGTTGAAAGGGAAACGCTTGAAGTCAGTGACATTGAT-TAGAAATCAA-CTTCATTCAT--TT-TGGTGATGGTGCATTTTCTTAGTTGATGGGTCAGCATTGATTTTGACCGGCAGAGAAAAA--CATTCGGGGGAA-TGTGGCATCTTTT-CTTAGATGTG-TTATAA-CCCCCATGATTGAATGTGTCGGTTGGAATCGAG------------------GAAAATCCTGGGGCCCTTTGT-----------TGGGGGCTTACTTGGGGATGCTGGCA-ATAATGGC-TTTAATCGACCCGTCTTGAAACACGGACCAAGGAGTCCAACGTATATGCAAGTGTTA-GGGTGGTGAAAACCCAG-ACGCGCAATGAAAGTGAAGACCAGGATCATT-GA---------GAGCACTGGTGCCCGGACCTTTCACATTTTATGTTAGGGATCTGCGGTTTAGCATGTATGTTGGGACCCGAAAGATGGTGAACTATGCCTGAATAGAGTGAAGTCAGAGGAAACTCTGGTGGAGGCTCGTAGCGATTCTGACGTGCAAATCGATCGTCAAA--------------------------------------------------------------------------------------------------------------------------------------------------------------------------------------------------------------------------------------------------------------------------------------------------------------------------------------------------------------------------------------------------------------------------------------------------------------------------------------------------------------------------------------------
A59         -------------------------------------------------------------------------------------------------------------A-TTCAAAT---------------CCTGGTGCACT-CTTTGTAGAC-------------------------------------------------------------------------------------------------------------------------------------------------------------------------------------------------------CA---CTTCTAG------TCTATGTT-TAT-----TTG-CATACTTT---GTTAACA--GAA-TGGGTGAT--------------C---------------------ATAATTTATTTATTTTGACAACTTTCAACAACGGATCTCTTGGTTCTCGCATCGATGAAGAACGCAGCGAAATGCGATAAGTAATGTGAATTGCAGAA-TTCAGTGAATCATCGAATCTTTGAACGCATCTTGCGCTCCTT-GGTATTCCGAGGAGCACGCCCGTTTGAGTGTC-GTGATC-ATTCTCA--------------ATTTCTTAT--------------------AATTAGAAATTGGATAAAATGA----AGGTTGCTGA--------------GGACTATATATTTGTTTCAGCTCGTTTGAAAGACAAAC----------------------TTACTTTTGG----G-TGTT-GCATGATGATAAAAAAT----------TATTATG-C-------------------------------------ATGGGACTCTCT-TAAT-----------------------------------------------------CTTTG--ACCTCAAATCGGGTGGGACTACCCACTGAACTTAAGCATATCAA--TTAAGCATATCAATAAGTGGAGGAAAAGAAACTAAC-AAGGATTCCCCTAGTAACTGCGAGTGAAGTGGGAAAAGCTCAAATTTAAAATCTGGCAGTTTATTTATTTGGCTGTCCGAGTTGTAATCTAGAGAAGCATTATCCGTGTCGGACCGTGTATAAGTCTCCTGGAATGGAGTGTCACAGAGGGTGAGAATCCCGTCTTTGACATGGACCCCCCGATGCTATTGTGATATGCTCTCAAAGAGTCGAGTTGTTTGGGAATGCAGCTCTAAATGGGTGGTAAATTCCATCTAAAGCTAAATATTGGCGAGAGACCGATAGTGAACAAGTACCGTGAGGGAAAGATGAAAAGAACTTTGAAAAGAGAGTTAAACAGT-ATGTGAAATTGTTGAAAGGGAAACGCTTGAAGTCAGTGACATTGAT-TAGAAATCAA-CTTCATTCAT--TT-TGGTGATGGTGCATTTTCTTAGTTGATGGGTCAGCATTGATTTTGACCGGCAGAGAAAAA--CATTCGGGGGAA-TGTGGCATCTTTT-CTTAGATGTG-TTATAA-CCCCCATGATTGAATGTGTCGGTTGGAATCGAG------------------GAAAATCCTGGGGCCCTTTGT-----------TGGGGGCTTACTTGGGGATGCTGGCA-ATAATGGC-TTTAATCGACCCGTCTTGAAACACGG----------------------------------------------------------------------------------------------------------------------------------------------------------------------------------------------------------------------------------------------------------------------------------------------------------------------------------------------------------------------------------------------------------------------------------------------------------------------------------------------------------------------------------------------------------------------------------------------------------------------------------------------------------------------------------------------------------------------------------------------------------------------------------------------------------
A6          -------------------GAAGGATCATTATTGAA---TGAACTAAGCTTTAG--TTGCTGCTGGCTCCT-----TGGAGC-A------TGTGCACAC-TGGGYACTCA-TTCTATT----TATTACC----ACTTGTGCACTTTACTGTATAGAT-------CCCCC------TTGATTTGTTTCAG----GTGGTATA--------------------------------------------------TAAGT----------------------------------CTCCTGAGTTGAAGGTTTGCTGT---------------------------------------------------------------------------------------------------------------------------------------------------------------------GCTTNNNNNNNNNNNNNNNNNNNNNNNNNNNNNNNNNNNNNNNNNNNNNNNNNNNNNNNNNNNNNNNNNNNNNNNNNNNNN-NNNNNNNNATCATCGAATCTTTGAACGCACCTTGCGCTCCTT-GGTATTCCGAGGAGTATGCCTGTTTGAGTGTCAATTAAA-TTTCTC----------AATC--TTTCTTTTGTTTTT-ATTGAACAAA--AGTTTTGTATTGGATTGTGGAAG----TTTTTGCAGG-CTTTCATA----------------AAAAGTCAGCTCTTCTGAAAAGCATTAGCTAA---------ACTTGGGGATTGAACAAG----C-TTTT---------------------------------------------------------------------------------------------------------------------------------------------------------------------------------------------------????????????????????????????????????????????????????????????????????????????????????????????????????????????????????????????????????????????????????????????????????????????????????????????????????????????????????????????????????????????????????????????????????????????????????????????????????????????????????????????????????????????????????????????????????????????????????????????????????????????????????????????????????????????????????????????????????????????????????????????????????????????????????????????????????????????????????????????????????????????????????????????????????????????????????????????????????????????????????????????????????????????????????????????????????????????????????????????????????????????????????????????????????????????????????????????????????????????????????????????????????????????????????????????????????????????????????????????????????????????????????????????????????????????????????????????????????????????????????????????????????????????????????????????????????????????????????????????????????????????????????????????????????????????????????????????????????????????????????????????????????????????????????????????????????????????????????????????????????????????????????????????????????????????????????????????????????????????????????????????????????????????????????????????????????????????????????????????????????????????????????????????????????????????????????????????????????????????????????????????????????????????????????????????????????????????
A60         ------------ACCTGCGGAAGGATCATTATAGAA---TGAATG----------------------------------------------------------AATATAA-TTCAAAT---------------CCTGGTGCACT-CTTTGTAGA-------------------------------------------------------------------------------------------------------------------------------------------------------------------------------------------------------------CTTTTGG------TCTATGTT-TA------TTG-CATACTTT---TATAATG--GGT-GTAGTAGT--------------C---------------------ATCATAATTTTATTTTGACAACTTTCAACAACGGATCTCTTGGTTCTCGCATCGATGAAGAACGCAGCGAAATGCGATAAGTAATGTGAATTGCAGAA-TTCAGTGAATCATCGAATCTTTGAACGCATCTTGCGCTCCTT-GGTATTCCGAGGAGCACGCCCGTTTGAGTGTC-GTGATC-ATTCTCA--------------ATTTCTTAT---------------------ATTAGAAATTGGATAAAAATG---AAGGTTGCTGG--------------G----ACTTGATTGTTTCAGCTCGTTTGAAAGACAAAA----------------------TTAGTTTTGG----G-TGTT-GCATGATGATAATAAA------------ATTATG-C-------------------------------------ATGGGACCCCCA-TCATC-----------------------------------------CT------TTACTTTG--ACCTCAAATCGGGTGGGACTACCCACTGAACTTAAGCATATCAA------------------------------------------------CCTAGTAACTGCGAGTGAAGTGGGAAAAGCTCAAATTTAAAATCTGGCAGTTTATTTATTTGGCTGTCCGAGTTGTAATCTAGAGAAGCATTATCCGTGTCGGACCGTGTATAAGTCTCCTGGAATGGAGCGTCATAGAGGGTGAGAATCCCGTCTTTGACATGGACCCCCCGATGCTATTGTGATATGCTCTCAAAGAGTCGAGTTGTTTGGGAATGCAGCTCTAAATGGGTGGTAAATTCCATCTAAAGCTAAATATTGGCGAGAGACCGATAGTGAACAAGTACCGTGAGGGAAAGATGAAAAGAACTTTGAAAAGAGAGTTAAACAGT-ATGTGAAATTGTTGAAAGGGAAACGCTTGAAGTCAGTCACATTGAT-TAGGAATCAACCCTCACCTTT--TT-TGGTGATGGTGCTCTTTCTCAGTCAATGGGTCAGCATTGATCTTGACCGGCAGAGAAAAAACAATTTGGGGGAA-TGTGGCATC-TTT-CTTAGATGTG-TTATAA-CCCCCGTGATTGAATGTGTCGGTTGGAATTGAG------------------GAAAATCCTGG---CCCTTTT-----------TTTGGGCTTTTTTGGGGATGCTGGCA-ATAATGGC-TTTAATCGACCCGTCTTGAAACACGGACCAAGGAGTCCAACGTACATGCGAGTGTTT-GGGTGGTGAAAACCCAG-ACGCGGAATGAAAGTGAAGACCAGGATCATT-GA---------GAGCACTGGTGCCCGGACCTGAACATGTTTATGTTAGGGATCTGCGGTTGAGCATGTATGTTGGGACCCGAAAGATGGTGAACTATGCCTGAATAGAGTGAAGTCAGAGGAAACTCTGGTGGAGGCTCGTAGCGATTCTGACGTGCAAATCGATCGTCAAATTTG---------GGTATAGGGGC-GAAAGACTAATCGAA-CCATCTAGTAGCTGGTTCCTGCCGAAGTTT-----CCCTCAGGATAGCAGAAACTCATTATCAGATTTATGTGGTAAAGCGAATGATTAGAGGCCTTGGGGTTGCAACAACCTTAACCTATTCTCAAACTTTAAATATGTAAGAACAAGTGGTCTCTTA------------------------------------------------------------------------------------------------------------------------------------------------------------------------------------------------------------------------------------------------------------------------------------------------------------------------------------
A61         ------------ACCTGCGGAAGGATCATTATAGAA---TGAATG----------------------------------------------------------AATATAA-TTCAAAT---------------CCTGGTGCACT-CTTTGTAGA-------------------------------------------------------------------------------------------------------------------------------------------------------------------------------------------------------------CTTTTGG------TCTATGTT-TA------TTG-CATACTTT---TATAATG--GGT-GTAGTAGT--------------C---------------------ATCATAATTTTATTTTGACAACTTTCAACAACGGATCTCTTGGTTCTCGCATCGATGAAGAACGCAGCGAAATGCGATAAGTAATGTGAATTGCAGAA-TTCAGTGAATCATCGAATCTTTGAACGCATCTTGCGCTCCTT-GGTATTCCGAGGAGCACGCCCGTTTGAGTGTC-GTGATC-ATTCTCA--------------ATTTCTTAT---------------------ATTAGAAATTGGATAAAAATG---AAGGTTGCTGG--------------G----ACYTGATTGTTTCAGCTCGTTTGAAAGACAAAA----------------------TTAGTTTTGG----G-TGTT-GCATGATGATAATAAA------------ATTATG-C-------------------------------------ATGGGACCCCCA-TC------------------------------------------------------------------------------------------------------------------------------------------------------------TAGTAACTGCGAGTGAAGTGGGAAAAGCTCAAATTTAAAATCTGGCAGTTTATTTATTTGGCTGTCCGAGTTGTAATCTAGAGAAGCATTATCCGTGTCGGACCGTGTATAAGTCTCCTGGAATGGAGCGTCATAGAGGGTGAGAATCCCGTCTTTGACATGGACCCCCCGATGCTATTGTGATATGCTCTCAAAGAGTCGAGTTGTTTGGGAATGCAGCTCTAAATGGGTGGTAAATTCCATCTAAAGCTAAATATTGGCGAGAGACCGATAGTGAACAAGTACCGTGAGGGAAAGATGAAAAGAACTTTGAAAAGAGAGTTAAACAGT-ATGTGAAATTGTTGAAAGGGAAACGCTTGAAGTCAGTCACATTGAT-TAGGAATCAACCCTCACCTTT--TT-TGGTGATGGTGCTCTTTCTCAGTCAATGGGTCAGCATTGATCTTGACCGGCAGAGAAAAAACAATTTGGGGGAA-TGTGGCATC-TTT-CTTAGATGTG-TTATAA-CCCCCGTGATTGAATGTGTCGGTTGGAATTGAG------------------GAAAATCCTGG---CCCTTTT-----------TTTGGGCTTTTTTGGGGATGCTGGCA-ATAATGGC-TTTAATCGACCCGTCTTGAAACACGGACCAAGGAGTCCAACGTACATGCGAGTGTTT-GGGTGGTGAAAACCCAG-ACGCGGAATGAAAGTGAAGACCAGGATCATT-GA---------GAGCACTGGTGCCCGGACCTGAACATGTTTATGTTAGGGATCTGCGGTTGAGCATGTATGTTGGGACCCGAAAGATGGTGAACTATGCCTGAATAGAGTGAAGTCAGAGGAAACTCTGGTGGAGGCTCGTAGCGATTCTGACGTGCAAATCGATCGTCAAATTTG---------GGTATAGGGGC-G------------------------------------------------------------------------------------------------------------------------------------------------------------------------------------------------------------------------------------------------------------------------------------------------------------------------------------------------------------------------------------------------------------------------------------------------------------------------------------------------------------------
A62         ------------ACCTGCGGAAGGATCATTATAGAA---TGAATG----------------------------------------------------------AATATAA-TTCAAAT---------------CCTGGTGCACT-CTTTGTAGA-------------------------------------------------------------------------------------------------------------------------------------------------------------------------------------------------------------CTTTTGG------TCTATGTT-TA------TTG-CATACTTT---TATAATG--GGT-GTAGTAGT--------------C---------------------ATCATAATTTTATTTTGACAACTTTCAACAACGGATCTCTTGGTTCTCGCATCGATGAAGAACGCAGCGAAATGCGATAAGTAATGTGAATTGCAGAA-TTCAGTGAATCATCGAATCTTTGAACGCATCTTGCGCTCCTT-GGTATTCCGAGGAGCACGCCCGTTTGAGTGTC-GTGATC-ATTCTCA--------------ATTTCTTAT---------------------ATTAGAAATTGGATAAAAATG---AAGGTTGCTGG--------------G----ACTTGATTGTTTCAGCTCGTTTGAAAGACAAAA----------------------TTAGTTTTGG----G-TGTT-GCATGATGATAATAAA------------ATTATG-C-------------------------------------ATGGGACCCCCA-TCATC-----------------------------------------CT------TTACTTTG--ACCTCAAATCGGGTGGGACTACCCACTGAACTTAAGCATATCAA---------------------------------------------TCCCCTAGTAACTGCGAGTGAAGTGGGAAAAGCTCAAATTTAAAATCTGGCAGTTTATTTATTTGGCTGTCCGAGTTGTAATCTAGAGAAGCATTATCCGTGTCGGACCGTGTATAAGTCTCCTGGAATGGAGCGTCATAGAGGGTGAGAATCCCGTCTTTGACATGGACCCCCCGATGCTATTGTGATATGCTCTCAAAGAGTCGAGTTGTTTGGGAATGCAGCTCTAAATGGGTGGTAAATTCCATCTAAAGCTAAATATTGGCGAGAGACCGATAGTGAACAAGTACCGTGAGGGAAAGATGAAAAGAACTTTGAAAAGAGAGTTAAACAGT-ATGTGAAATTGTTGAAAGGGAAACGCTTGAAGTCAGTCACATTGAT-TAGGAATCAACCCTCACCTTT--TT-TGGTGATGGTGCTCTTTCTCAGTCAATGGGTCAGCATTGATCTTGACCGGCAGAGAAAAAACAATTTGGGGGAA-TGTGGCATC-TTT-CTTAGATGTG-TTATAA-CCCCCGTGATTGAATGTGTCGGTTGGAATTGAG------------------GAAAATCCTGG---CCCTTTT-----------TTTGGGCTTTTTTGGGGATGCTGGCA-ATAATGGC-TTTAATCGACCCGTCTTGAAACACGGACCAAGGAGTCCAACGTACATGCGAGTGTTT-GGGTGGTGAAAACCCAG-ACGCGGAATGAAAGTGAAGACCAGGATCATT-GA---------GAGCACTGGTGCCCGGACCTGAACATGTTTATGTTAGGGATCTGCGGTTGAGCATGTATGTTGGGACCCGAAAGATGGTGAACTATGCCTGAATAGAGTGAAGTCAGAGGAAACTCTGGTGGAGGCTCGTAGCGATTCTGACGTGCAAATCGATCGTCAAATTTG---------GGTATAGGGGC-GAAAGACTAATCGAA-CCATCTAGTAGCTGGTTCCTGCCGAAGTTT-----CCCTCAGGATAGCAGAAACTCATTATCAGATTTATGTGGTAAAGCGAATGATTAGAGGCCTTGGGGTTGCAACAACCTTAACCTATTCTCAAACTTTAAATATGTAAGAACAAGTGGTCTCTTAGT----------------------------------------------------------------------------------------------------------------------------------------------------------------------------------------------------------------------------------------------------------------------------------------------------------------------------------
A63         --------------------------CATTATAGAA---TGAATG----------------------------------------------------------AATATAA-TTCAAAT---------------CCTGGTGCACT-CTTTGTAGA-------------------------------------------------------------------------------------------------------------------------------------------------------------------------------------------------------------CTTTTGG------TCTATGTT-TA------TTG-CATACTTT---TATAATG--GGT-GTAGTAGT--------------C---------------------ATCATAATTTTATTTTGACAACTTTCAACAACGGATCTCTTGGTTCTCGCATCGATGAAGAACGCAGCGAAATGCGATAAGTAATGTGAATTGCAGAA-TTCAGTGAATCATCGAATCTTTGAACGCATCTTGCGCTCCTT-GGTATTCCGAGGAGCACGCCCGTTTGAGTGTC-GTGATC-ATTCTCA--------------ATTTCTTAT---------------------ATTAGAAATTGGATAAAAATG---AAGGTTGCTGG--------------G----ACTTGATTGTTTCAGCTCGTTTGAAAGACAAAA----------------------TTAGTTTTGG----G-TGTT-GCATGATGATAATAAA------------ATTATG-C-------------------------------------ATGGGACCCCCA-TCATC-----------------------------------------CT------TTACTTTG--ACCTCAAATCGGGTGGGACTACCCACTGAACTTAAGCATATCAA????????????????????????????????????????????????????????????????????????????????????????????????????????????????????????????????????????????????????????????????????????????????????????????????????????????????????????????????????????????????????????????????????????????????????????????????????????????????????????????????????????????????????????????????????????????????????????????????????????????????????????????????????????????????????????????????????????????????????????????????????????????????????????????????????????????????????????????????????????????????????????????????????????????????????????????????????????????????????????????????????????????????????????????????????????????????????????????????????????????????????????????????????????????????????????????????????????????????????????????????????????????????????????????????????????????????????????????????????????????????????????????????????????????????????????????????????????????????????????????????????????????????????????????????????????????????????????????????????????????????????????????????????????????????????????????????????????????????????????????????????????????????????????????????????????????????????????????????????????????????????????????????????????????????????????????????????????????????????????????????????????????????????????????????????????????????????????????????????????????????????????????????????????????????????????????????????????????????????????????????????????????????????????????????????????????
A64         TTCCGTAGGTGAACCTGCGGAAGGATCATTAGTGAA---TGAACTTGGTCAAG---TTGTTGCTGGCCCTTT----CAGAGC-A------TGTGCACGCTT-GGCTATTG-TTTCTT-----AA--ACC----ACTTGTGCACC-TTTTGTAGACTTTGGGTA------------AAGTTTTGAGTCG------------------------------------------------------------------------------------------------------------------------------------------AGAGTGATCTTGGCCCTTATAC-----------TCCAAAG------TCTATGTC-TTTTCATATCA-TTTACTCT-------ATG-TATA-AGAATGTT--TTCTAAGGCAT-TTCTTTGATGCCT---------TTAAA--TCATATT---ACAACTTTCAACAACGGATCTCTTGGCTCTCGCATCGATGAAGAACGCAGCGAAATGCGATAAGTAATGTGAATTGCAGAA-TTCAGTGAATCATCGAATCTTTGAACGCACCTTGCGCTCCTT-GGTATTCCGAGGAGCATGCCTGTTTGAGTGTC-ATGAAA--TTCTC----------AACC--TTTGTTACTTTTTTGTT-----------TCAAAGTGTTTGGATGTGGGAG-------TTGCTGGCTTTTTGTGTT------------CAAAGAGTCAGCTCTTCTGAAATACATTAGTGGG-----ACCCATCGT----TGATTTAGC----C-CCTG-GTGTGATAG----------------TTATCTACG-CCG----TGGCTTA-GCACGATA--------TTGTGTGGTTCAGCTTTCT--AACA-----------------------GGAC--AATGA---ACTGTC-TTTGATCATTT--------------------------------------------------------------------------------------------------TAGTAACTGCGAGTGAAGCGGGAAGAGCTCAAATTTAAAATCTGACAGCC------TTTGGTTGTCCGAGTTGTAATCTAGAGAAGTGTTATCCGCGCTGGACCGTGTACAAGTCTCCTGGAATGGAACATCATAGAGGGTGAGAATCCCGTCTTTGACACGGA-CTTCCAGGGCTTTTGTGATACGCTCTCAAAGAGTCGAGTTGTTTGGGAATGCAGCTCTAAATGGGTGGTAAATTCCATCTAAAGCTAAATATTGGCGAGAGACCGATAGCGAACAAGTACCGTGAGGGAAAGATGAAAAGAACTTTGGAAAGAGAGTTAAACAGT-ACGTGAAATTGTTGAAAGGGAAACGCTTGAAGTCAGTCGCATTGAC-TAGGGATCAA-CCTTGCTTTC------TTGCTTGGTGTACTTCCTAG-TTGATGGGCCAGCATCAATTTTGACCAGTGGATAAAGG-----TCAAAGGAA-TGTGGCATC-----TCTGGATGTG-TTATAG---CCTTTGATTGTATACATTGGTTGGGATTGAGGAACTCAGCACGCC----GCAAGGCCGGG----TTTC----GACCACG--ATCGTGCTTA-----GGATGCTGGC--ATAATGGC-TTTAATCGACCCGTCTTGAAACACGGACCAAGGAGTCTAACATGCCTGCGAGTATTT-GGGTG--GCAAACCCAT-GTGCGTAATGAAAGTGAAGATCAGGATCTCT-GTCA---TGGAGAGCACTGATGCCCGGACCAGACCTTTT----GTGACGGATCTGCGGTAGAGCATGCAT--------------------------------------------------------------------------------------------------------------------------------------------------------------------------------------------------------------------------------------------------------------------------------------------------------------------------------------------------------------------------------------------------------------------------------------------------------------------------------------------------------------------------------------------------------------------------------------------------------------------------------------------------
A65         --------------------------------------------------------TTGTTGCTGGCCCTTT----TAGAGC-A------TGTGCACGCTT-GGCTATTG-TTTCTT-----AA--ACC----ACTTGTGCACC-TTTTGTAGACTTTGGGTA------------AAGTTTTGAGTCG------------------------------------------------------------------------------------------------------------------------------------------AGAGTGATCTTGGCCCTTATAC-----------TCCAAAG------TCTATGTC-TTTTCATATCA-TTTACTCT-------ATG-TATA-AGAATGTT--TTCTAAGGCAT-TTCTTTGATGCCT---------TTAAA--TCATA-T---ACAACTTTCAACAACGGATCTCTTGGCTCTCGCATCGATGAAGAACGCAGCGAAATGCGATAAGTAATGTGAATTGCAGAA-TTCAGTGAATCATCGAATCTTTGAACGCACCTTGCGCTCCTT-GGTATTCCGAGGAGCATGCCTGTTTGAGTGTC-ATGAAA--TTCTC----------AACC--TTTGTTACTTTTTTGTT-----------TCAAAGTGTTTGGATGTGGGAG------TTTGCTGGCTTTTTGTGTT------------CAAAGAGTCAGCTCTTCTGAAATACATTAGTGGG-----ACCCATCGT----TGATTTAGC----C-CCTG-GTGTGATAG----------------TTATCTACG-CCG----TGGCTTA-GCACGATA--------TTGTGTGGTTCAGCTTTCT--AACA-----------------------GGAC--AATTA---ACTGTC-TTTGATCA-TTTG--ACCTCAAATCAGGTAGGACTACCCGCTGAACTTAAGCATATCTA????????????????????????????????????????????????????????????????????????????????????????????????????????????????????????????????????????????????????????????????????????????????????????????????????????????????????????????????????????????????????????????????????????????????????????????????????????????????????????????????????????????????????????????????????????????????????????????????????????????????????????????????????????????????????????????????????????????????????????????????????????????????????????????????????????????????????????????????????????????????????????????????????????????????????????????????????????????????????????????????????????????????????????????????????????????????????????????????????????????????????????????????????????????????????????????????????????????????????????????????????????????????????????????????????????????????????????????????????????????????????????????????????????????????????????????????????????????????????????????????????????????????????????????????????????????????????????????????????????????????????????????????????????????????????????????????????????????????????????????????????????????????????????????????????????????????????????????????????????????????????????????????????????????????????????????????????????????????????????????????????????????????????????????????????????????????????????????????????????????????????????????????????????????????????????????????????????????????????????????????????????????????????????????????????????????
A66         TTCCGTAGGTGAACCTGCGGAAGGATCATTAGTGAA---TGAACTTGGTCAAG---TTGTTGCTGGCCCTTT----CAGAGC-A------TGTGCACRCTT-GGCTATTG-TTTCTT-----AA--ACC----ACTTGTGCMCC-TTTTGTAGACTTTGGGTA------------AAGTTTTGAGTCG------------------------------------------------------------------------------------------------------------------------------------------AGAGTGATYTTGGCCCTTATAC-----------TCCAAAG------TYTATGTC-TTTTCATATCA-TTTACTCT-------ATG-TATA-AGAATGTT--TTYTAAGGCAT-TTYTTTGATGCCT---------TTAAA--TCATA-T---ACAACTTTCAACAACGGATCTCTTGGCTCTCGCATCGATGAAGAACGCAGCGAAATGCGATAAGTAATGTGAATTGCAGAA-TTCAGTGAATCATCGAATCTTTGAACGCACCTTGCGCTCCTT-GGTATTCCGAGGAGCATGCCTGTTTGAGTGTC-ATGAAA--TTCTC----------AACC--TTTGTTACTTTTTTGTT-----------TCAAAGTGTTTGGATGTGGGAG-------TTGCTGGCTTTTTGTGTT------------CAAAGAGTCAGCTCTTCTGAAATACATTAGTGGG-----ACCCATCGT----TGATTTAGC----C-CCTG-GTGTGATAG----------------TTATCTACG-CCG----TGGCTTA-GCACGATA--------TTGTGTGGTTCAGCTTTCT--AACA-----------------------GGAC--AATTA---ACTGTC-TTTGATCATTT------------------------------------------------------------------------------------------------CCTAGTAACTGCGAGTGAAGCGGGAAGAGCTCAAATTTAAAATCTGACAGCC------TTTGGCTGTCCGAGTTGTAATCTAGAGAAGTGTTATCCGCGCTGGACCGTGTACAAGTCTCCTGGAATGGAACATCATAGAGGGTGAGAATCCCGTCTTTGACACGGA-CTTCCAGGGCTTTTGTGATACGCTCTCAAAGAGTCGAGTTGTTTGGGAATGCAGCTCTAAATGGGTGGTAAATTCCATCTAAAGCTAAATATTGGCGAGAGACCGATAGCGAACAAGTACCGTGAGGGAAAGATGAAAAGAACTTTGGAAAGAGAGTTAAACAGT-ACGTGAAATTGTTGAAAGGGAAACGCTTGAAGTCAGTCGCATTGAC-TAGGGATCAA-CCTTGCTTTT------TTGCTTGGTGTACTTCCTAG-TTGATGGGCCAGCATCAATTTTGACCAGTGGATAAAGG-----TCAAAGGAA-TGTGGCATC-----TCTGGATGTG-TTATAG---CCTTTGATTGTATACATTGGTTGGGATTGAGGAACTCAGCACGCC----GCAAGGCCGGG----TTTC----GACCACG--ATCGTGCTTA-----GGATGCTGGC--ATAATGGC-TTTAATCGACCCGTCTTGAAACACGGACCAAGGAGTCTAACATGCCTGCGAGTATTT-GGGTG--GCAAACCCAT-GTGCGTAATGAAAGTGAAGATCAGGATCTCT-GTCA---TGGAGAGCACTGATGCCCGGACCAGACCTTTT----GTGACGGATCTGCGGTAGAGCATGCATGTTGGGACCCGAAAGATGGTGAACTATGCCTGAATAGGGTGAAGCCAGAGGAAACTCTGGTGGAGGCTCGTAGCGATTCTGACGTGCAAATCGATCGTCAAATTTG---------GGTATAGGGG---------------------------------------------------------------------------------------------------------------------------------------------------------------------------------------------------------------------------------------------------------------------------------------------------------------------------------------------------------------------------------------------------------------------------------------------------------------------------------------------------------------------
A67         TTCCGTAGGTGAACCTGCGGAAGGATCATTAGTGAA---TGAACTTGGTCAAG---TTGTTGCTGGCCCTTT----CAGAGC-A------TGTGCACGCTT-GGCTATTG-TTTCTT-----AA--ACC----ACTTGTGCACC-TTTTGTAGACTTTGGGTA------------AAGTTTTGAGTCG------------------------------------------------------------------------------------------------------------------------------------------AGAGTGATCTTGGCCCTTATAC-----------TCCAAAG------TCTATGTC-TTTTCATATCA-TTTACTCT-------ATG-TATA-AGAATGTT--TTCTAAGGCAT-TTCTTTGATGCCT---------TTAAA--TCATA-T---ACAACTTTCAACAACGGATCTCTTGGCTCTCGCATCGATGAAGAAYGCAGCGAAATGCGATAAGTAATGTGAATTGCAGAA-TTCAGTGAATCATCGAATCTTTGAACGCACCTTGCGCTCCTT-GGTATTCCGAGGAGCATGCCTGTTTGAGTGTC-ATGAAA--TTCTC----------AACC--TTTGTTACTTTTTTGTT-----------TCAAAGTGTTTGGATGTGGGAG-------TTGCTGGCTTTTTGTGTT------------CAAAGAGTCAGCTCTTCTGAAATACATTAGTGGG-----ACCCATCGT----TGATTTAGC----C-CCTG-GTGTGATAG----------------TTATCTACG-CCR----TGGCTTA-GCACGATA--------TTGTGTGGTTCAGCTTTCT--AACA-----------------------GGAC--AATTA---ACTGTC-TTTGATCATT-------------------------------------------------------------------------------------------------CCTAGTAACTGCGAGTGAAGCGGGAAGAGCTCAAATTTAAAATCTGACAGCC------TTTGGTTGTCCGAGTTGTAATCTAGAGAAGTGTTATCCGCGCTGGACCGTGTACAAGTCTCCTGGAATGGAACATCATAGAGGGTGAGAATCCCGTCTTTGACACGGA-CTTCCAGGGCTTTTGTGATACGCTCTCAAAGAGTCGAGTTGTTTGGGAATGCAGCTCTAAATGGGTGGTAAATTCCATCTAAAGCTAAATATTGGCGAGAGACCGATAGCGAACAAGTACCGTGAGGGAAAGATGAAAAGAACTTTGGAAAGAGAGTTAAACAGT-ACGTGAAATTGTTGAAAGGGAAACGCTTGAAGTCAGTCGCATTGAC-TAGGGATCAA-CCTTGCTTTY------TTGCTTGGTGTACTTCCTAG-TTGATGGGCCAGCATCAATTTTGACCAGTGGATAAAGG-----TCAAAGGAA-TGTGGCATC-----TCTGGATGTG-TTATAG---CCTTTGATTGTATACATTGGTTGGGATTGAGGAACTCAGCACGCC----GCAAGGCCGGG----TTTC----GACCACG--ATCGTGCTTA-----GGATGCTGGC--ATAATGGC-TTTAATCGACCCGTCTTGAAACACGGACCAAGGAGTCTAACATGCCTGYGAGTATTT-GGGTG--GCAAACCCAT-GTGCGTAATGAAAGTGAAGATCAGGATCTCT-GTCA---TGGAGAGCACTGATGCCCGGACCAGACCTTTT----GTGACGGATCTGCGGTAGAGCATGCATGTTGGGACCCGAAAGATGGTGAACTATGCCTGAATAGGGTGAAGCCAGAGGAAACTCTGGTGGAGGCTCGTAGCGATTCTGACGTGCAAATCGATCGTCAAATTTG---------GGTATAGGGG---------------------------------------------------------------------------------------------------------------------------------------------------------------------------------------------------------------------------------------------------------------------------------------------------------------------------------------------------------------------------------------------------------------------------------------------------------------------------------------------------------------------
A68         -TCCGTAGGTGAACCTGCGGAAGGATCATTAGTGAA---TAAACTTGGTCAAG---TTGTTGCTGGCCCTTT----CAGAGC-A------TGTGCACGCTT-GGCTATTG-TTTCTT-----AA--ACC----ACTTGTGCACC-TTTTGTAGACTTTGGGTA------------AAGTTTTGAGTCG------------------------------------------------------------------------------------------------------------------------------------------GGAGTGATCTTGGCCCTTATAC-----------TCCAAAG------TCTATGTCTTTTTCATATCA-TTTACTCT-------ATG-TATA-AGAATGTT--TTCTAAGGCAT-TTCTTTGATGCCT---------TTAAA--TCATA-T---ACAACTTTCAACAACGGATCTCTTGGCTCTCGCATCGATGAAGAACGCAGCGAAATGCGATAAGTAATGTGAATTGCAGAA-TTCAGTGAATCATCGAATCTTTGAACGCACCTTGCGCTCCTT-GGTATTCCGAGGAGCATGCCTGTTTGAGTGTC-ATGAAA--TTCTC----------AACC--TTTGTTACTTTTTTGTT-----------TCAAAGTGTTTGGATGTGGGAG------TTTGCTGGCTTTTTGTGTT------------CAAAGAGTCAGCTCTTCTGAAATACATTAGTGGG-----ACCCATCGT----TGATTTAGC----C-CCTG-GTGTGATAG----------------TTATCTACA-CCG----TGGCTTA-GCACGATA--------TTGTGTGGTTCAGCTTTCT--AACA-----------------------GGAC--AATTA-C-ACTGTC-TTTGATCATTTTG--AACTCAAATCAGGTAGGAATCACCGCAGACCTTAAGCATATCAA????????????????????????????????????????????????????????????????????????????????????????????????????????????????????????????????????????????????????????????????????????????????????????????????????????????????????????????????????????????????????????????????????????????????????????????????????????????????????????????????????????????????????????????????????????????????????????????????????????????????????????????????????????????????????????????????????????????????????????????????????????????????????????????????????????????????????????????????????????????????????????????????????????????????????????????????????????????????????????????????????????????????????????????????????????????????????????????????????????????????????????????????????????????????????????????????????????????????????????????????????????????????????????????????????????????????????????????????????????????????????????????????????????????????????????????????????????????????????????????????????????????????????????????????????????????????????????????????????????????????????????????????????????????????????????????????????????????????????????????????????????????????????????????????????????????????????????????????????????????????????????????????????????????????????????????????????????????????????????????????????????????????????????????????????????????????????????????????????????????????????????????????????????????????????????????????????????????????????????????????????????????????????????????????????????????
A69         -------------------------TCATTAGTGAA---TAAACTTGGTCAAG---TTGTTGCTGGCCCTTT----TAGAGC-A------TGTGCACGCTT-GGCTATTG-TTTCTT-----AA--ACC----ACTTGTGCACC-TTTTGTAGACTTTGGGTA------------AAGTTTTGAGTCG------------------------------------------------------------------------------------------------------------------------------------------AGAGTGATCTTGGCCCTTATAC-----------TCCAAAG------TCTATGTC-TTTTCATATCA-TTTACTCT-------ATG-TATA-AGAATGTT--TTCTAAGGCAT-TTCTTTGATGCCT---------TTAAA--TCATA-T---ACAACTTTCAACAACGGATCTCTTGGCTCTCGCATCGATGAAGAACGCAGCGAAATGCGATAAGTAATGTGAATTGCAGAA-TTCAGTGAATCATCGAATCTTTGAACGCACCTTGCGCTCCTT-GGTATTCCGAGGAGCATGCCTGTTTGAGTGTC-ATGAAA--TTCTC----------AACC--TTTGTTACTTTTTTGTT-----------TCAAAGTGTTTGGATGTGGGAG------TTTGCTGGCTTTTTGTGTT------------CAAAGAGTCAGCTCTTCTGAAATACATTAGTGGG-----ACCCATCGT----TGATTTAGC----C-CCTG-GTGTGATAG----------------TTATCTACG-CCG----TGGCTTA-GCACGATA--------TTGTGTGGTTCAGCTTTCT--AACA-----------------------GGAC--AATTA---ACTGTC-TTTGATCATTTTG--ACCTCAAATCAGGTAGGACTACCCGCTGAACTTAAG--------????????????????????????????????????????????????????????????????????????????????????????????????????????????????????????????????????????????????????????????????????????????????????????????????????????????????????????????????????????????????????????????????????????????????????????????????????????????????????????????????????????????????????????????????????????????????????????????????????????????????????????????????????????????????????????????????????????????????????????????????????????????????????????????????????????????????????????????????????????????????????????????????????????????????????????????????????????????????????????????????????????????????????????????????????????????????????????????????????????????????????????????????????????????????????????????????????????????????????????????????????????????????????????????????????????????????????????????????????????????????????????????????????????????????????????????????????????????????????????????????????????????????????????????????????????????????????????????????????????????????????????????????????????????????????????????????????????????????????????????????????????????????????????????????????????????????????????????????????????????????????????????????????????????????????????????????????????????????????????????????????????????????????????????????????????????????????????????????????????????????????????????????????????????????????????????????????????????????????????????????????????????????????????????????????????????
A7          -----TAGGTGAACCTGCGGAAGGATCATTATTGAA---TGAACTTGGTC-AAG--TTGTTGCTGGCTCCT-----AGGAGC-ATAT---TGTGCACAC-TTGACCTTCA-TTCTAAT----CA---CC----ACTTGTGCACTTGTCTGTAGAAAA--AAACCCCTCAGATAAATTAAATTATTCAGG--------TATA------------------------------------------TGCGCCTATATGC----------------------------------ACCTGAGTTTGAAGGTTTGCTGT----------GCGAAAGTCAGCTTTCCTTTATT----CTAGTTCCATTTGGGGGGGTGATCTATGTA-T--TATATTAT-WACACTTC-TAATGTATGTTAAC-TGAATGTT--TGGGTTACTTA-T---------------------AT------TGAAAT---ACMACTTTCAACAATGGATCTCTTGGCTCTCGCATCGATGAAGAACGCAGCGAAATGCGATAAGTAATGSGAATTGCAGAA-TTCAGTGAATCATCGAATCTTTGAACGCMCCTTGCGCTCCTT-GGTATTCCGAGGAGCATGCCTGTTTGAGTGTCMTTAAAA-TTTCTC----------AATC---TACTTTTGTTTCTAATTGAACAAA--ATGTTAGAATTGGACTATGGGAG-------TTGCTGG-CTTTTG------------------TAAAGTCAGCTCTTCTGAAAAGTATTAGCTAG---------ACTTTGTTGATGAACAAG----C-TTTTGGTGTGATAA----------------CTATCTACG-CCTT---TGCTT------TAATATCATTTCAT------GTTTAGCTTATAATC--------ATTTGGTCTTCACTTTATAGAC----------CTTTTA-TTTATTTAACTTG--ACCTCAAATCAGGTAGGACTACCCGCTGAACTT-----------------------CAATAAGCGGAGGAAAAGAAACTAAC-AAGGATTCCCTTAGTAACTGCGAGTGAAGTGGGAAAAGCTCAAATTTAAAATCTGGTAGTC------TTTGATTACCCGAGTTGTAACCTAGAGAAGTGTTATCCGCGCTGGACCGTGTATAAGTCTCCTGGAATGGAGCGTCATAGAGGGTGAGAATCCCGTCTTTGACACGGA-CTACCAGGGCTTTAGTGATATGCTCTCAAAGAGTCGAGTTGTTTGGGAATGCAGCTCTAAATGGGTGGTAAATTCCATCTAAAGCTAAATATTGGCGAGAGACCGATAGCGAACAAGTACCGTGAGGGAAAGATGAAAAGAACTTTGGAAAGAGAGTTAAACAGT-ACGTGAAATTGTTGAAAGGGAAACGCTTGAAGTCAGTCATGTTAGT-CAGGAATCAG-CCTTGCCTTT------TAGCTTGGTGTATTTCCTGG-TTGACAGGTCAGTATCAATTTTGACTGGTAGATAAAGG-----TCAAGGGAA-TGTGACATCT----TTTTGATGTG-TTATAG---CCCTTGGTTGAATATATCAGTTGGGATTGAGGAACTCAGCATGCC----GCAAGGCCGGG---TTTTTTA--AACCACG-TTACATGCTTA-----GGATACTGGC--AAAATGGC-TTTAATCGACCCGTCTTGAAACACGGACCAAGGAGTCTAACATGCCTGCGAGTGTTT-GGGTG--GAAAACCCAT-GCGCGTAATGAAAGTGAAGATCAAGATCCTT-GTCA---TGAGGAGCATTGATGCCCGGACTAGATCTTTT---AGTGACAGTTCCGCGGTAGAGCATGTATGTTGGGACCCGAAAGATGGTGAACTATGCCTGAATAGGGTGAAGCCAGAGGAAACTCTGGTGGAGGCTCGTAGCGATTCTGACGTGCAAATCGATCGTCGAATTTG---------GGTATAGGGGC-GAAAGACTAATCGAA-CCATCTAGTAGCTGGTTC---------------------------------------------------------------------------------------------------------------------------------------------------------------------------------------------------------------------------------------------------------------------------------------------------------------------------------------------------------------------------------------------------------------------------------------------------------------------------------
A70         ---------------TGCGGAAGGATCATTAGTGAA---TGAACTTGGTCAAG---TTGTTGCTGGCCCTTT----CAGAGC-A------TGTGCACGCTT-GGCTATTG-TTTCTT-----AA--ACC----ACTTGTGCACC-TTTTGTAGACTTTGGGTA------------AAGTTTTGAGTCG------------------------------------------------------------------------------------------------------------------------------------------AGAGTGATCTTGGCCCTTATAC-----------TCCAAAG------TCTATGTC-TTTTCATATCA-TTTACTCT-------ATG-TATA-AGAATGTT--TTCTAAGGCAT-TTCTTTGATGCCT---------TTAAA--TCATA-T---ACAACTTTCAACAACGGATCTCTTGGCTCTCGCATCGATGAAGAACGCAGCGAAATGCGATAAGTAATGTGAATTGCAGAA-TTCAGTGAATCATCGAATCTTTGAACGCACCTTGCGCTCCTT-GGTATTCCGAGGAGCATGCCTGTTTGAGTGTC-ATGAAA--TTCTC----------AACC--TTTGTTACTTTTTTGTT-----------TCAAAGTGTTTGGATGTGGGAG-------TTGCTGGCTTTTTGTGTT------------CAAAGAGTCAGCTCTTCTGAAATACATTAGTGGG-----ACCCATCGT----TGATTTAGC----C-CCTG-GTGTGATAG----------------TTATCTACG-CCG----TGGCTTA-GCACGATA--------TTGTGTGGTTCAGCTTTCT--AACA-----------------------GGAC--AATTA---ACTGTC-TTTGATCATTTTG--ACCTCAAATCAGGTAGGACTACCCGCTGAACTTAAGCATA--------------------------------------------------CCCCTAGTAACTGCGAGTGAAGCGGGAAGAGCTCAAATTTAAAATCTGACAGCC------TTTGGCTGTCCGAGTTGTAATCTAGAGAAGTGTTATCCGCG-TGGACCGTGTACAAGT-TCCTGGAATGGAACATCATAGAGGGTGAGAATCCCGTCTTTGACACGGA-CTTCCAGGGCTTTTGTGATACGCTCTCAAAGAGTCGAGTTGTTTGGGAATGCAGCTCTAAATGGGTGGTAAATTCCATCTAAAGCTAAATATTGGCGAGAGACCGATAGCGAACAAGTACCGTGAGGGAAAGATGAAAAGAACTTTGGAAAGAGAGTTAAACAGT-ACGTGAAATTGTTGAAAGGGAAACGCTTGAAGTCAGTCGCATTGAC-TAGGGATCAA-CGTTGCTTTT------TTGCTTGGTGTACTTCCTAG-TTGATGGGCCAGCATCAATTTTGACCAGTGGATAAAGG-----TCAAAGGAA-TGTGGCATC-----TCTGGATGTG-TTATAG---CCTTTGATTGTATACATTGGTTGGGATTGAGGAACTCAGCACGCC----GCAAGGCCGGG----TTTC----GACCACG--ATCGTGGTTA-----GGATGCTGGC--ATAATGGC-TTTAATCGACCCGTCTTGAAACACGGACCAAGGAGTCTAACATGCCTGCGAGTATTT-GGGTG--GCAAACCCAT-GTGCGTAATGAAAGTGAAGATCAGGATCTCT-GTCA---TGGAGAGCACTGATGCCCGGACCAGACCTTTT----GTGACGGATCTGCGGTAGAGCATGCATGTTGGGACCCGAAAGATGGTGAACTATGCCTGAATAGGGTGAAGCCAGAGGAAACTCT-GTGGAGGCTCGTAGCGATTCTGACGTGCAAATCGATCGTCAA---------------------------------------------------------------------------------------------------------------------------------------------------------------------------------------------------------------------------------------------------------------------------------------------------------------------------------------------------------------------------------------------------------------------------------------------------------------------------------------------------------------------------------------------
A71         TTCCGTAGGTGAACCTGCGGAAGGATCATTAGTGAA--TTGAACTTGGTCAAG---TTGTTGCTGGCTCTCT----CAGAGC-A------TGTGCACACTT-GGCTCTTG-TTTCTT-----AA--ACC----ACCTGTGCACC-TTTTGTAGACTTTGGAC-------------GAGTTTTGAGTCG------------------------------------------------------------------------------------------------------------------------------------------AGAGTGATCTTGGCCTTTACAC-----------ATCCGAG------TCTATGTCTTTTTCATATCATTTTACTCT-------GTG-TATA-AGAATGTT--TTCTAAGGCAT-T--TTTAATGCCT---------TTAAA--TCATA-T---ACAACTTTCAACAACGGATCTCTTGGCTCTCGCATCGATGAAGAACGCAGCGAAATGCGATAAGTAATGTGAATTGCAGAA-TTCAGTGAATCATCGAATCTTTGAACGCACCTTGCGCTCCTT-GGTATTCCGAGGAGCATGCCTGTTTGAGTGTC-ATGAAA--TTCTC----------AACC--TTTGTTACTTTTTTGTT-----------TCAAAGTGTCTGGAAGTGGAGG-------TTGCTGG-CTTTTGT--------------TGAAGGAGTCAGCTCCTCTGAAATACATTAGTGGG-----ACCCATCGT----TGATTAGCT----C-CCTG-GTGTGATAG----------------TTATCTACG-CCG----TGGCTCA-TCACGATA--------CTGTGTGGTTCAGCTTTCT--AATG-----------------------AGAC--AACAA-CAACTGTC-TT---------------------------------------------------------------------------------------------------------CCTAGTAACTGCGAGTGAAGCGGGAAGAGCTCAAATTTAAAATCTGACAGCC------TTTGGCTGTTCGAGTTGTAATCTAGAGAAGTGTTATCCGCGCTGGACCGTGTACAAGTCTCCTGGAATGGAACATCATAGAGGGTGAGAATCCCGTCTTTGACACGGA-CTACCAGGGCTTTTGTGATACGCTCTCAAAGAGTCGAGTTGTTTGGGAATGCAGCTCTAAATGGGTGGTAAATTCCATCTAAGGCTAAATATTGGCGAGAGACCGATAGCGAACAAGTACCGTGAGGGAAAGATGAAAAGAACTTTGGAAAGAGAGTTAAACAGT-ACGTGAAATTGTTGAAAGGGAAACGCTTGAAGTCAGTCGCGTTGAT-TAGGGATCAA-CCTTGCTTCT------TTGCTTGGTGTACTTCCTAG-TTGATGGGCCAGCATCAATTTTGACCAGTGGATAAAGG-----TCAAGGGAA-TGTGGCATC-----TCCGGATGTG-TTATAG---CCTTTGATTGTATACATTGGTTGGGATTGAGGAACTCAGCACGCC----ACAAGGCCGGG----TTTC----GACCACG--ATCGTGCTTA-----GGATGCTGGC--ATAATGGC-TTTAATCGACCCGTCTTGAAACACGGACCAAGGAGTCTAACATGCCTGCGAGTATTT-GGGTG--GCAAACCCAT-GTGCGTAATGAAAGTGAAGATCAGGATCTCT-GTCA---TGGAGAGCACTGATGCCCGGACCAGACCTTTT----GTGACGGATCTGCGGTAGAGCATGCATGTTGGGACCCGAAAGATGGTGAACTATGCCTGAATAGGGTGAAGCCAGAGGAAACTCTGGTGGAGGCTCGTAGCGATTCTGACGTGCAAATCGATCGTCAAATTTG---------GGTATAGGGG---------------------------------------------------------------------------------------------------------------------------------------------------------------------------------------------------------------------------------------------------------------------------------------------------------------------------------------------------------------------------------------------------------------------------------------------------------------------------------------------------------------------
A72         TTCCGTAGGTGAACCTGCGGAAGGATCATTAGTGAA--TTGAACTTGGTCAAG---TTGTTGCTGGCTCTCT----CAGAGC-A------TGTGCACACTT-GGCTCTTG-TTTCTT-----AA--ACC----ACCTGTGCACC-TTTTGTAGACTTTGGAC-------------GAGTTTTGAGTCG------------------------------------------------------------------------------------------------------------------------------------------AGAGTGATCTTGGCCYTTACAC-----------ATCCGAG------TCTATGTCTTTTTCATATCATTTTACTCT-------GTG-TATA-AGAATGTT--TTCTAAGGCAT-T--TTTAATGCCT---------TTAAA--TCATA-T---ACAACTTTCAWCAACGGATCTCTTGGCTCTCGCATCGATGAAGAACGCAGCGAAATGCGATAAGTAATGTGAATTGCAGAA-TTCAGTGAATCATCGAATCTTTGAACGCACCTTGCGCTCCTT-GGTATTCCGAGGAGCATGCCTGTTTGAGTGTC-ATGAAA--TTCTC----------AACC--TTTGTTACTTTTTTGTT-----------TCAAAGTGTCTGGAAGTGGAGG-------TTGCTGG-CTTTTGT--------------TGAAGGAGTCAGCTCCTCTGAAATACATTAGTGGG-----ACCCATCGT----TGATTAGCT----C-CCTG-GTGTGATAG----------------TTATCTACG-CCG----TGGCTCA-TCACGATA--------CTGTGTGGTTCAGCTTTCT--AATG-----------------------AGAC--AACAA-CAACTGTC-TTTGATTATTT------------------------------------------------------------------------------------------------CCTAGTAACTGCGAGTGAAGCGGGAAGAGCTCAAATTTAAAATCTGACAGCC------TTTGGCTGTTCGAGTTGTAATCTAGAGAAGTGTTATCCGCGCTGGACCGTGTACAAGTCTCCTGGAATGGAACATCATAGAGGGTGAGAATCCCGTCTTTGACACGGA-CTACCAGGGCTTTTGTGATACGCTCTCAAAGAGTCGAGTTGTTTGGGAATGCAGCTCTAAATGGGTGGTAAATTCCATCTAAGGCTAAATATTGGCGAGAGACCGATAGCGAACAAGTACCGTGAGGGAAAGATGAAAAGAACTTTGGAAAGAGAGTTAAACAGT-ACGTGAAATTGTTGAAAGGGAAACGCTTGAAGTCAGTCGCGTTGAT-TAGGGATCAA-CCTTGCTTCT------TTGCTTGGTGTACTTCCTAG-TTGATGGGCCAGCATCAATTTTGACCAGTGGATAAAGG-----TCAAGGGAA-TGTGGCATC-----TCCGGATGTG-TTATAG---CCTTTGATTGTATACATTGGTTGGGATTGAGGAACTCAGCACGCC----ACAAGGCCGGG----TTTC----GACCACG--ATCGTGCTTA-----GGATGCTGGC--ATAATGGC-TTTAATCGACCCGTCTTGAAACACGGACCAAGGAGTCTAACATGCCTGCGAGTATTT-GGGTG--GCAAACCCAT-GTGCGTAATGAAAGTGAAGATCAGGATCTCT-GTCA---TGGAGAGCACTGATGCCCGGACCAGACCTTTT----GTGACGGATCTGCGGTAGAGCATGCATGTTGGGACCCGAAAGATGGTGAACTATGCCTGAATAGGGTGAAGCCAGAGGAAACTCTGGTGGAGGCTCGTAGCGATTCTGACGTGCAAATCGATCGTCAAATTTG---------GGTATAGGGG---------------------------------------------------------------------------------------------------------------------------------------------------------------------------------------------------------------------------------------------------------------------------------------------------------------------------------------------------------------------------------------------------------------------------------------------------------------------------------------------------------------------
A73         --------------------------CATTAGTGAA---TGAACTTGGTCAAG---TTGTTGCTGGTTCTTT----TAGAGC-A------TGTGCACACTT-GGCTCTCG-TTTCT------AA--ACC----ACTTGTGCACC-TTTTGTAGACTTGGGAG-----------------TTTGATTCA------------------------------------------------------------------------------------------------------------------------------------------AGAGTGATCTTGGACCTTACGC-----------TCTT--G------TCTATGTC-TTTTCATGTCA-TTTACTCT-------GTG-TATA-AGAATGTT--TTCTAAGGTAT-T--TTTGATGCCT---------TTAAA--TCATA-T---ACAACTTTCAACAACGGATCTCTTGGCTCTCGCATCGATGAAGAACGCAGCGAAATGCGATAAGTAATGTGAATTGCAGAA-TTCAGTGAATCATCGAATCTTTGAACGCACCTTGCGCTCCTT-GGTATTCCGAGGAGCATGCCTGTTTGAGTGTC-ATGAAA--TTCTC----------AACC--TTTGTTACTTTTTTTTG-------GTTTCAAAGTTGTCTGGATGTGGAGG-------TTGCTGG-CTTTTGT---------------TCGAGAGTCAGCTCTTCTGAAATGCATCAGTGGG-----ACCCATCGT----TGACT-AGC----C-CTTG-GTGTGATAG----------------TTATCTACG-CCG----TGGCTTA-TCACGATAA------TGTGTGTGGTTCTGCTTTCTAAAACA-----------------------GGAC--AATA----ACTGTCTTTTGATAATTTTG--ACCTCAA-------------------------------------------------------------------------------------CCTAGTAACTGCGAGTGAAGCGGGAAGAGCTCAAATTTAAAATCTGACAGTC------TTTGGCTGTCCGAGTTGTAATCTAGAGAAGTGCTATCCGCGCTGGACCGTGTACAAGTCTCCTGGAATGGAACATCATAGAGGGTGAGAATCCCGTCTCTGACACGGA-CTTCCAGGGCTTTTGTGATACGCTCTCAAAGAGTCGAGTTGTTTGGGAATGCAGCTCTAAATGGGTGGTAAATTCCATCTAAAGCTAAATATTGGCGAGAGACCGATAGCGAACAAGTACCGTGAGGGAAAGATGAAAAGAACTTTGGAAAGAGAGTTAAACAGT-ACGTGAAATTGTTGAAAGGGAAACGCTTGAAGTCAGTCACATTGAC-TAGGGATCAA-CCTTGCTTCT------TTGCTTGGTGTACTTCCTAG-TTGATGGGCCAGCATCAATTTTGACCAGTGGATAAAGG-----TCAAGGGAA-TGTGGCATC-----TTCGGATGTG-TTATAG---CCTTTGATTGTATACATTGGTTGGGATTGAGGAACTCAGCATGCC----GTAAGGCCGGG----TTTC----GACCACG--ATCATGCTTA-----GGATGTTGGCATATAATGGC-TTTAATCGACCCGTCTTGAAACACGGACCAAGGAGTCTAACATGCCTGCGAGTATTT-GGGTG--GCAAACCCAT-GTGCGTAATGAAAGTGAAGATCAGGATCTCT-GTCA---TGGAGAGCACTGATGCCCGGACCAGACCTTTT----GTGACGGATCTGCGGTAGAGCATGCATGTTGGGACCCGAAAGATGGTGAACTATGCCTGAATAGGGTGAAGCCAGAGGAAACTCTGGTGGAGGCTCGTAGCGATTCTGACGTGCAAATCGATCGTCAAATTTG---------GGTATAGGGG---------------------------------------------------------------------------------------------------------------------------------------------------------------------------------------------------------------------------------------------------------------------------------------------------------------------------------------------------------------------------------------------------------------------------------------------------------------------------------------------------------------------
A74         TTCCGTAGGTGAACCTGCGGAAGGATCATTAGTGAA---TGAACTTGGTCAAG---TTGTTGCTGGTTCTTT----TAGAGC-A------TGTGCACACTT-GGCTCTCG-TTTCT------AA--ACC----ACTTGTGCACC-TTTTGTAGACTTGGGAG-----------------TTTGATTCA------------------------------------------------------------------------------------------------------------------------------------------AGAGTGATCTTGGACCTTACGC-----------TCTT--G------TCTATGTC-TTTTCATGTCA-TTTACTCT-------GTG-TATA-AGAATGTT--TTCTAAGGTAT-T--TTTGATGCCT---------TTAAA--TCATA-T---ACAACTTTCAACAACGGATCTCTTGGCTCTCGCATCGATGAAGAACGCAGCGAAATGCGATAAGTAATGTGAATTGCAGAA-TTCAGTGAATCATCGAATCTTTGAACGCACCTTGCGCTCCTT-GGTATTCCGAGGAGCATGCCTGTTTGAGTGTC-ATGAAA--TTCTC----------AACC--TTTGTTACTTTTTTTGG--------TTTCAAAGTTGTCTGGATGTGGAGG-------TTGCTGG-CTTTTGT---------------TCGAGAGTCAGCTCTTCTGAAATGCATCAGTGGG-----ACCCATCGT----TGACT-AGC----C-CTTG-GTGTGATAG----------------TTATCTACG-CCG----TGGCTTA-TCACGATAA------TGTGTGTGGTTCTGCTTTCTAAAACA-----------------------GGAC--AAT-----------------------------------------------------------------------------------------------------------------------CCTAGTAACTGCGAGTGAAGCGGGAAGAGCTCAAATTTAAAATCTGACAGTC------TTTGGCTGTCCGAGTTGTAATCTAGAGAAGTGCTATCCGCGCTGGACCGTGTACAAGTCTCCTGGAATGGAACATCATAGAGGGTGAGAATCCCGTCTCTGACACGGA-CTTCCAGGGCTTTTGTGATACGCTCTCAAAGAGTCGAGTTGTTTGGGAATGCAGCTCTAAATGGGTGGTAAATTCCATCTAAAGCTAAATATTGGCGAGAGACCGATAGCGAACAAGTACCGTGAGGGAAAGATGAAAAGAACTTTGGAAAGAGAGTTAAACAGT-ACGTGAAATTGTTGAAAGGGAAACGCTTGAAGTCAGTCACATTGAC-TAGGGATCAA-CCTTGCTTCT------TTGCTTGGTGTACTTCCTAG-TTGATGGGCCAGCATCAATTTTGACCAGTGGATAAAGG-----TCAAGGGAA-TGTGGCATC-----TTCGGATGTG-TTATAG---CCTTTGATTGTATACATTGGTTGGGATTGAGGAACTCAGCATGCC----GTAAGGCCGGG----TTTC----GACCACG--ATCATGCTTA-----GGATGTTGGC--ATAATGGC-TTTAATCGACCCGTCTTGAAACACGGACCAAGGAGTCTAACATGCCTGCGAGTATTT-GGGTG--GCAAACCCAT-GTGCGTAATGAAAGTGAAGATCAGGATCTCT-GTCA---TGGAGAGCACTGATGCCCGGACCAGACCTTTT----GTGACGGATCTGCGGTAGAGCATGCATGTTGGGACCCGAAAGATGGTGAACTATGCCTGAATAGGGTGAAGCCAGAGGAAACTCTGGTGGAGGCTCGTAGCGATTCTGACGTGCAAATCGATCGTCAAATTTG---------GGTATAGGGG---------------------------------------------------------------------------------------------------------------------------------------------------------------------------------------------------------------------------------------------------------------------------------------------------------------------------------------------------------------------------------------------------------------------------------------------------------------------------------------------------------------------
A75         TTCCGTAGGTGAACCTGCGGAAGGATCATTAGTGAA---TGAACTTGGTCAAG---TTGTTGCTGGTTCTTT----TAGAGC-A------TGTGCACACTT-GGCTCTCG-TTTCT------AA--ACC----ACTTGTGCACC-TTTTGTAGACTTGGGAG-----------------TTTGATTCA------------------------------------------------------------------------------------------------------------------------------------------AGAGTGATCTTGGACCTTACGC-----------TCTT--G------TCTATGTC-TTTTCATGTCA-TTTACTCT-------GTG-TATA-AGAATGTT--TTCTAAGGTAT-T--TTTGATGCCT---------TTAAA--TCATA-T---ACAACTTTCAACAACGGATCTCTTGGCTCTCGCATCGATGAAGAACGCAGCGAAATGCGATAAGTAATGTGAATTGCAGAA-TTCAGTGAATCATCGAATCTTTGAACGCACCTTGCGCTCCTT-GGTATTCCGAGGAGCATGCCTGTTTGAGTGTC-ATGAAA--TTCTC----------AACC--TTTGTTACTTTTTTTGG--------TTTCAAAGTTGTCTGGATGTGGAGG-------TTGCTGG-CTTTTGT---------------TCGAGAGTCAGCTCTTCTGAAATGCATCAGTGGG-----ACCCATCGT----TGACT-AGC----C-CTTG-GTGTGATAG----------------TTATCTACG-CCG----TGGCTTA-TCACGATAA------TGTGTGTGGTTCTGCTTTCTAAAACA-----------------------GGAC--AATA----ACTGTCTTTTGATAATT-------------------------------------------------------------------------------------------------CCTAGTAACTGCGAGTGAAGCGGGAAGAGCTCAAATTTAAAATCTGACAGTC------TTTGGCTGTCCGAGTTGTAATCTAGAGAAGTGCTATCCGCGCTGGACCGTGTACAAGTCTCCTGGAATGGAACATCATAGAGGGTGAGAATCCCGTCTCTGACACGGA-CTTCCAGGGCTTTTGTGATACGCTCTCAAAGAGTCGAGTTGTTTGGGAATGCAGCTCTAAATGGGTGGTAAATTCCATCTAAAGCTAAATATTGGCGAGAGACCGATAGCGAACAAGTACCGTGAGGGAAAGATGAAAAGAACTTTGGAAAGAGAGTTAAACAGT-ACGTGAAATTGTTGAAAGGGAAACGCTTGAAGTCAGTCACATTGAC-TAGGGATCAA-CCTTGCTTCT------TTGCTTGGTGTACTTCCTAG-TTGATGGGCCAGCATCAATTTTGACCAGTGGATAAAGG-----TCAAGGGAA-TGTGGCATC-----TTCGGATGTG-TTATAG---CCTTTGATTGTATACATTGGTTGGGATTGAGGAACTCAGCATGCC----GTAAGGCCGGG----TTTC----GACCACG--ATCATGCTTA-----GGATGTTGGC--ATAATGGC-TTTAATCGACCCGTCTTGAAACACGGACCAAGGAGTCTAACATGCCTGCGAGTATTT-GGGTG--GCAAACCCAT-GTGCGTAATGAAAGTGAAGATCAGGATCTCT-GTCA---TGGAGAGCACTGATGCCCGGACCAGACCTTTT----GTGACGGATCTGCGGTAGAGCATGCATGTTGGGACCCGAAAGATGGTGAACTATGCCTGAATAGGGTGAAGCCAGAGGAAACTCTGGTGGAGGCTCGTAGCGATTCTGACGTGCAAATCGATCGTCAAATTTG---------GGTATAGGGG---------------------------------------------------------------------------------------------------------------------------------------------------------------------------------------------------------------------------------------------------------------------------------------------------------------------------------------------------------------------------------------------------------------------------------------------------------------------------------------------------------------------
A76         TTCCGTAGGTGAACCTGCGGAAGGATCATTAGTGAA---TGAACTTGGTCAAG---TTGTTGCTGGTTCTTT----TAGAGC-A------TGTGCACACTT-GGCTCTCG-TTTCT------AA--ACC----ACTTGTGCACC-TTTTGTAGACTTGGGAG-----------------TTTGATTCA------------------------------------------------------------------------------------------------------------------------------------------AGAGTGATCTTGGACCTTACGC-----------TCTT--G------TCTATGTC-TTTTCATGTCA-TTTACTCT-------GTG-TATA-AGAATGTT--TTCTAAGGTAT-T--TTTGATGCCT---------TTAAA--TCATA-T---ACAACTTTCAACAACGGATCTCTTGGCTCTCGCATCGATGAAGAACGCAGCGAAATGCGATAAGTAATGTGAATTGCAGAA-TTCAGTGAATCATCGAATCTTTGAACGCACCTTGCGCTCCTT-GGTATTCCGAGGAGCATGCCTGTTTGAGTGTC-ATGAAA--TTCTC----------AACC--TTTGTTACTTTTTTTGG--------TTTCAAAGTTGTCTGGATGTGGAGG-------TTGCTGG-CTTTTGT---------------TCGAGAGTCAGCTCTTCTGAAATGCATCAGTGGG-----ACCCATCGT----TGACT-AGC----C-CTTG-GTGTGATAG----------------TTATCTACG-CCG----TGGCTTA-TCACGATAA------TGTGTGTGGTTCTGCTTTCTAAAACA-----------------------GGAC--AATG----ACTGTCTTTTGATAATTT------------------------------------------------????????????????????????????????????????????????????????????????????????????????????????????????????????????????????????????????????????????????????????????????????????????????????????????????????????????????????????????????????????????????????????????????????????????????????????????????????????????????????????????????????????????????????????????????????????????????????????????????????????????????????????????????????????????????????????????????????????????????????????????????????????????????????????????????????????????????????????????????????????????????????????????????????????????????????????????????????????????????????????????????????????????????????????????????????????????????????????????????????????????????????????????????????????????????????????????????????????????????????????????????????????????????????????????????????????????????????????????????????????????????????????????????????????????????????????????????????????????????????????????????????????????????????????????????????????????????????????????????????????????????????????????????????????????????????????????????????????????????????????????????????????????????????????????????????????????????????????????????????????????????????????????????????????????????????????????????????????????????????????????????????????????????????????????????????????????????????????????????????????????????????????????????????????????????????????????????????????????????????????????????????????????????????????????????????????????
A77         TTCCGTAGGTGAACCTGCGGAAGGATCATTAGTGAA---TGAACTTGGTCAAG---TTGTTGCTGGTTCYTT----TAGAGC-A------TGTGCACACTT-GGCTCTCG-TTTCT------AA--ACC----ACTTGTGCACC-TTTTGTAGACTTGGGAG-----------------TTTGATTCA------------------------------------------------------------------------------------------------------------------------------------------AGAGTGATCTTGGACCTTACGC-----------TCTT--G------TCTATGTC-TTTTCATGTCA-TTTACTCT-------GTG-TATA-AGAATGTT--TTCTAAGGTAT-T--TTTGATGCCT---------TTAAA--TCATA-T---ACAACTTTCAACAACRGATCTCTTGGCTCTCGCATCGATGAAGAACGCAGCGAAATGCGATAAGTAATGTGAATTGCAGAA-TTCAGTGAATCATCGAATCTTTGAACGCACCTTGCGCTCCTT-GGTATTCCGAGGAGCATGCCTGTTTGAGTGTC-ATGAAA--TTCTC----------AACC--TTTGTTACTTTTTTTGG--------TTTCAAAGTTGTCTGGATGTGGAGG-------TTGCTGG-CTTTTGT---------------TCGAGAGTCAGCTCTTCTGAAATGCATCAGTGGG-----ACCCATCGT----TGACT-AGC----C-CTTG-GTGTGATAG----------------TTATCTACG-CCG----TGGCTTA-TCACGATAA------TGTGTGTGGTTCTGCTTTCTAAAACA-----------------------GGAC--AATA----ACTGTC-TTTGATAAT--------------------------------------------------------------------------------------------------CCTAGTAACTGCGAGTGAAGCGGGAAGAGCTCAAATTTAAAATCTGACAGTC------TTTGGCTGTCCGARTTGTAATCTAKAGAAGTGCTATCCGCRCTGGACCGTGTACAAGTCTCCTGGAATGGAACATCATAGAGGGTGAGAATCCCGTCTCTGACACGGA-CTTCCAGGGCTTTTGTGATACKCTCTCAAAGAGTCGAGTTGTTTGGGAATGCAGCTCTAAATGGGTGGTAAATTCCATCTAAAGCTAAATATTGGCGAGAGACCGATAGCGAACAAGTACCGTGAGGGAAAGATGAAAAGAACTTTGGAAAGAGAGTTAAACAGT-ACGTGAAATTGTTGAAAGGGAAACGCTTGAASTCAGTCRCATTGAC-TAKGGATCAA-CCTTGCTTCT------TTGCTTGGTGTACTTCCTAS-TTGATGGGCCAGCATCAATTTTGACCAGTGGATAAAGG-----TCARSGGAA-TGTGGCATC-----TTCGGATGTG-TTATAG---CCTTTGATTGTATACATTGGWTGGGATTGAGGAACTCAGCATGCC----GTAAGGCCGGG----TTTC----GACCACG--ATCATGCTTA--------------------------------------------------------------------------------------------------------------------------------------------------------------------------------------------------------------------------------------------------------------------------------------------------------------------------------------------------------------------------------------------------------------------------------------------------------------------------------------------------------------------------------------------------------------------------------------------------------------------------------------------------------------------------------------------------------------------------------------------------------------------------------------------------------------------------------------------------------------
A78         TTCCGTAGGTGAACCTGCGGAAGGATCATTAATGAA---TKAACTTGGCCTGG---TTGCTGCTGGTCCTT-----TGGGAC-A------TGTGCACACTT-GGCTCTTG-TTTC-------TA--ACC----ACCTGTGCACC-TTTTGTAGACTTGGGGAGTTT----------GATTATATTCAAG------------------------------------------------------------------------------------------------------------ATTGGGGTATTGCTGCTGCTTTGCATCATAAAGCCAGCTCTCCCTGTGT-------------TCCCCAG------TCTATGTC-T-------TTA-CATACTCTGTAAAAAATG-TATG-AGAATGT---WAACAAGGC------TTTTATGCCT---------TTAACA-ATAT-AT---ACAACTTTCAACAACGGATCTCTTGGCTCTCGCATCGATGAAGAACGCAGCGAAATGCGATAAGTAATGTGAATTGCAGAA-TTCAGTGAATCATCGAATCTTTGAACGCACCTTGCGCTCCTT-GGTATTCCGAGGAGCATGCCTGTTTGAGTGTC-ATGAAA--TTCTC----------AACC-TTTTC-TACTTTTGTA-------------AGGAAAGGCTTGGATGTGGAAG------TCTGCAGG-CCTCCTAG----------------TGAGGTCAGCTCTTCTCAAATGCATTAGCAGG-----ACTTTTATC----ATTCACTGG----T-CTTG-GTGTGATAA----------------TTATCTACG-CCAT---TGCCA-A-GA--TGT-------------GTGGTTCAGCTTTCC--AATT----------GTCCCTT----G-GGAC--AACTT-T--------CTTGACAACTT------------------------------------------------------------------------------------------------CCTAGTAACTGCGAGTGAAGCGGGAAAAGCTCAAATTTAAAATCTGGCAGCC------TTTGGCTGTCCGAGTTGTAATCTAGAGAAGTGCTATCCGCGCTGGACCGTGTACAAGTCTCCTGGAATGGAGCGTCATAGAGGGTGAGAATCCCGTCTCTGACACGGA-CTCCCAGGGC-TTTGTGATGTGCTCTCAAAGAGTCGAGTTGTTTGGGAATGCAGCTCTAAATGGGTGGTAAATTCCATCTAAAGCTAAATATTGGCGAGAGACCGATAGCGAACAAGTACCGTGAGGGAAAGATGAAAAGAACTTTGGAAAGAGAGTTAAACAGT-ACGTGAAATTGTTGAAAGGGAAACGCTTGAAGTCAGTCGCATCGGC-TGGGAATCAA-CCTTGCTCTT------TTGCTTGGTGTATTTCCCAG-CTGATGGGTCAGCATCAATTTTGACCAATGGAAAAAGG-----TCAAGGGAA-TGTGGCATC-----TTCGGATGTG-TTATAG---CCCTTGGCTGTATACATTGGTTGGGATTGAGGAACTCAGCACGCC----GCAAGGCCGGG---TTTTT----AACCACG--TTCGTGCTTA-----GGATGCTGGC--ATAATGGC-TTTAATCGACCCGTCTTGAAACACGGACCAAGGAGTCTAACATGCCTGCGAGTATTT-GGGTG--GAAAACCCAT-ATGCGGAATGAAAGTGAAGATCAGGATCTCC-GTCG---TGGAGAGCACTGATGCCCGGACCAGACCTTTT----GTGACGGATCTGCGGTAGAGCATGCATGTTGGGACCCGAAAGATGGTGAACTATGCCTGAATAGGGTGAAGCCAGAGGAAACTCTGGTGGAGGCTCGTAGCGATTCTGACGTGCAAATCGATCGTCAAATTTG---------GGTATAGGGG---------------------------------------------------------------------------------------------------------------------------------------------------------------------------------------------------------------------------------------------------------------------------------------------------------------------------------------------------------------------------------------------------------------------------------------------------------------------------------------------------------------------
A79         ??????????????????????????????????????????????????????????????????????????????????????????????????????????????????????????????????????????????????????????????????????????????????????????????????????????????????????????????????????????????????????????????????????????????????????????????????????????????????????????????????????????????????????????????????????????????????????????????????????????????????????????????????????????????????????????????????????????????????????????????????????????????????????????????????????????????????????????????????????????????????????????????????????????????????????????????????????????????????????????????????????????????????????????????????????????????????????????????????????????????????????????????????????????????????????????????????????????????????????????????????????????????????????????????????????????????????????????????????????????????????????????????????????????????????????????????????????????????????????????????????????????????????????????????????????????????????????????------------CAATAAGCGGAGGAAAAGAAACTAAC-AAGGATTCCCCTAGTAACTGCGAGTGAAGCGGGAAAAGCTCAAATTTAAAATCTGGCAGCC------TTTGGCTGTCCGAGTTGTAATCTAGAGAAGTGCTATCCGCGCTGGACCGTGTACAAGTCTCCTGGAATGGAGCGTCATAGAGGGTGAGAATCCCGTCTCTGACACGGA-CTCCCAGGGC-TTTGTGATGTGCTCTCAAAGAGTCGAGTTGTTTGGGAATGCAGCTCTAAATGGGTGGTAAATTCCATCTAAAGCTAAATATTGGCGAGAGACCGATAGCGAACAAGTACCGTGAGGGAAAGATGAAAAGAACTTTGGAAAGAGAGTTAAACAGT-ACGTGAAATTGTTGAAAGGGAAACGCTTGAAGTCAGTCGCATCGGC-TGGGAATCAA-CCTTGCTCTT------TTGCTTGGTGTATTTCCCAG-CTGATGGGTCAGCATCAATTTTGACCAATGGAAAAAGG-----TCAAGGGAA-TGTGGCATC-----TTCGGATGTG-TTATAG---CCCTTGGCTGTATACATTGGTTGGGATTGAGGAACTCAGCACGCC----GCAAGGCCGGG---TTTTT----AACCACG--TTCGTGCTTA-----GGATGCTGGC--ATAATGGC-TTTAATCGACCCGTCTTGAAACACGGACCAAGGAGTCTAACATGCCTGCGAGTATTT-GGGTG--GAAAACCCAT-ATGCGGAATGAAAGTGAAGATCAGGATCTCC-GTCG---TGGAGAGCACTGATGCCCGGACCAGACCTTTT----GTGACGGATCTGCGGTAGAGCATGCATGTTGGGACCCGAAAGATGGTGAACTATGCCTGAATAGGGTGAAGCCAGAGGAAACTCTGGTGGAGGCTCGTAGCGATTCTGACGTGCAAATCGATCGTCAAATTTG---------GGTATAGGGGC-GAAAGACTAATCGAA-CCATCTAGTAGCTGGTTCCTGCCGAAGTTT-----CCCTCAGGATAGCAGAAACTCA-TATCAGATTTATGTGGTAAAGCGAATGATTAGAGGCCTTGGGGTTGCAACAACCTTAACCTATTCTCAAACTTTAAATATGTAAGAACAAGCCGTCTCTT-------------------------------------------------------------------------------------------------------------------------------------------------------------------------------------------------------------------------------------------------------------------------------------------------------------------------------------
A8          -----TAGGTGAACCTGCGGAAGGATCATTATTGAA---TGAACTTGGTC-AAG--TTGTTGCTGGCTCCT-----AGGAGC-ATAT---TGTGCACAC-TTGACCTTCA-TTCTAAT----CA---CC----ACTTGTGCACTTGTCTGTAGAAMA--AAACCCCTCAGATAAATTAAATTATTCAGG--------TATA------------------------------------------TGCGCCTATATGC----------------------------------ACCTGAGTTTGAAGGTTTGCTGT----------GCGAAAGTCAGCTTTCCTTTATT----CTAGTTCCATTTGGGGGGGTGATCTATGTA-T--TATATTAT-AACACTTC-TAATGTATGTTAAC-TGAATGTT--TGGGTTACTTA-T---------------------AT------TGAAAT---ACAACTTTCAACAATGGATCTCTTGGCTCTCGCATCGATGAAGAACGCAGCGAAATGCGATAAGTAATGTGAATTGCAGAA-TTCAGTGAATCATCGAATCTTTGAACGCACCTTGCGCTCCTT-GGTATTCCGAGGAGCATGCCTGTTTGAGTGTCATTAAAA-TTTCTC----------AATC---TACTTTTGTTTCTAATTGAACAAA--ATGTTAGAATTGGACTATGGGAG-------TTGCTGG-CTTTTG------------------TAAAGTCAGCTCTTCTGAAAAGTATTAGCTAG---------ACTTTGTTGATGAACAAG----C-TTTTGGTGTGATAA----------------CTATCTACG-CCTT---TGCTT------TAATATCATTTCAT------GTTTAGCTTATAATC--------ATTTGGTCTTCACTTTATAGAC----------CTTTTA-TTTATTTAACTTG--ACCTCAAATCAGGTAGGACTACCCGCTGAACTTAAGCATAT---------------CAATAAGCGGAGGAAAAGAAACTAAC-AAGGATTCCCTTAGTAACTGCGAGTGAAGTGGGAAAAGCTCAAATTTAAAATCTGGTAGTC------TTTGATTACCCGAGTTGTAACCTAGAGAAGTGTTATCCGCGCTGGACCGTGTATAAGTCTCCTGGAATGGAGCGTCATAGAGGGTGAGAATCCCGTCTTTGACACGGA-CTACCAGGGCTTTAGTGATATGCTCTCAAAGAGTCGAGTTGTTTGGGAATGCAGCTCTAAATGGGTGGTAAATTCCATCTAAAGCTAAATATTGGCGAGAGACCGATAGCGAACAAGTACCGTGAGGGAAAGATGAAAAGAACTTTGGAAAGAGAGTTAAACAGT-ACGTGAAATTGTTGAAAGGGAAACGCTTGAAGTCAGTCATGTTAGT-CAGGAATCAG-CCTTGCCTTT------TAGCTTGGTGTATTTCCTGG-TTGACAGGTCAGTATCAATTTTGACTGGTAGATAAAGG-----TCAAGGGAA-TGTGACATCT----TTTTGATGTG-TTATAG---CCCTTGGTTGAATATATCAGTTGGGATTGAGGAACTCAGCATGCC----GCAAGGCCGGG---TTTTTTA--AACCACG-TTACATGCTTA-----GGATACTGGC--AAAATGGC-TTTAATCGACCCGTCTTGAAACACGGACCAAGGAGTCTAACATGCCTGCGAGTGTTT-GGGTG--GAAAACCCAT-GCGCGTAATGAAAGTGAAGATCAAGATCCTT-GTCA---TGAGGAGCATTGATGCCCGGACTAGATCTTTT---AGTGACAGTTCCGCGGTAGAGCATGTATGTTGGGACCCGAAAGATGGTGAACTATGCCTGAATAGGGTGAAGCCAGAGGAAACTCTGGTGGAGGCTCGTAGCGATTCTGACGTGCAAATCGATCGTCGAATTTG---------GGTATAGGGGC-GAAAGACTAATCGAA-CCATCTAGTAGCTGGTTCCT-------------------------------------------------------------------------------------------------------------------------------------------------------------------------------------------------------------------------------------------------------------------------------------------------------------------------------------------------------------------------------------------------------------------------------------------------------------------------------
A80         --------------------------CATTAATGAA---TGAACTTGGCCTGG---TTGCTGCTGGTCCTT-----TGGGAC-A------TGTGCACACTT-GGATCTTG-TTTC-------TA--ACC----ACCTGTGCACC-TTTTGTAGACTTGGGGAGTTT----------GATTGTATTCAAG------------------------------------------------------------------------------------------------------------ATTGGGGTATTGCTGCTGCTTTGCATCATAAAGCCAGCTCTCCCTGTGT-------------TCCCCAG------TCTATGTC-T-------TTA-CATACTCTGT--AAAATG-TATG-AGAATGT---TAACAAGGC------TTTTATGCCT---------TTAACA-ATAT-AT---ACAACTTTCAACAACGGATCTCTTGGCTCTCGCATCGATGAAGAACGCAGCGAAATGCGATAAGTAATGTGAATTGCAGAA-TTCAGTGAATCATCGAATCTTTGAACGCACCTTGCGCTCCTT-GGTATTCCGAGGAGCATGCCTGTTTGAGTGTC-ATGAAA--TTCTC----------AACC-TTTTC-TACTTTTGTA-------------AGGAAAGGCTTGGATGTGGAAG------TCTGCAGG-CCTCCTAG----------------TGAGGTCAGCTCTTCTCAAATGCATTAGCAGG-----ACTTTTATC----ATTCACTGG----T-CTTG-GTGTGATAA----------------TTATCTACG-CCAT---TGCCACA-GA--TGT-------------GTGGTTCAGCTTTCC--AATT----------GTCCCTT----G-GGAC--AACTT-T--------CTTGACAACTTTG--ACCT----------------------------------------????????????????????????????????????????????????????????????????????????????????????????????????????????????????????????????????????????????????????????????????????????????????????????????????????????????????????????????????????????????????????????????????????????????????????????????????????????????????????????????????????????????????????????????????????????????????????????????????????????????????????????????????????????????????????????????????????????????????????????????????????????????????????????????????????????????????????????????????????????????????????????????????????????????????????????????????????????????????????????????????????????????????????????????????????????????????????????????????????????????????????????????????????????????????????????????????????????????????????????????????????????????????????????????????????????????????????????????????????????????????????????????????????????????????????????????????????????????????????????????????????????????????????????????????????????????????????????????????????????????????????????????????????????????????????????????????????????????????????????????????????????????????????????????????????????????????????????????????????????????????????????????????????????????????????????????????????????????????????????????????????????????????????????????????????????????????????????????????????????????????????????????????????????????????????????????????????????????????????????????????????????????????????????????????????????????
A81         -------------------------------ATGAA---TGAACTTGGCCTGG---TTGCTGCTGGTCCTT-----TGGGAC-A------TGTGCACACTT-GGCTCTTG-TTTC-------TA--ACC----ACCTGTGCACC-TTTTGTAGACTTGGGGAGTTT----------GATTATAATCAAG------------------------------------------------------------------------------------------------------------ATTGGGGTATTGCTGCTGCTTTGCATCATAAAGCCAGCTCTCCCTGTCT-------------TCTCCAG------TCTATGTC-T-------TTA-CATACTCTGT-AAAAATG-TATG-AGAATGT---TAACAAGGC------TTCTATGCCT---------TTAACA-ATAT-AT---ACAACTTTCAACAACGGATCTCTTGGCTCTCGCATCGATGAAGAACGCAGCGAAATGCGATAAGTAATGTGAATTGCAGAA-TTCAGTGAATCATCGAATCTTTGAACGCACCTTGCGCTCCTT-GGTATTCCGAGGAGCATGCCTGTTTGAGTGTC-ATGAAA--TTCTC----------AACC-TTTTC-TACTTTTGTA-------------AGAAAAGGCTTGGATATGGAAG------TCTGCAGG-CCTCCTAG----------------TGAGGTCAGCTCTTCTCAAATGCATTAGCAGG-----ACTTTTATC----ATTCACTGG----T-CTTG-GTGTGATAA----------------TTATCTACG-CCAT---TGCCA-A-GA--TGT-------------GTGGTTCAGCTTTCC--AATT----------GTCCCTT----G-GGAC--AACTT-T--------CTTGACAACTTTG--ACCTCAAATCAGGTAGGACTACCCGCTGAACTTAAGCATATCAA--------------------------AAAGAAACTAAC-AAGGATTCCCCTAGTAACTGCGAGTGAAGCGGGAAAAGCTCAAATTTAAAATCTGGCAGCC------TTTGGCTGTCCGAGTTGTAATCTAGAGAAGTGCTATCCGCGCTGGACCGTGTACAAGTCTCCTGGAATGGAGCGTCATAGAGGGTGAGAATCCCGTCTCTGACACGGA-CTCCCAGGGC-TTTGTGATGCGCTCTCAAAGAGTCGAGTTGTTTGGGAATGCAGCTCTAAATGGGTGGTAAATTCCATCTAAAGCTAAATATTGGCGAGAGACCGATAGCGAACAAGTACCGTGAGGGAAAGATGAAAAGAACTTTGGAAAGAGAGTTAAACAGT-ACGTGAAATTGTTGAAAGGGAAACGCTTGAAGTCAGTCGCATCGGC-TGGGAATCAA-CCTTGCTCTT------TTGCTTGGTGTATTTCCCAG-CTGATGGGTCAGCATCAATTTTGACCAATGGAAAAAGG-----TCAAGGGAA-TGTGGCATC-----TTCGGATGTG-TTATAG---CCCTTGGCTGTATACATTGGTTGGGATTGAGGAACTCAGCACGCC----GCAAGGCCGGG---TTTTT----AACCACG--TTCGTGCTTA-----GGATGCTGGC--ATAATGGC-TTTAATCGACCCGTCTTGAAACACGGACCAAGGAGTCTAACATGCCTGCGAGTATTT-GGGTG--GAAAACCCAT-ATGCGGAATGAAAGTGAAGATCAGGATCTCT-GTCG---TGGAGAGCACTGATGCCCGGACCAGACCTTTT----GTGACGGATCTGCGGTAGAGCATGCATGTTGGGACCCGAAAGATGGTGAACTATGCCTGAATAGGGTGAAGCCAGAGGAAACTCTGGTGGAGGCTCGTAGCGATTCTGACGTGCAAATCGATCGTCAAATTTG---------GGTATAGGGGC-GAAAGACTAATCGAA-CCATCTAGTAGCTGGTTCCTGC-----------------------------------------------------------------------------------------------------------------------------------------------------------------------------------------------------------------------------------------------------------------------------------------------------------------------------------------------------------------------------------------------------------------------------------------------------------------------------
A82         ----------------------------------------GAACTTGGCCTAG---TTGCTGCTGGTCCTT-----TGGGAC-A------TGTGCACACTT-GGCTCTTG-TTTC-------TA--ACC----ACCTGTGCACC-TTTTGTAGACTTGGGGAGTTT----------GATTATATTCAAG------------------------------------------------------------------------------------------------------------ATTGGGGTATTGCTGCTGCTTTGCATCATAAAGCCAGCTCTCCCTGTGT-------------TCCCCAG------TCTATGTC-T-------TTA-CATACTCTGT-AAAAATG-TATG-AGAATGT---TAACAAGGC------TTTTATGCCT---------TTAACA-ATAT-AT---ACAACTTTCAACAACGGATCTCTTGGCTCTCGCATCGATGAAGAACGCAGCGAAATGCGATAAGTAATGTGAATTGCAGAA-TTCAGTGAATCATCGAATCTTTGAACGCACCTTGCGCTCCTT-GGTATTCCGAGGAGCATGCCTGTTTGAGTGTC-ATGAAA--TTCTC----------AACC-TTTTCTTACTTTTGTA-------------AGGAAAGGCTTGGATGTGGAAG------TCTGCAGGCCCTCCTAG----------------TGAGGTCAGCTCTTCTCAAATGCATTAGCAGG-----ACTTTTATC----ATTCACTGG----T-CTTG-GTGTGATAA----------------TTATCTACG-CCAT---TTCCA-A-GA--TGT-------------GTGGTTCAGCTTTCC--AATT----------GTCCCTT----G-GGAC--AACTT-T--------CTTGACAACTTGA--C--------------------------------------------------------------------------------------------CTAGTAACTGCGAGTGAAGCGGGAAAAGCTCAAATTTAAAATCTGGCAGCC------TTTGGCTGTCCGAGTTGTAATCTAGAGAAGTGCTATCCGCGCTGGACCGTGTACAAGTCTCCTGGAATGGAGCGTCATAGAGGGTGAGAATCCCGTCTCTGACACGGA-CTCCCAGGGCTTTTGTGATGCGCTCTCAAAGAGTCGAGTTGTTTGGGAATGCAGCTCTAAATGGGTGGTAAATTCCATCTAAAGCTAAATATTGGCGAGAGACCGATAGCGAACAAGTACCGTGAGGGAAAGATGAAAAGAACTTTGGAAAGAGAGTTAAACAGT-ACGTGAAATTGTTGAAAGGGAAACGCTTGAAGTCAGTCGCATCGGC-TGGGAATCAA-CCTTGCTCTT------TTGCTTGGTGTATTTCCCAG-CTGATGGGTCAGCATCAATTTTGACCAATGGAAAAAGG-----TCAAGGGAA-TGTGGCATC-----TTCGGATGTG-TTATAG---CCCTTGGCTGTATACATTGGTTAGGATTGAGGAACTCAGCACGCC----GCAAGGCCGGG---TTTTT----AACCACG--TTCGTGCTTA-----GGATGCTGGC--ATAATGGC-TTTAATCGACCCGTCTTGAAACACGGACCAAGGAGTCTAACATGCCTGCGAGTATTT-GGGTG--GAAAACCCAT-ATGCACAATGAAAGTGAAGATCAGGATCTCT-GTCG---TGGAGAGCACTGATGCCCGGACCAGACCTTTT----GTGACGGATCTGCGGTAGAGCATGCATGTTGGGACCCGAAAGATGGTGAACTATGCCTGAATNGGGTGAAGCCAGAGGAAACTCTGGTGGAGGCTCGTAGCGATTCTGACGTGCAAATCGATCGTCAAATTTG---------GGTAT--------------------------------------------------------------------------------------------------------------------------------------------------------------------------------------------------------------------------------------------------------------------------------------------------------------------------------------------------------------------------------------------------------------------------------------------------------------------------------------------------------------------------
A83         ----------GAACCTGCGGAAGGATCATTAATGAA---TGAACTTGGCCTAG---TTGCTGCTGGTCCTT-----TGGGAC-A------TGTGCACACTT-GGCTCTTG-TTTC-------TA--ACC----ACCTGTGCACC-TTTTGTAGACTTGGGGAGTTT----------GATTATATTCAAG------------------------------------------------------------------------------------------------------------ATTGGGGTATTGCTGCTGCTTTGCATCATAAAGCCAGCTCTCCCTGTGT-------------TCCCCAG------TCTATGTC-T-------TTA-CATACTCTGT-AAAAATG-TATG-AGAATGT---TAACAAGGC------TTTTATGCCT---------TTAACA-ATAT-AT---ACAACTTTCAACAACGGATCTCTTGGCTCTCGCATCGATGAAGAACGCAGCGAAATGCGATAAGTAATGTGAATTGCAGAA-TTCAGTGAATCATCGAATCTTTGAACGCACCTTGCGCTCCTT-GGTATTCCGAGGAGCATGCCTGTTTGAGTGTC-ATGAAA--TTCTC----------AACC-TTTTCTTACTTTTGTA-------------AGGAAAGGCTTGGATGTGGAAG------TCTGCAGGCCCTCCTAG----------------TGAGGTCAGCTCTTCTCAAATGCATTAGCAGG-----ACTTTTATC----ATTCACTGG----T-CTTG-GTGTGATAA----------------TTATCTACG-CCAT---TTCCA-A-TA--TGT-------------GTGGTTCAGCTTTCC--AATT----------GTCCCTT----G-GGAC--AACTT-T--------CTTGACAACTTTG--ACCTCAAATCAGGTA-----------------------------------------------------------------------GATTCCCCTAGTAACTGCGAGTGAAGCGGGAAAAGCTCAAATTTAAAATCTGGCAGCC------TTTGGCTGTCCGAGTTGTAATCTAGAGAAGTGYTATCCGCGCTGGACCGTGTACAAGTCTCCTGGAATGGAGCGTCATAGAGGGTGAGAATCCCGTCTCTGACACGGA-CTCCCAGGGCTTTTGTGATGCGCTCTCAAAGAGTCGAGTTGTTTGGGAATGCAGCTCTAAATGGGTGGTAAATTCCATCTAAAGCTAAATATTGGCGAGAGACCGATAGCGAACAAGTACCGTGAGGGAAAGATGAAAAGAACTTTGGAAAGAGAGTTAAACAGT-ACGTGAAATTGTTGAAAGGGAAACGCTTGAAGTCAGTCGCATCGGC-TGGGAATCAA-CCTTGCTCTT------TTGCTTGGTGTATTTCCCAG-CTGATGGGTCAGCATCAATTTTGACCAATGGAAAAAGG-----TCAAGGGAATTGTGGCATC-----TTCGGATGTG-TTATAG---CCCTTGGCTGTATACATTGGTTAGGATTGAGGAACTCAGCACGCC----GCAAGGCCGGG---TTTTT----AACCACG--TTCGTGCTTA-----GGATGCTGGC--ATAATGGC-TTTAATCGACCCGTCTTGAAACACGGACCAAGGAGTCTAACATGCCTGCGAGTATTT-GGGTG--GAAAACCCAT-ATGCGCAATGAAAGTGAAGATCAGGATCTCT-GTCG---TGGAGAGCACTGATGCCCGGACCAGACCTTTT----GTGACGGATCTGCGGTAGAGCATGCATGTTGGGACCCGAAAGATGGTGAACTATGCCTGAATAGGGTGAAGCCAGAGGAAACTCTGGTGGAGGCTCGTAGCGATTCTGACGTGCAAATCGATCGTCAAATTTG---------GGTATAGGGGC-GAAAGACTAATCGAA-CCATCTAGTAGCTGGTTCCTGCCGAAGTTT-----CCCTCAGGATAGCAGAAACTCA-TATCAGATTTATGTGGTAAAGCGAATGATTAGAGGCCTTGGGGTTGCAACAACCTTAACCTATTCTCAAACTTTAAATATGTAAGAACAAGCCGTCTCTTAATTGGACCGCTTGGCGATTGAGAGTTTCTAGTGGGCCATTTTTGGTAAGCAGAACTGGCGATGCGGGATGAACCGAACGTGAGGTTAAGGTGCCGGAATTCACGCTCATCAGACACCACAAAAGGTGTTAGTTCATCTAGACAGCAGGACGGTGGCCATGGAAGTCGGAATCCGCTAAGGAGTGTGTAACAACTCACCTGCCGAATGAACTAGCCCTGAAAATGGATGGCGCTTAAGCGTGATACCCATACCTCACCGTCAGTGTTGA-AGTGATG--CACTGACGAGTAGGCAGGCGTGGAGG-TCAGTGAAGAAGCCTAGGC
A84         ??????????????????????????????????????????????????????????????????????????????????????????????????????????????????????????????????????????????????????????????????????????????????????????????????????????????????????????????????????????????????????????????????????????????????????????????????????????????????????????????????????????????????????????????????????????????????????????????????????????????????????????????????????????????????????????????????????????????????????????????????????????????????????????????????????????????????????????????????????????????????????????????????????????????????????????????????????????????????????????????????????????????????????????????????????????????????????????????????????????????????????????????????????????????????????????????????????????????????????????????????????????????????????????????????????????????????????????????????????????????????????????????????????????????????????????????????????????????????????????????????????????????????????????????????????????????????????????------------------------------------------------CCTAGTAACTGCGAGTGAAGCGGGAAAAGCTCAAATTTAAAATCTGGCAGCC------TTTGGCTGTCCGAGTTGTAATCTAGAGAAGTGCTATCCGCGCTGGACCGTGTACAAGTCTCCTGGAATGGAGCGTCATAGAGGGTGAGAATCCCGTCTCTGACACGGA-CTCCCAGGGCTTTTGTGATGCGCTCTCAAAGAGTCGAGTTGTTTGGGAATGCAGCTCTAAATGGGTGGTAAATTCCATCTAAAGCTAAATATTGGCGAGAGACCGATAGCGAACAAGTACCGTGAGGGAAAGATGAAAAGAACTTTGGAAAGAGAGTTAAACAGT-ACGTGAAATTGTTGAAAGGGAAACGCTTGAAGTCAGTCGCATCGGC-TGGGAATCAA-CCTTGCTCTT------TTGCTTGGTGTATTTCCCAG-CTGATGGGTCAGCATCAATTTTGACCAATGGAAAAAGG-----TCAAGGGAA-TGTGGCATC-----TTCGGATGTG-TTATAG---CCCTTGGCTGTATACATTGGTTAGGATTGAGGAACTCAGCACGCC----GCAAGGCCGGG---TTTTT----AACCACG--TTCGTGCTTA-----GGATGCTGGC--ATAATGGC-TTTAATCGACCCGTCTTGAAACACGGACCAAGGAGTCTAACATGCCTGCGAGTATTT-GGGTG--GAAAACCCAT-ATGCGCAATGAAAGTGAAGATCAGGATCTCT-GTCG---TGGAGAGCACTGATGCCCGGACCAGACCTTTT----GTGACGGATCTGCGGTAGAGCATGCATGTTGGGACCCGAAAGATGGTGAACTATGCCTGAATAGGGTGAAGCCAGAGGAAACTCTGGTGGAGGCTCGTAGCGATTCTGACGTGCAAATCGATCGTCAAATTTG---------GGTATAGGGG---------------------------------------------------------------------------------------------------------------------------------------------------------------------------------------------------------------------------------------------------------------------------------------------------------------------------------------------------------------------------------------------------------------------------------------------------------------------------------------------------------------------
A85         ----------------------------------------GAACTTGGCCTAG---TTGCTGCTGGTCCTT-----TGGGAC-A------TGTGCACACTT-GGCTCTTG-TTTC-------TA--ACC----ACCTGTGCACC-TTTTGTAGACTTGGGGAGTTT----------GATTATATTCAAG------------------------------------------------------------------------------------------------------------ATTGGGGTATTGCTGCTGCTTTGCATCATAAAGCCAGCTCTCCCTGTGT-------------TCCCCAG------TCTATGTC-T-------TTA-CATACTCTGT-AAAAATG-TATG-AGAATGT---TAACAAGGC------TTTTATGCCT---------TTAACA-ATAT-AT---ACAACTTTCAACAACGGATCTCTTGGCTCTCGCATCGATGAAGAACGCAGCGAAATGCGATAAGTAATGTGAATTGCAGAA-TTCAGTGAATCATCGAATCTTTGAACGCACCTTGCGCTCCTT-GGTATTCCGAGGAGCATGCCTGTTTGAGTGTC-ATGAAA--TTCTC----------AACC-TTTTCTTACTTTTGTA-------------AGGAAAGGCTTGGATGTGGAAG------TCTGCAGGCCCTCCTAG----------------TGAGGTCAGCTCTTCTCAAATGCATTAGCAGG-----ACTTTTATC----ATTCACTGG----T-CTTG-GTGTGATAA----------------TTATCTACG-CCAT---TTCCA-A-GA--TGT-------------GTGGTTCAGCTTTCC--AATT----------GTCCCTT----G-GGAC--AACTT-T--------CTTGACAACTTTG--ACCTCAAATCAGGTAGGACTACCCGCTGAACTTAA---------????????????????????????????????????????????????????????????????????????????????????????????????????????????????????????????????????????????????????????????????????????????????????????????????????????????????????????????????????????????????????????????????????????????????????????????????????????????????????????????????????????????????????????????????????????????????????????????????????????????????????????????????????????????????????????????????????????????????????????????????????????????????????????????????????????????????????????????????????????????????????????????????????????????????????????????????????????????????????????????????????????????????????????????????????????????????????????????????????????????????????????????????????????????????????????????????????????????????????????????????????????????????????????????????????????????????????????????????????????????????????????????????????????????????????????????????????????????????????????????????????????????????????????????????????????????????????????????????????????????????????????????????????????????????????????????????????????????????????????????????????????????????????????????????????????????????????????????????????????????????????????????????????????????????????????????????????????????????????????????????????????????????????????????????????????????????????????????????????????????????????????????????????????????????????????????????????????????????????????????????????????????????????????????????????????????
A86         TTCCGTAGGTGAACCTGCGGAAGGATCATTAATGAA---TGAACTTGGCCTAG---TTGCTGCTGGTCCTT-----TGGGAC-A------TGTGCACACTT-GGCTCTTG-TTTC-------TA--ACC----ACCTGTGCACC-TTTTGTAGACTTGGGGAGTTT----------GATTATATTCAAG------------------------------------------------------------------------------------------------------------ATTGGGGTATTGCTGCTGCTTTGCATCATAAAGCCAGCTCTCCCTGTGT-------------TCCCCAG------TCTATGTC-T-------TTA-CATACTCTGT-AAAAATG-TATG-AGAATGT---TAACAAGGC------TTTTATGCCT---------TTAACA-ATAT-AT---ACAACTTTCAACAACGGATCTCTTGGCTCTCGCATCGATGAAGAACGCAGCGAAATGCGATAAGTAATGTGAATTGCAGAA-TTCAGTGAATCATCGAATCTTTGAACGCACCTYGCGCTCCTT-GGTATTCCGAGGAGCATGCCTGTTTGAGTGTC-ATGAAA--TTCTC----------AACC-TTTTCTTACTTTTGTA-------------AGGAAAGGCTTGGATGTGGAAG------TCTGCAGGCCCTCCTAG----------------TGAGGTCAGCTCTTCTCAAATGCATTAGCAGG-----ACTTTTATC----ATTCACTGG----T-CTTG-GTGTGATAA----------------TTATCTACG-CCAT---TTCCA-A-TA--TGT-------------GTGGTTCAGCTTTCC--AATT----------CTCCCTT----G-GGAC--AACTT-T--------C-TGACAACTT-G--ACCTCAAATCAGGTAGGAC-------------------------????????????????????????????????????????????????????????????????????????????????????????????????????????????????????????????????????????????????????????????????????????????????????????????????????????????????????????????????????????????????????????????????????????????????????????????????????????????????????????????????????????????????????????????????????????????????????????????????????????????????????????????????????????????????????????????????????????????????????????????????????????????????????????????????????????????????????????????????????????????????????????????????????????????????????????????????????????????????????????????????????????????????????????????????????????????????????????????????????????????????????????????????????????????????????????????????????????????????????????????????????????????????????????????????????????????????????????????????????????????????????????????????????????????????????????????????????????????????????????????????????????????????????????????????????????????????????????????????????????????????????????????????????????????????????????????????????????????????????????????????????????????????????????????????????????????????????????????????????????????????????????????????????????????????????????????????????????????????????????????????????????????????????????????????????????????????????????????????????????????????????????????????????????????????????????????????????????????????????????????????????????????????????????????????????????????
A87         --------------------------CATTATTGAA---TGAACTTGGTCCAAG--TTGTTGCTGGCTCCT-----TGGAGC-ATATATGTGTGCACGC-TTGGTACTCA-TTCTATT----TA--CCC----ACCTGTGCACTCTTTTGTAGAG----------CCCTGAGATATTTAATTATTCAGG--------TGTT------------------------------------------------------------------------------------------TCCTGAGTTGAAGGTTTGCTGT----------GCGAAAGTCAGCTTTCCTTTATT----TTATTTTTATCTCTGGGG--ATTCTATGTA-T-----TCTTA-TATACTCC-TAATGAATG-TAAC-AGAATGTT--ATGTTGGTTTT-A---------------------AAGAAACACAATAT---ACAACTTTCAACAATGGATCTCTTGGCTCTCGCATCGATGAAGAACGCAGCGAAATGCGATAAGTAATGTGAATTGCAGAA-TTCAGTGAATCATCGAATCTTTGAACGCATCTTGCGCCCCTT-GGTATTCCGAGGAGCATGCCTGTTTGAGTGTC-ATTAAA-TTTCTC----------AATC-CTTCCTTTCGTTCTC-AATGAATAAAAGAGGTTGGCATTGGAATGTGGAAG------CTTGCAGG-CTTTTTTATTAT-------TATAATAAAGTCAGCTCTTCTAAAAAGCATTAGC-TA-----AATGTTTTGAGAATTAAACTAG----C-ATTG-GTGTGATAA----------------CTATCTACG-CCAT---TTGTT------AAATCT---------------------------------------------------------------------------------------------------------------------------------------????????????????????????????????????????????????????????????????????????????????????????????????????????????????????????????????????????????????????????????????????????????????????????????????????????????????????????????????????????????????????????????????????????????????????????????????????????????????????????????????????????????????????????????????????????????????????????????????????????????????????????????????????????????????????????????????????????????????????????????????????????????????????????????????????????????????????????????????????????????????????????????????????????????????????????????????????????????????????????????????????????????????????????????????????????????????????????????????????????????????????????????????????????????????????????????????????????????????????????????????????????????????????????????????????????????????????????????????????????????????????????????????????????????????????????????????????????????????????????????????????????????????????????????????????????????????????????????????????????????????????????????????????????????????????????????????????????????????????????????????????????????????????????????????????????????????????????????????????????????????????????????????????????????????????????????????????????????????????????????????????????????????????????????????????????????????????????????????????????????????????????????????????????????????????????????????????????????????????????????????????????????????????????????????????????????
A88         ------------------------------------------------------------------------------------------TGTGCACGC-TTGGTACTCA-TTCTATT----TA--CCC----ACCTGTGCACTCTTTTGTAGAG----------CCCTGAGATATTTAATTATTCAGG--------TGTT------------------------------------------------------------------------------------------TCCTGAGTTGAAGGTTTGCTGT----------GCGAAAGTCAGCTTTCCTTTATTNNNNNNNNNNNNATCTCTGGGG--ATTCTATGTA-T-----TCTTA-TATACTCC-TAATGAATG-TAAC-AGAATGTT--ATGTTGGTTTT-A---------------------AAGAAACACAATAT---ACAACTTTCAACAATGGATCTCTTGGCTCTCGCATCGATGAAGAACGCAGCGAAATGCGATAAGTAATGTGAATTGCAGAA-TTCAGTGAATCATCGAATCTTTGAACGCATCTTGCGCCCCTT-GGTATTCCGAGGAGCATGCCTGTTTGAGTGTC-ATTAAA-TTTCTC----------AATC-CTTCCTTTCGTTCTC-AATGAATAAAAGAGGTTGGCATTGGAATGTGGAAG------CTTGCAGG-CTTTTTTATTAT-------TATAATAAAGTCAGCTCTTCTAAAAAGCATTAGC-TA-----AATGTTTTGAGAATTAAACTAG----C-ATTG-GTGTGATAA----------------CTATCTACG-CCAT---TTGTT------AAATCTCTTCATAG-------TTTAGCTTCTAATATAA-----CATTGGT-CTTT--------------------------------------------------------------------------------------????????????????????????????????????????????????????????????????????????????????????????????????????????????????????????????????????????????????????????????????????????????????????????????????????????????????????????????????????????????????????????????????????????????????????????????????????????????????????????????????????????????????????????????????????????????????????????????????????????????????????????????????????????????????????????????????????????????????????????????????????????????????????????????????????????????????????????????????????????????????????????????????????????????????????????????????????????????????????????????????????????????????????????????????????????????????????????????????????????????????????????????????????????????????????????????????????????????????????????????????????????????????????????????????????????????????????????????????????????????????????????????????????????????????????????????????????????????????????????????????????????????????????????????????????????????????????????????????????????????????????????????????????????????????????????????????????????????????????????????????????????????????????????????????????????????????????????????????????????????????????????????????????????????????????????????????????????????????????????????????????????????????????????????????????????????????????????????????????????????????????????????????????????????????????????????????????????????????????????????????????????????????????????????????????????????
A89         -------------------------------------------------------------------------------AGC-ATATATGTGTGCACGC-TTGGTACTCA-TTCTATT----TA--CCC----ACCTGTGCACTCTTTTGTAGAG----------CCCTGAGATATTTAATTATTCAGG--------TGTT------------------------------------------------------------------------------------------TCCTGAGTTGAAGGTTTGCTGT----------GCGAAAGTCAGCTTTCCTTTATT-----TTTTTTTATCTCTGGGG--ATTCTATGTA-T-----TCTTA-TATACTCC-TAATGAATG-TAAC-AGAATGTT--ATGTTGGTTTT-A---------------------AAGAAACACAATAT---ACAACTTTCAACAATGGATCTCTTGGCTCTCGCATCGATGAAGAACGCAGCGAAATGCGATAAGTAATGTGAATTGCAGAA-TTCAGTGAATCATCGAATCTTTGAACGCATCTTGCGCCCCTT-GGTATTCCGAGGAGCATGCCTGTTTGAGTGTC-ATTAAA-TTTCTC----------AATC-CTTCCTTTCGTTCTC-AATGAATAAAAGAGGTTGGCATTGGAATGTGGAAG------CTTGCAGG-CTTTTTTATTAT-------TATAATAAAGTCAGCTCTTCTAAAAAGCATTAGC-TA-----AATGTTTTGAGAATTAAACTAG----C-ATTG-GTGTGATAA----------------CTATCTACG-CCAT---TTGTT------AAATCTCTTCATAG-------TTTAGCTTCTAATATAA-----CATTGGT-CTTTG-----GGAC----------CTTG---TTTTGATAATTTG--ACCTCAAATCAGGTAGGACTACCCGCTGAACTTAAGCAT-----????????????????????????????????????????????????????????????????????????????????????????????????????????????????????????????????????????????????????????????????????????????????????????????????????????????????????????????????????????????????????????????????????????????????????????????????????????????????????????????????????????????????????????????????????????????????????????????????????????????????????????????????????????????????????????????????????????????????????????????????????????????????????????????????????????????????????????????????????????????????????????????????????????????????????????????????????????????????????????????????????????????????????????????????????????????????????????????????????????????????????????????????????????????????????????????????????????????????????????????????????????????????????????????????????????????????????????????????????????????????????????????????????????????????????????????????????????????????????????????????????????????????????????????????????????????????????????????????????????????????????????????????????????????????????????????????????????????????????????????????????????????????????????????????????????????????????????????????????????????????????????????????????????????????????????????????????????????????????????????????????????????????????????????????????????????????????????????????????????????????????????????????????????????????????????????????????????????????????????????????????????????????????????????????????????????
A9          -------GGTGAACCTGCGGAAGGATCATTATTGAA---TGAACTTGGTC-AAG--TTGTTGCTGGCTCCT-----AGGAGC-ATAT---TGTGCACAC-TTGACCTTCA-TTCTAAT----CA---CC----ACTTGTGCACTTGTCTGTAGAAAA--AAACCCCTCAGATAAATTAAATTATTCAGG--------TATA------------------------------------------TGCGCCTATATGC----------------------------------ACCTGAGTTTGAAGGTTTGCTGT----------GCGAAAGTCAGCTTTCCTTTATT----CTAGTTCCATTTGGGGGGGTGATCTATGTA-T--TATATTAT-AACACTTC-TAATGTATGTTAAC-TGAATGTT--TGGGTTACTTA-T---------------------AT------TGAAAT---ACAACTTTCAACAATGGATCTCTTGGCTCTCGCATCGATGAAGAACGCAGCGAAATGCGATAAGTAATGTGAATTGCAGAA-TTCAGTGAATCATCGAATCTTTGAACGCACCTTGCGCTCCTT-GGTATTCCGAGGAGCATGCCTGTTTGAGTGTCATTAAAA-TTTCTC----------AATC---TACTTTTGTTTCT-ATTGAACAAA--ATGTTAGAATTGGACTATGGGAG-------TTGCTGG-CTTTTG------------------TAAAGTCAGCTCTTCTGAAAAGTATTAGCTAG---------ACTTTGTTGATGAACAAG----C-TTTTGGTGTGATAA----------------CTATCTACG-CCTT---TGCTT------TAATATCATTTCAT------GTTTAGCTTATAATC--------ATTTGGTCTTCACTTTATAGAC----------CTTTTA-TTTATTTAACTTG--ACCTCAAATCAGGTAGGACTACCCGCTGAACTTAA---------------------CAATAAGCGGAGGAAAAGAAACTAAC-AAGGATTCCCTTAGTAACTGCGAGTGAAGTGGGAAAAGCTCAAATTTAAAATCTGGTAGTC------TTTGATTACCCGAGTTGTAACCTAGAGAAGTGTTATCCGCGCTGGACCGTGTATAAGTCTCCTGGAATGGAGCGTCATAGAGGGTGAGAATCCCGTCTTTGACACGGA-CTACCAGGGCTTTAGTGATATGCTCTCAAAGAGTCGAGTTGTTTGGGAATGCAGCTCTAAATGGGTGGTAAATTCCATCTAAAGCTAAATATTGGCGAGAGACCGATAGCGAACAAGTACCGTGAGGGAAAGATGAAAAGAACTTTGGAAAGAGAGTTAAACAGT-ACGTGAAATTGTTGAAAGGGAAACGCTTGAAGTCAGTCATGTTAGT-CAGGAATCAG-CCTTGCCTTT------TAGCTTGGTGTATTTCCTGG-TTGACAGGTCAGTATCAATTTTGACTGGTAGATAAAGG-----TCAAGGGAA-TGTGACATCT----TTTTGATGTG-TTATAG---CCCTTGGTTGAATATATCAGTTGGGATTGAGGAACTCAGCATGCC----GCAAGGCCGGG---TTTTTTA--AACCACG-TTACATGCTTA-----GGATACTGGC--AAAATGGC-TTTAATCGACCCGTCTTGAAACACGGACCAAGGAGTCTAACATGCCTGCGAGTGTTT-GGGTG--GAAAACCCAT-GCGCGTAATGAAAGTGAAGATCAAGATCCTT-GTCA---TGAGGAGCATTGATGCCCGGACTAGATCTTTT---AGTGACAGTTCCGCGGTAGAGCATGTATGTTGGGACCCGAAAGATGGTGAACTATGCCTGAATAGGGTGAAGCCAGAGGAAACTCTGGTGGAGGCTCGTAGCGATTCTGACGTGCAAATCGATCGTCGAATTTG---------GGTATAGGGGC-GAAAGACTAATCGAA-CCATCTAGTAGCTGGTTCCT-------------------------------------------------------------------------------------------------------------------------------------------------------------------------------------------------------------------------------------------------------------------------------------------------------------------------------------------------------------------------------------------------------------------------------------------------------------------------------
A90         -------------------------------------------TTTGACTAGAG--TTGTTGCTGGCTCCT-----TGGAGC-A------TGTGCACACTTTTGTCTTCA-TTCTATT----TAACCCC----TCTTGTGCACTTTTCTGTAGAG---------CCCCTGAGATGTTTAAATGTTCAGG--------TGTT------------------------------------------------------------------------------------------TCCTGAGTTGAAGGTTTGCTGT----------GCGAAAGTCAGCTTTCCTTCGCT---------TTTATCTCTAGGG--ATTCTATGTA-T--TTTTTAAA-TACACTCC-TAATGAATG-TAAT-GGAATGTT--A--TTGATTTT-T------------------------GAACATAA-AT---ACAACTTTCAACAATGGATCTCTTGGCTCTCGCATCGATGAAGAACGCAGCGAAATGCGATAAGTAATGTGAATTGCAGAA-TTCAGTGAATCATCGAATCTTTGAACGCACCTTGCGCTCCTT-GGTATTCCGAGGAGCATGCCTGTTTGAGTGTC-ATTAAA-TTTCTC----------AATC-CTTCCTTTTTGTCTCTAATAAACAAAATAGGTTGGCATTGGAATGTGGAAG------TTTGCAGG-CTTCTT-----------------GTAAAGTCAGCTCTTCTGAAAAGCATTAGCTGG-----ACGGTTTTGAGAATAAAACTAGCATTC-ATTG-GTGTGATAA----------------TTATCTACG-CCAT---TTGTG------AAAAATCTCTTAAAG-ACAGTTTTAGCTTCTAATATAAATATGTCTTGGTCCTTTT-----GGAC----------CTTGA--TTTTAATAA-TTG--ACCTCAA------------------------------------------------------------------------------GGATTCCCTTAGTAACTGCGAGTGAAGTGGGAAAAGCTCAAATTTAAAATCTGGTAGTC------TTTGATTGCCCGAGTTGTAATCTAGAGAAGTGCTATCCGCGCTGGACCGTGTACAAGTCTCCTGGAATGGAGCGTCATAGAGGGTGAGAATCCCGTCTTTGACACGGA--------------------------------------------------------------------------------------------------------------------------ACC--------------------------------------------------------------------------------------------------------------------------------------------------------------------------------------------------------------------------------CCCTTGGTTGAATATGTCAGTTGGGATTGAGGAACTCAGCATGCC----GCAAGGCCGGG---TTTTA----AACCACG-TTACATGCTTA-----GGATACTGGC--AAAATGGC-TTTAATCGACCCGTCTTGAAACACGGACCAAGGAGTCTAACATGCCTGCGAGTGTTT-GGGTG--GAAAACCCAT-GCGCGTAATGAAAGTGAAGATCAAGATCCTT-GTCA---TGAGGAGCATTGATGCCCGGACTAGACCTTTT---AGTGACAGATCCGCGGTAGAGCATGTATGTTGGGACCCGAAAGATGGTGAACTATGCCTGAATAGGGTGAAGCCAGAGGAAACTCTGGTGGAGGCTCGTAGCGATTCTGACGTGCAAATCGATCGTCGAATTTG---------GGTATAGGGGC-GAAAGACTAATCGAA-CCATCTAGTAGCTGGTTCCTGCCGAAGTTT-----CCCTCAGGATAGCAGAAACTCA-TATCAGATTTATGTGGTAAAGCGAATGATTAGAGGCCTTGGGGTTGCAACAACCTTAACCTATTCTCAAACTTTAAATATGTAAGAACGAGTCGTCTCTTGATTGGACCGCTCGGTGATTGAGAGTTTCTAGTGGGCCATTTTTGGTAAGCAGAACTGGCGATGCGGGATGAACCGAACGCGAGGTTAAGGTGCCAGAATTTACGCTCATCAGACACCACAAAAGGTGTTAGTTCATCTAGACAGCAGGACGGTGGCCATGGAAGTCGGAATCCGCTAAGGAGTGTGTAACAACTCACCTGCCGAATGAACTAGCCCTGAAAATGGATGGCGCTTAAGCGTGATACCCATACCTCGCCGTCAGTGTAAA-AGTGATG--CACTGACGAGTAGGCAGGCGTGGAGG-TCAGTGAAGAAGCCTAGGC
A91         ----------------------------TTATTGAT---GAACTTTGACTAGAG--TTGTTGCTGGCTCCT-----TGGAGC-A------TGTGCACACTTTTGTCTTCA-TTCTATT----TAACCCC----TCTTGTGCACTTTTCTGTAGAG---------CCCCTGAGATGTTTAAATGTTCAGG--------TGTT------------------------------------------------------------------------------------------TCCTGAGTTGAAGGTTTGCTGT----------GCGAAAGTCAGCTTTCCTTCGCT---------TTTATCTCTAGGG--ATTCTATGTA-T--TTTTTAAA-TACACTCC-TAATGAATG-TAAT-GGAATGTT--A--TTGATTTT-T------------------------GAACATAA-AT---ACAACTTTCAACAATGGATCTCTTGGCTCTCGCATCGATGAAGAACGCAGCGAAATGCGATAAGTAATGTGAATTGCAGAA-TTCAGTGAATCATCGAATCTTTGAACGCACCTTGCGCTCCTT-GGTATTCCGAGGAGCATGCCTGTTTGAGTGTC-ATTAAA-TTTCTC----------AATC-CTTCCTTTTTGTCTCTAATAAACAAAATAGGTTGGCATTGGAATGTGGAAG------TTTGCAGG-CTTCTT-----------------GTAAAGTCAGCTCTTCTGAAAAGCATTAGCTGG-----ACGGTTTTGAGAATAAAACTAG----C-ATTG-GTGTGATAA----------------TTATCTACG-CCAT---TTGTG------AAAAATCTCTTAAAG-ACAGTTTTAGCTTCTAATATAAATATGTCTTGGTCCTTTT-----GGAC----------CTTGA--TTTTAATAA-TTG--ACCTCA----------------------------------------------------------------------------------TTCCCTTAGTA-CTGCGAGTGAAGTGGGAAAAGCTCAAATTTAAAATCTGGTAGTC------TTTGATTGCCCGAGTTGTAATCTAGAGAAGTGCTATCCGCGCTGGACCGTGTACAAGTCTCCTGGAATGGAGCGTCATAGAGGGTGAGAATCCCGTCTTTGACACGGA--ACCTAGGGCTTTTGTGATGCGCTCTCGAAGAGTCGAGTTGTTTGGGAATGCAGCTCTAAATGGGTGGTAAATTCCATCTAAAGCTAAATATTGGCGAGAGACCGATAGCGAACAAGTACCGTGAGGGAAAGATGAAAAGAACTTTGGAAAGAGAGTTAAACAGT-ACGTGAAATTGTTGAAAGGGAAACGCTTGAAGTCAGTCATGTTAGC-CAGGGATCAG-CCTTGTCTTT------GGACTTGGTGTACTCTCTGG-TTGACAGGTCAGTATCAATTTTGACTGATAGATAAAGG-----TCAAGGGAA-TGTGACATCT----TTTCGATGTG-TTATAG---CCCTTGGTTGAATATGTCAGTTGGGATTGAGGAACTCAGCATGCC----GCAAGGCCGGG---TTTTA----AACCACG-TTACATGCTTA-----GGATACTGGC--AAAATGGC-TTTAATCGACCCGTCTTGAAACACGGACCAAGGAGTCTAACATGCCTGCGAGTGTTT-GGGTG--GAAAACCCAT-GCGCGTAATGAAAGTGAAGATCAAGATCCTT-GTCA---TGAGGAGCATTGATGCCCGGACTAGACCTTTT---AGTGACAGATCCGCGGTAGAGCATGTATGTTGGGACCCGAAAGATGGTGAACTATGCCTGAATAGGGTGAAGCCAGAGGAAACTCTGGTGGAGGCTCGTAGCGATTCTGACGTGCAAATCGATCGTCGAATTTG---------GGTATAGGGGC-GAAAGACTAATCGAA-CCATCTAGTAGCTGGTTCCTGCCGAAGTTT-----CCCTCAGGATAGCAGAAACTCA-TATCAGATTTATGTGGTAAAGCGAATGATTAGAGGCCTTGGGGTTGCAACAACCTTAACCTATTCTCAAACTTTAAATATGTAAGAACGAGTCGTCTCTTGATTGGACCGCTCGGTGATTGAGAGTTTCTAGTGGGCCATTTTTGGTAAGCAGAACTGGCGATGCGGGATGAACCGAACGCGAGGTTAAGGTGCCAGAATTTACGCTCATCAGACACCACAAAAGGTGTTAGTTCATCTAGACAGCAGGACGGTGGCCATGGAAGTCGGAATCCGCTAAGGAGTGTGTAACAACTCACCTGCCGAATGAACTAGCCCTGAAAATGGATGGCGCTTAAGCGTGATACCCATACCTCGCCGTCAGTGTAAA-AGTGATG--CACTGACGAGTAGGCAGGCGTGGAGG-TCAGTGAAGAAGC------
A92         ----------------------------TTATTGAT---GAACTTTGACTAGAG--TTGTTGCTGGCTCCT-----TGGAGC-A------TGTGCACACTTTTGTCTTCA-TTCTATT----TAACCCC----TCTTGTGCACTTTTCTGTAGAG---------CCCCTGAGATGTTTAAATGTTCAGG--------TGTT------------------------------------------------------------------------------------------TCCTGAGTTGAAGGTTTGCTGT----------GCGAAAGTCAGCTTTCCTTCGCT---------TTTATCTCTAGGG--ATTCTATGTA-T--TTTTTAAA-TACACTCC-TAATGAATG-TAAT-GGAATGTT--A--TTGATTTT-T------------------------GAACATAA-AT---ACAACTTTCAACAATGGATCTCTTGGCTCTCGCATCGATGAAGAACGCAGCGAAATGCGATAAGTAATGTGAATTGCAGAA-TTCAGTGAATCATCGAATCTTTGAACGCACCTTGCGCTCCTT-GGTATTCCGAGGAGCATGCCTGTTTGAGTGTC-ATTAAA-TTTCTC----------AATC-CTTCCTTTTTGTCTCTAATAAACAAAATAGGTTGGCATTGGAATGTGGAAG------TTTGCAGG-CTTCTT-----------------GTAAAGTCAGCTCTTCTGAAAAGCATTAGCTGG-----ACGGTTTTGAGAATAAAACTAG----C-ATTG-GTGTGATAA----------------TTATCTACG-CCAT---TTGTG------AAAAATCTCTTAAAG-ACAGTTTTAGCTTCTAATATAAATATGTCTTGGTCCTTTT-----GGAC----------CTTGAT-TTTTAATAATTTG--ACCTCAAATCAGGTAGGACTACCCGCTGAACTTAAGCATATCA------------------------------------------------CCTTAGTAACTGCGAGTGAAGTGGGAAAAGCTCAAATTTAAAATCTGGTAGTC------TTTGATTGCCCGAGTTGTAATCTAGAGAAGTGCTATCCGCGCTGGACCGTGTACAAGTCTCCTGGAATGGAGCGTCATAGAGGGTGAGAATCCCGTCTTTGACACGGA--ACCTAGGGCTTTTGTGATGCGCTCTCGAAGAGTCGAGTTGTTTGGGAATGCAGCTCTAAATGGGTGGTAAATTCCATCTAAAGCTAAATATTGGCGAGAGACCGATAGCGAACAAGTACCGTGAGGGAAAGATGAAAAGAACTTTGGAAAGAGAGTTAAACAGT-ACGTGAAATTGTTGAAAGGGAAACGCTTGAAGTCAGTCATGTTAGC-CAGGGATCAG-CCTTGTCTTT------GGACTTGGTGTACTCTCTGG-TTGACAGGTCAGTATCAATTTTGACTGATAGATAAAGG-----TCAAGGGAA-TGTGACATCT----TTTCGATGTG-TTATAG---CCCTTGGTTGAATATGTCAGTTGGGATTGAGGAACTCAGCATGCC----GCAAGGCCGGG---TTTTA----AACCACG-TTACATGCTTA-----GGATACTGGC--AAAATGGC-TTTAATCGACCCGTCTTGAAACACGGACCAAGGAGTCTAACATGCCTGCGAGTGTTT-GGGTG--GAAAACCCAT-GCGCGTAATGAAAGTGAAGATCAAGATCCTT-GTCA---TGAGGAGCATTGATGCCCGGACTAGACCTTTT---AGTGACAGATCCGCGGTAGAGCATGTATGTTGGGACCCGAAAGATGGTGAACTATGCCTGAATAGGGTGAAGCCAGAGGAAACTCTGGTGGAGGCTCGTAGCGATTCTGACGTGCAAATCGATCGTCGAATTTG---------GGTATAGGGGC-GAAAGACTAATCGAA-CCATCTAGTAGCTGGTTCCTGCCGAAGTTT-----CCCTCAGGATAGCAGAAACTCA-TATCAGATTTATGTGGTAAAGCGAATGATTAGAGGCCTTGGGGTTGCAACAACCTTAACCTATTCTCAAACTTTAAATATGTAAGAACGAGTCGTCTCTTGATTGGACCGCTCGGTGATTGAGAGTTTCTAGTGGGCCATTTTTGGTAAGCAGAACTGGCGATGCGGGATGAACCGAACGCGAGGTTAAGGTGCCAGAATTTACGCTCATCAGACACCACAAAAGGTGTTAGTTCATCTAGACAGCAGGACGGTGGCCATGGAAGTCGGAATCCGCTAAGGAGTGTGTAACAACTCACCTGCCGAATGAACTAGCCCTGAAAATGGATGGCGCTTAAGCGTGATACCCATACCTCGCCGTCAGTGTAAA-AGTGATG--CACTGACGAGTAGGCAGGCGTGGAGG-TCAG---------------
A93         ??????????????????????????????????????????????????????????????????????????????????????????????????????????????????????????????????????????????????????????????????????????????????????????????????????????????????????????????????????????????????????????????????????????????????????????????????????????????????????????????????????????????????????????????????????????????????????????????????????????????????????????????????????????????????????????????????????????????????????????????????????????????????????????????????????????????????????????????????????????????????????????????????????????????????????????????????????????????????????????????????????????????????????????????????????????????????????????????????????????????????????????????????????????????????????????????????????????????????????????????????????????????????????????????????????????????????????????????????????????????????????????????????????????????????????????????????????????????????????????????????????????????????????????????????????????????????????????---------------------------------------------------------------------------------------------------------------------------------------------------------------------------------------------------------------------------------------------------------------------------------------------------------------------------------------------------------------------------------------------------------------------------------------------------------------------------------------------------------------------------------------------------T-----------TTTCGATGTG-TTATAG---CCCTTGGTTGAATATGTCAGTTGGGATTGAGGAACTCAGCATGCC----GCAAGTCCGGG---TTTTA----AACCACG-TTACATGCTTA-----GGATACTGGC--AAAATGGC-TTTAATCGACCCGTCTTGAAACACGGACCAAGGAGTCTAACATGCCTGCGAGTGTTT-GGGTG--GAAAACCCAT-GCGCGTAATGAAAGTGAAGATCAAGATCCTT-GTCA---TGAGGAGCATTGATGCCCGGACTAGACCTTTT---AGTGACAGATCCGCGGTAGAGCATGTATGTTGGGACCCGAAAGATGGTGAACTATGCCTGAATAGGGTGAAGCCAGAGGAAACTCTGGTGGAGGCTCGTAGCGATTCTGACGTGCAAATCGATCGTCGAATTTG---------GGTATAGGGGC-GAAAGACTAATCGAA-CCATCTAGTAGCTGGTTCCTGCCGAAGTTT-----CCCTCAGGATAGCAGAAACTCA-TATCAGATTTATGTGGTAAAGCGAATGATTAGAGGCCTTGGGGTTGCAACAACCTTAACCTATTCTCAAACTTTAAATATGTAAGAACGAGTCGTCTCTTGATTGGACCGCTCGGTGATTGAGAGTTTCTAGTGGGCCATTTTTGGTAAGCAGAACTGGCGATGCGGGATGAACCGAACGCGAGGTTAAGGTGCCAGAATTTACGCTCATCAGACACCACAAAAGGTGTTAGTTCATCTAGACAGCAGGACGGTGGCCATGGAAGTCGGAATCCGCTAAGGAGTGTGTAACAACTCACCTGCCGAATGAACTAGCCCTGAAAATGGATGGCGCTTAAGCGTGATACCCATACCTCGCCGTCAGTGTAAA-AGTGATG--CACTGACGAGTAGGCAGGCGTGGAGG-TCAGTGAAGAAGCCTAGGC
A94         ----------------------------TTATTGAA---TGAACTTGGTCCAAG--TTGTTGCTGGCTCCT-----TGGAGC-ATATATGTGTGCACGC-TTGGTACTCA-TTCTATT----TA--CCC----ACCTGTGCACTCTTTTGTAGAG----------CCCTGAGATATTTAGTTATTCAGG--------TGTT------------------------------------------------------------------------------------------TCCTGAGTTGAAGGTTTGCTGT----------GCGAAAGTCAGCTTTCCTTTATT---------TTTATCTCTAGGG--ATTCTATGTA-T-----TCTTA-TATACTCC-TAATGAATG-TAAC-AGAATGTT--ATGTTGGTTTT-A---------------------AAAAAACACAATAT---ACAACTTTCAACAATGGATCTCTTGGCTCTCGCATCGATGAAGAACGCAGCGAAATGCGATAAGTAATGTGAATTGCAGAA-TTCAGTGAATCATCGAATCTTTGAACGCATCTTGCGCCCCTT-GGTATTCCGAGGAGCATGCCTGTTTGAGTGTC-ATTAAA-TTTCTC----------AATC-CTTCCTTTCGTTCTC-AATGAATGAAAGAGGTTGGCATTGGAATGTGGAAG-------CTGCAGG--CTTTTTATTAT-------TATAATAAAGTCAGCTCTTCTAAAAAGCATTAGC-TA-----AATGTTTTGAGAATTAAACTAG----C-ATTG-GTGTGATAA----------------TTATCTACG-CCAT---TTGTT------AAATCTCTTCATAG-------TTTAGCTTCTAATATAA-----CATTGGT-CTTTG-----GGAC----------CTTG---TTTTGATAATTG-----------------------------------------------------------------------------------------GATTCCCTTAGTAACTGCGAGTGAAGTGGGAAAAGCTCAAATTTAAAATCTGGTAGTC------TTTGATTATCCGAGTTGTAATCTAGAGAAGTGTTATCCGCGCTGGACCGTGTACAAGTCTCCTGGAATGGAGCGTCATAGAGGGTGAGAATCCCGTCTTTGACACGGA-CTCCCAGGGCTTTTGTGATGCGCTCTCAAAGAGTCGAGTTGTTTGGGAATGCAGCTCTAAATGGGTGGTAAATTCCATCTAAAGCTAAATATTGGCGAGAGACCGATAGCGAACAAGTACCGTGAGGGAAAGATGAAAAGAACTTTGGAAAGAGAGTTAAACAGT-ACGTGAAATTGTTGAAAGGGAAACGCTTGAAGTCAGTCATGTTAGC-CAGGGATCAG-CCTTGTCCTT-----TGGACTTGGTGTACTTTCTGG-TTGACAGGTCAGCATCAATTTTGACTGATAGATAAAGG-----TCAGGGGAA-TGTGACATCT----TTTTGATGTG-TTATAG---CCCTTGGTTGAATATGTCAGTTGAGATTGAGGAACTCAGCATGCC----GCAAGGCCGGG---TTTTA----AACCACGTTTACATGCTTA-----GGATGCTGGC--AAAATGGC-TTTAATCGACCCGTCTTGAAACACGGACCAAGGAGTCTAACATGCCTGCAAGTGTTT-GGGTG--GAAAACCCAT-GCGCGTAATGAAAGTGAAGATCAAGATCCTT-GTCA---TGAGGAGCACTGATGCCCGGACTAGATCTTTT---AGTGACAGTTCCGCGGTAGAGCATGTATGTTGGGACCCGAAAGATGGTGAACTATGCCTGAATAGGGTGAAGCCAGAGGAAACTCTGGTGGAGGCTCGTAGCGATTCTGACGTGCAAATCGATCGTCGAATTTG---------GGTATAGGGGC-GAAAGACTAATCGAA-CCATCTAGTAGCTGGTTCCTGCCGAAGTTT-----CCCTCAGGATAGCAGAAACTCA-TATCAGATTTATGTGGTAAAGCGAATGATTAGAGGCCTTGGGGTTGCAACAACCTTAACCTATTCTCAAACTTTAAATATGTAAGAACGAGTCGTCTCTTGATTGGACCGCTCGGTGATTGAGAGTTTCTAGTGGGCCATTTTTGGTAAGCAGAACTGGCGATGCGGGATGAACCGAACGCGAGGTTAAGGTGCCGGAATTTACGCTCATCAGACACCACAAAAGGTGTTAGTTCATCTAGACAGCAGGACGGTGGCCATGGAAGTCGGAATCCGCTAAGGAGTGTGTAACAACTCACCTGCCGAATGAACTAGCCCTGAAAATGGATGGCGCTTAAGCGTGATACCCATACCTCGCCGTCAGTGTAAA-AGTGATG--CACTGACGAGTAGGCAGGCGTGGAGG-TCAGTGAAGAAGCCTAGGC
A95         TTCCGTAGGTGAACCTGCGGAAGGATCATTATTGAA---TGAACTTGGTCCAAG--TTGTTGCTGGCTCCT-----TGGAGC-ATATATGTGTGCACGC-TTGGTACTCA-TTCTATT----TA--CCC----ACCTGTGCACTCTTTTGTAGAG----------CCCTGAGATATTTAGTTATTCAGG--------TGTT------------------------------------------------------------------------------------------TCCTGAGTTGAAGGTTTGCTGT----------GCGAAAGTCAGCTTTCCTTTATT--------TTTTATCTCTAGGG--ATTCTATGTA-T-----TCTTA-TATACTCC-TAATGAATG-TAAC-AGAATGTT--ATGTTGGTTTT-A---------------------AAAAAACACAATAT---ACAACTTTCAACAATGGATCTCTTGGCTCTCGCATCGATGAAGAACGCAGCGAAATGCGATAAGTAATGTGAATTGCAGAA-TTCAGTGAATCATCGAATCTTTGAACGCATCTTGCGCCCCTT-GGTATTCCGAGGAGCATGCCTGTTTGAGTGTC-ATTAAA-TTTCTC----------AATC-CTTCCTTTCGTTCTC-AATGAATGAAAGAGGTTGGCATTGGAATGTGGAAG-------CTGCAGG--CTTTTTATTAT-------TATAATAAAGTCAGCTCTTCTAAAAAGCATTAGC-TA-----AATGTTTTGAGAATTAAACTAG----C-ATTG-GTGTGATAA----------------TTATCTACG-CCAT---TTGTT------AAATCTCTTCATAG-------TTTAGCTTCTAATATAA-----CATTGGT-CTTTG-----GGAC----------CTTG---TTTTGATAATTTG--ACCTCAAATCAGGTAGGACTACCCGCTGAACTTAAGCATATCAA------------------------------------------------------------------------------------------------------------------------------------------------------------------------------------------------------------------------------------------------------------------------------------------------------------------------------------------------------------------------------------------------------------------------------------------------------------------------------------------------------------------------------------------------------------------------------------------------------------------------------------------------------------------------------------------------------------------------TGAAACACGGACCAAGGAGTCTAACATGCCTGCAAGTGTTT-GGGTG--GAAAACCCAT-GCGCGTAATGAAAGTGAAGATCAAGATCCTTTGTCA---TGAGGAGCACTGATGCCCGGACTAGATCTTTT---AGTGACAGTTCCGCGGTAGAGCATGTATGTTGGGACCCGAAAGATGGTGAACTATGCCTGAATAGGGTGAAGCCAGAGGAAACTCTGGTGGAGGCTCGTAGCGATTCTGACGTGCAAATCGATCGTCGAATTTG---------GGTATAGGGGC-GAAAGACTAATCGAA-CCATCTAGTAGCTGGTTCCTGCCGAAGTTT-----CCCTCAGGATAGCAGAAACTCA-TATCAGATTTATGTGGTAAAGCGAATGATTAGAGGCCTTGGGGTTGCAACAACCTTAACCTATTCTCAAACTTTAAATATGTAAGAACGAGTCGTCTCTTGATTGGACCGCTCGGTGATTGAGAGTTTCTAGTGGGCCATTTTTGGTAAGCAGAACTGGCGATGCGGGATGAACCGAACGCGAGGTTAAGGTGCCGGAATTTACGCTCATCAGACACCACAAAAGGTGTTAGTTCATCTAGACAGCAGGACGGTGGCCATGGAAGTCGGAATCCGCTAAGGAGTGTGTAACAACTCACCTGCCGAATGAACTAGCCCTGAAAATGGATGGCGCTTAAGCGTGATACCCATACCTCGCCGTCAGTGTAAA-AGTGATG--CACTGACGAGTAGGCAGGCGTGGAGG-TCAGTGAAGAA--------
A96         ??????????????????????????????????????????????????????????????????????????????????????????????????????????????????????????????????????????????????????????????????????????????????????????????????????????????????????????????????????????????????????????????????????????????????????????????????????????????????????????????????????????????????????????????????????????????????????????????????????????????????????????????????????????????????????????????????????????????????????????????????????????????????????????????????????????????????????????????????????????????????????????????????????????????????????????????????????????????????????????????????????????????????????????????????????????????????????????????????????????????????????????????????????????????????????????????????????????????????????????????????????????????????????????????????????????????????????????????????????????????????????????????????????????????????????????????????????????????????????????????????????????????????????????????????????????????????????????----------------------------------TAAC-AAGGATTCCCTTAGTAACTGCGAGTGAAGTGGGAAAAGCTCAAATTTAAAATCTGGTAGTC------TTTGATTATCCGAGTTGTAATCTAGAGAAGTGTTATCCGCGCTGGACCGTGTACAAGTCTCCTGGAATGGAGCGTCATAGAGGGTGAGAATCCCGTCTTTGACACGGA-CTCCCAGGGCTTTTGTGATGCGCTCTCAAAGAGTCGAGTTGTTTGGGAATGCAGCTCTAAATGGGTGGTAAATTCCATCTAAAGCTAAATATTGGCGAGAGACCGATAGCGAACAAGTACCGTGAGGGAAAGATGAAAAGAACTTTGGAAAGAGAGTTAAACAGT-ACGTGAAATTGTTGAAAGGGAAACGCTTGAAGTCAGTCATGTTAGC-CAGGGATCAG-CCTTGTCCTT-----TGGACTTGGTGTACTTTCTGG-TTGACAGGTCAGCATCAATTTTGACTGATAGATAAAGG-----TCAGGGGAA-TGTGACATCT----TTTTGATGTG-TTATAG---CCCTTGGTTGAATATGTCAGTTGAGATTGAGGAACTCAGCATGCC----GCAAGGCCGGG---TTTTA----AACCACGTTTACATGCTTA-----GGATGCTGGC--AAAATGGC-TTTAATCGACCCGTCTTGAAACACGGACCAAGGAGTCTAACATGCCTGCAAGTGTTT-GGGTG--GAAAACCCAT-GCGCGTAATGAAAGTGAAGATCAAGATCCTT-GTCA---TGAGGAGCACTGATGCCCGGACTAGATCTTTT---AGTGACAGTTCCGCGGTAGAGCATGTATGTTGGGACCCGAAAGATGGTGAACTATGCCTGAATAGGGTGAAGCCAGAGGAAACTCTGGTGGAGGCTCGTAGCGATTCTGACGTGCAAATCGATCGTCGAATTTG---------GGTATAGGGGC-GAAAGACTAATCGAA-CCATCTAGTAGCTGGTTCCTGCCGAAGTTT-----CCCTCAGGATAGCAGAAACTCA-TATCAGATTTATGTGGTAAAGCGAATGATTAGAGGCCTTGGGGTTGCAACAACCTTAACCTATTCTCAAACTTTAAATATGTAAGAACGAGTCGTCTCTTGATTGGACCGCTCGGTGATTGAGAGTTTCTAGTGGGCCATTTTTGGTAAGCAGAACTGGCGATGCGGGATGAACCGAACGCGAGGTTAAGGTGCCGGAATTTACGCTCATCAGACACCACAAAAGGTGTTAGTTCATCTAGACAGCAGGACGGTGGCCATGGAAGTCGGAATCCGCTAAGGAGTGTGTAACAACTCACCTGCCGAATGAACTAGCCCTGAAAATGGATGGCGCTTAAGCGTGATACCCATACCTCGCCGTCAGTGTAAA-AGTGATG--CACTGACGAGTAGGCAGGCGTGGAGGTTCAGTGAAGAA--------
A97         -------------------GAAGGATCATTATTGAA---TGAACTTGACCCAAG--TTGTTGCTGGCTCCT-----TGGAGC-A---ATATGTGCACAC-TTGGTACTCA-TTCTATT----TA--CCC----ACCTGTGCACTTTTCTGTAGAG----------CTCTGAGATATCTAATTATTCAGG--------TATT------------------------------------------------------------------------------------------TCCTGAGTTGAAGGTTTGCTGT----------GCGAAAGTCAGCTTTCCTTCATT---------TCTATCTCCAGGG--A-TCTATGTA-T-----TCTTA-TATACTCT-TAATGAATG-TAAC-AGAATGTT--ATGTTGGTTTT-A---------------------A--AAACACAATAT---ACAACTTTCAACAATGGATCTCTTGGCTCTCGCATCGATGAAGAACGCAGCGAAATGCGATAAGTAATGTGAATTGCAGAA-TTCAGTGAATCATCGAATCTTTGAACGCACCTTGCGCTCCTT-GGTATTCCGAGGAGCATGCCTGTTTGAGTGTC-ATTAAA-TTTCTC----------AATT-CTTCCTTTTGTCTC--AATGAATAAA--AGGTCGACATTGGAATGTGGAAG-------TTGCAGG-CTTTTATTGT--------------AAAAGTCAGCTCTTCTAAAAAGCATTAGCTTA-----ACCATTTTGAGAATTAAACTAG----C-ATTG-GTGTGATAA----------------TTATCTACG-CCAT---TTGTT------AAATCTCTTCATAG-------TTTAGCTTCTAACACAA-----TCTTGGT--GTTG-----ACAC----------CTTG---TTTTGATAATTTG--ACCTCAAATCAGGTAGGACTACCCGCTGAACTTAAGCA----------------------------------------------------CCCTTAGTAACTGCGAGTGAAGTGGGAAAAGCTCAAATTTAAAATCTGGTAGTC------TTTGATTACCCGAGTTGTAATCTAGAGAAGTGTTATCCGCGCTGGACCGTGTACAAGTCTCCTGGAATGGAGCGTCATAGAGGGTGAGAATCCCGTCTTTGACACGGA-CTCCCAGGGCTTTTGTGATGCGCTCTCAAAGAGTCGAGTTGTTTGGGAATGCAGCTCTAAATGGGTGGTAAATTCCATCTAAAGCTAAATATTGGCGAGAGACCGATAGCGAACAAGTACCGTGAGGGAAAGATGAAAAGAACTTTGGAAAGAGAGTTAAACAGT-ACGTGAAATTGTTGAAAGGGAAACGCTTGAAGTCAGTCATGTTAGC-CAGGGATCAG-CCTTGTCTTT------GGACTTGGTGTACTTTCTGG-TTGACAGGTCAGCATCAATTTTGACTGATAGATAAAGG-----TCAGGGGAA-TGTGACATCT----TTTTGATGTG-TTATAG---CCCTTGGTTGAATATGTCAGTTGGGATTGAGGAACTCAGCATGCC----GCAAGGCCGGG---TTTTA----AACCACG-TTACATGCTTA-----GGATGCTGGC--AAAATGGC-TTTAATCGACCCGTCTTGAAACACGGACCAAGGAGTCTAACATGCCTGCGAGTGTTT-GGGTG--GAAAACCCAT-GCGCGTAATGAAAGTGAAAATCAGGATCCTT-GTCA---TGAGGAGCACTGATGCCCGGACTAGATCTTTT---AGTGACAGTTCCGCGGTAGAGCATGTATGTTGGGACCCGAAAGATGGTGAACTATGCCTGAATAGGGTGAAGCCAGAGGAAACTCTGGTGGAGGCTCGTAGCGATTCTGACGTGCAAATCGATCGTCGAATTTG---------GGTATAGGGGC-GAAAGACTAATCGAA-CCATCTAGTAGCTGGTTCCTGCCGAAGTTT-----CCCTCAGGATAGCAGAAACTCA-TATCAGATTTATGTGGTAAAGCGAATGATTAGAGGCCTTGGGGTTGCAACAACCTTAACCTATTCTCAAACTTTAAATATGTAAGAACGAGTCGTCTCTTGATTGGACCGCTCGGTGATTGAGAGTTTCTAGTGGGCCATTTTTGGTAAGCAGAACTGGCGATGCGGGATGAACCGAACGCGAGGTTAAGGTGCCGGAATTCACGCTCATCAGACACCACAAAAGGTGTTAGTTCATCTAGACAGCAGGACGGTGGCCATGGAAGTCGGAATCCGCTAAGGAGTGTGTAACAACTCACCTGCCGAATGAACTAGCCCTGAAAATGGATGGCGCTTAAGCGTGATACCCATACCTCGCCGTCAGTGTAAA-AGTGATG--CACTGACGAGTAGGCAGGCGTGGAGG-TCAGTGAAGAA--------
A98         ----------------------------------------------------------------------T-----TGGAGC-A---ATATGTGCACAC-TTGGTACTCA-TTCTATT----TA--CCC----ACCTGTGCACTTTTCTGTAGAG----------CTCTGAGATATCTAATTATTCAGG--------TATT------------------------------------------------------------------------------------------TCCTGAGTTGAAGGTTTGCTGT----------GCGAAAGTCAGCTTTCCTTCATT---------TCTATCTCCAGGG--A-TCTATGTA-T-----TCTTA-TATACTCT-TAATGAATG-TAAC-AGAATGTT--ATGTTGGTTTT-A---------------------A--AAACACAATAT---ACAACTTTCAACAATGGATCTCTTGGCTCTCGCATCGATGAAGAACGCAGCGAAATGCGATAAGTAATGTGAATTGCAGAA-TTCAGTGAATCATCGAATCTTTGAACGCACCTTGCGCTCCTT-GGTATTCCGAGGAGCATGCCTGTTTGAGTGTC-ATTAAA-TTTCTC----------AATT-CTTCCTTTTGTCTC--AATGAATAAA--AGGTCGACATTGGAATGTGGAAG-------TTGCAGG-CTTTTATTGT--------------AAAAGTCAGCTCTTCTAAAAAGCATTAGCTTA-----ACCATTTTGAGAATTAAACTAG----C-ATTG-GTGTGATAA----------------TTATCTACG-CCAT---TTGTT------AAATCTCTTCATAG-------TTTAGCTTCTAACACAA-----TCTTGGT--GTTG-----ACAC----------CTTG---TTTTGATAATTTG--AC----------------------------------------------------------------------------------------CCCTTAGTAACTGCGAGTGAAGTGGGAAAAGCTCAAATTTAAAATCTGGTAGTC------TTTGATTACCCGAGTTGTAATCTAGAGAAGTGTTATCCGCGCTGGACCGTGTACAAGTCTCCTGGAATGGAGCGTCATAGAGGGTGAGAATCCCGTCTTTGACACGGA-CTCCCAGGGCTTTTGTGATGCGCTCTCAAAGAGTCGAGTTGTTTGGGAATGCAGCTCTAAATGGGTGGTAAATTCCATCTAAAGCTAAATATTGGCGAGAGACCGATAGCGAACAAGTACCGTGAGGGAAAGATGAAAAGAACTTTGGAAAGAGAGTTAAACAGT-ACGTGAAATTGTTGAAAGGGAAACGCTTGAAGTCAGTCATGTTAGC-CAGGGATCAG-CCTTGTCTTT------GGACTTGGTGTACTTTCTGG-TTGACAGGTCAGCATCAATTTTGACTGATAGATAAAGG-----TCAGGGGAA-TGTGACATCT----TTTTGATGTG-TTATAG---CCCTTGGTTGAATATGTCAGTTGGGATTGAGGAACTCAGCATGCC----GCAAGGCCGGG---TTTTA----AACCACG-TTACATGCTTA-----GGATGCTGGC--AAAATGGC-TTTAATCGACCCGTCTTGAAACACGGACCAAGGAGTCTAACATGCCTGCGAGTGTTT-GGGTG--GAAAACCCAT-GCGCGTAATGAAAGTGAAAATCAGGATCCTT-GTCA---TGAGGAGCACTGATGCCCGGACTAGATCTTTT---AGTGACAGTTCCGCGGTAGAGCATGTATGTTGGGACCCGAAAGATGGTGAACTATGCCTGAATAGGGTGAAGCCAGAGGAAACTCTGGTGGAGGCTCGTAGCGATTCTGACGTGCAAATCGATCGTCGAATTTG---------GGTATAGGGGC-GAAAGACTAATCGAA-CCATCTAGTAGCTGGTTCCTGCCGAAGTTT-----CCCTCAGGATAGCAGAAACTCA-TATCAGATTTATGTGGTAAAGCGAATGATTAGAGGCCTTGGGGTTGCAACAACCTTAACCTATTCTCAAACTTTAAATATGTAAGAACGAGTCGTCTCTTGATTGGACCGCTCGGTGATTGAGAGTTTCTAGTGGGCCATTTTTGGTAAGCAGAACTGGCGATGCGGGATGAACCGAACGCGAGGTTAAGGTGCCGGAATTCACGCTCATCAGACACCACAAAAGGTGTTAGTTCATCTAGACAGCAGGACGGTGGCCATGGAAGTCGGAATCCGCTAAGGAGTGTGTAACAACTCACCTGCCGAATGAACTAGCCCTGAAAATGGATGGCGCTTAAGCGTGATACCCATACCTCGCCGTCAGTGTAAA-AGTGATG--CACTGACGAGTAGGCAGGCGTGGAGG-TCAGTGAAGAA--------
A99         --------------------------------------------------------------------------------------------------------------------TT----TA--CCC----ACCTGTGCACTTTTCTGTAGAG----------CTCTGAGATATCTAATTATTCAGG--------TATT------------------------------------------------------------------------------------------TCCTGAGTTGAAGGTTTGCTGT----------GCGAAAGTCAGCTTTCCTTCATT---------TCTATCTCCAGGG--A-TCTATGTA-T-----TCTTA-TATACTCT-TAATGAATG-TAAC-AGAATGTT--ATGTTGGTTTT-A---------------------A--AAACACAATAT---ACAACTTTCAACAATGGATCTCTTGGCTCTCGCATCGATGAAGAACGCAGCGAAATGCGATAAGTAATGTGAATTGCAGAA-TTCAGTGAATCATCGAATCTTTGAACGCACCTTGCGCTCCTT-GGTATTCCGAGGAGCATGCCTGTTTGAGTGTC-ATTAAA-TTTCTC----------AATT-CTTCCTTTTGTCTC--AATGAATAAA--AGGTCGACATTGGAATGTGGAAG-------TTGCAGG-CTTTTATTGT--------------AAAAGTCAGCTCTTCTAAAAAGCATTAGCTTA-----ACCATTTTGAGAATTAAACTAG----C-ATTG-GTGTGATAA----------------TTATCTACG-CCAT---TTGTT------AAATCTCTTCATAG-------TTTAGCTTCTAACACAA-----TCTTGGT--GTTG-----ACAC----------CTTG---TTTTGATAATTTG--ACCTCAAGT-AGGTAGGAC-ACCCGCTGAACTTAAGCA---------------------------------------------------------------TGCGAGTGAAGTGGGAAAAGCTCAAATTTAAAATCTGGTAGTC------TTTGATTACCCGAGTTGTAATCTAGAGAAGTGTTATCCGCGCTGGACCGTGTACAAGTCTCCTGGAATGGAGCGTCATAGAGGGTGAGAATCCCGTCTTTGACACGGA-CTCCCAGGGCTTTTGTGATGCGCTCTCAAAGAGTCGAGTTGTTTGGGAATGCAGCTCTAAATGGGTGGTAAATTCCATCTAAAGCTAAATATTGGCGAGAGACCGATAGCG-ACAAGTACCGTGAGGGAAAGATGAAAAGAACTTTGGAAAGAGAGTTAAACAGT-ACGTGAAATTGTTGAAAGGGAAACGCTTGAAGTCAGTCATGTTAGC-CAGGGATCAG-CCTTGTCTTT------GGACTTGGTGTACTTTCTGG-TTGACAGGTCAGCATCAATTTTGACTGATAGATAAAGG-----TCAGGGGAA-TGTGACATCT----TTTTGATGTG-TTATAG---CCCTTGGTTGAATATGTCAGTTGGGATTGAGGAACTCAGCATGCC----GCAAGGCCGGG---TTTTA----AACCACG-TTACATGCTTA-----GGATGCTGGC--AAAATGGC-TTTAATCGACCCGTCTTGAAACACGGACCAAGGAGTCTAACATGCCTGCGAGTGTTT-GGGTG--GAAAACCCAT-GCGCGTAATGAAAGTGAAAATCAGGATCCCT-GTCA---TGAGGAGCACTGATGCCCGGACTAGATCTTTT---AGTGACAGTTCCGCGGTAGAGCATGTATGTTGGGACCCGAAAGATGGTGAACTATGCCTGAATAGGGTGAAGCCAGAGGAAACTCTGGTGGAGGCTCGTAGCGATTCTGACGTGCAAAGCGATCGTCGAATCTG----------------------------------------------------------------------------------------------------------------------------------------------------------------------------------------------------------------------------------------------------------------------------------------------------------------------------------------------------------------------------------------------------------------------------------------------------------------------------------------------------------------------------------------
JSP2025_138 ---CGTAGGTGAACCTGCGGAAGGATCATTATTGGATTTATAACCGAGTCAAA---CTGTTGCTGGCCATGGGTTTGAAGGC-A------TGTGCACGCTT-GACTCTCT-TTTCGATCAATCA--ATC----ACCTGTGCACT-TTTTGTAGGCCGAGCAGGATC-----------------------AACAATTTCATAATC--------------------------------------T--------CACGC----------------------------------TTCATCCCTTGAAGTGTCGW-------------------GTCGATTTGATGTCTTTGTT-----GTYTTCTTCTYG-----TYTTATGGT-------ATACA-TATAAACTTCATKGCATG-TATC-AGASTGTG-----KKGGSCCA-T--TTATATG---G--------ATAATATATAT------ACAACTTTCAACAATGGATCTCTTGGCTCTCGCATCGAWGAASAACGCARCGAAATGCGATAAGTAGTGTGAATTGMAGAA-TTCAGTGAATCATCKAATCTTTGAACGCAACTTGCGCTCCTT-GGTATTCCGAGGAGCACSCCTGTTTGAGTGTC-ATATAA-ATTCTCT--------CAACC-TTTCCTGATATTGGT--------------CARGCAGGTTTGGATSGGGKGGGGGCTTTGTGCTGG-CCTTGATGTGGGA-----------TTGGGTCASCTCCCCTTARAYGCATTGAGTTTTGAAAGCCCATGKGG-------------CCTCTTTTKGGTGTGATAA-----------ATYTTATATCTACACCTARGTGGGGGGGG-GGAAGGCACTTTGT-----GGATTTCTGACTCTTTTTGCTGG-------KGGC-TTTTTTTAATGGAC-------------------------TTTTG--ACCTCARATCAGGTG---------------------------------------------------------------TAAC-AAGGATTCCCCTAGTAACTGCGAGTGAAGCGGGAAAAGCTCAAATTTGAAATCTGACAGTC------CTTGGCTGTCCGAGTTGTAATCTAGAGAAGTGTCATCCGCGCTGGACCATGTACAAGTCTCCTGGAACGGAGCGTCACAGAGGGTGAGAATCCCGTCTCTGACATGGA-CTACCAGGGCTTATGTGGTGTGCTCTCAAAGAGTCGAGTTGTTTGGGAATGCAGCTCTAAATGGGTGGTAAGTTCCATCTAAAGCTAAATATTGGCGAGAGACCGATAGTGAACAAGTACCGTGAGGGAAAGATGAAAAGAACTTTGGAAAGAGAGTTAAACAGTGACGTGAAATTGTTGAAAGGGAAACACTTGAAGTCAGTCGAGTTGACTTGGGAATCAT-CCCTGCTTATATTTCTTTGCTTGGTGCTCTTCCCAG-TTGACGGGTCAGCATCAATTTCGATCGGTGAATAAAGG-----TGGAGGGAA-TGTGGCATCTCTTAATAGGATGTG-TTATAG---CCCTCCGTTGTATGCATCGGTTGGGATTGAGGAACTCAGCACGCCTGAAGAAGGGTTGGGGGCTTTTTCT--GACAA----TTCGTGCTTA-----GGATGCTGGC--ATAATGGC-TTTAATTGACCCGTCTTGAAACACGGACCAAGGAGTCCACCATACATGCGAGTATTT-GGGTG-TAGAAACTCATGATGCGCAATGAAAGTGAAGATCAGGATCCTT-GTCA---TGAGGAGCACTGATGCCCGGCCCAAAGCTTTTT--TGCAATGGATCTGAGGTTGAGCATGTATGTTGGGACCCGAAAGATGGTGAACTATGCCTGAATAGGGTGAAGCCAGAGGAAACTCTGGTGGAGGCTCGTAGCGATTCTGACGTGCAAATCGATCGTCAAATTTG---------GGTATAGGGGC-GAAAGACTAATCGAA-C--------------------------------------------------------------------------------------------------------------------------------------------------------------------------------------------------------------------------------------------------------------------------------------------------------------------------------------------------------------------------------------------------------------------------------------------------------------------------------------------------
JSP2025_322 ------------ACCTGCGGAAGGATCATTATTGGATTTATAACCGAGTCAAA---CTGTTGCTGGCCATGGGTTTGAAGGC-A------TGTGCACGCTT-GACTCTCT-TTTCGATCAATCA--ATC----ACCTGTGCACT-TTTTGTAGGCCGAGCAGGATC-----------------------AACAATTTCATAATC--------------------------------------T--------CACGC----------------------------------TTCATCCCTTGAAGT------------------------GTCGATTTGATGTCTTTGTT-----GTCTTCTTCTCG-----TCTTATGGT-------ATACA-TATAAACTTCATTGCATG-TATC-AGACTGTG-----TTGGGCCA-T--TTATATG---G--------ATAATATATAT------ACAACTTTCAACAATGGATCTCTTGGCTCTCGCATCGATGAARAACGCASCGAAATGCGATAAGTAGTGTGAATTGCAGAA-TTCAGTGAATCATYGAATCTTTGAACGCAACTTGCGCTCCTT-GGTATTCCGAGGAGCACGCCTGTTTGAGTGTC-ATATAA-ATTCTCT--------CAACC-TTTCCTGATATTGGT--------------CAGGCAGGTTTGGATCGGGKGGGGGCTTTGTGCTGG-CCTTGATGTGGGA-----------TTGGGTCAGCTCCCCTTAAATGCATTGAGTTTTGAAAGCCCATGTGG-------------CCTCTTTTTGGTGTGATAA-----------ATCTTATATCTACACCTAA---GKGGGGG-GGAAGGCMCTTTGT-----GGATTTCTGACTCTTTTTGCTGG-------TGGCTTTTTTTTAATGGAC-------------------------TTTTG--ACCTCAGATCAGGT------------------------------------------CAATAAGCGGAGGAGGAGAAACTAAC-AAGGATTCCCCTAGTAACTGCGAGTGAAGCGGGAAAAGCTCAAATTTGAAATCTGACAGTC------CTTGGCTGTCCGAGTTGTAATCTAGAGAAGTGTCATCCGCGCTGGACCATGTACAAGTCTCCTGGAACGGAGCGTCACAGAGGGTGAGAATCCCGTCTCTGACATGGA-CTACCAGGGCTTATGTGGTGTGCTCTCAAAGAGTCGAGTTGTTTGGGAATGCAGCTCTAAATGGGTGGTAAGTTCCATCTAAAGCTAAATATTGGCGAGAGACCGATAGTGAACAAGTACCGTGAGGGAAAGATGAAAAGAACTTTGGAAAGAGAGTTAAACAGTGACGTGAAATTGTTGAAAGGGAAACACTTGAAGTCAGTCGAGTTGACTTGGGAATCAT-CCCTGCTTATATTTCTTTGCTTGGTGCTCTTCCCAG-TTGACGGGTCAGCATCAATTTCGATCGGTGAATAAAGG-----TGGAGGGAA-TGTGGCATCTCTT-ATAGGATGTG-TTATAG---CCCTCCGTTGTATGCATCGGTTGGGATTGAGGAACTCAGCACGCCTGAAGAAGGGTTGGGGGCTTTTTCT--GACAA----TTCGTGCTTA-----GGATGCTGGC--ATAATGGC-TTTAATTGACCCGTCTTGAAACACGGACCAAGGAGTCCACCATACATGCGAGTATTT-GGGTG-TAGAAACTCATGATGCGCAATGAAAGTGAAGATCAGGATCCTT-GTCA---TGAGGAGCACTGATGCCCGGCCCAAAGCTTTTT--TGCAATGGATCTGAGGTTGAGCATGTATGTTGGGACCCGAAAGATGGTGAACTATGCCTGAATAGGGTGAAGCCAGAGGAAACTCTGGTGGAGGCTCGTAGCGATTCTGACGTGCAAATCGATCGTCAAATTTG---------GGTATAGGGGC-GAAAGACTAATCGAA-CCAT-----------------------------------------------------------------------------------------------------------------------------------------------------------------------------------------------------------------------------------------------------------------------------------------------------------------------------------------------------------------------------------------------------------------------------------------------------------------------------------------------
JSP2025_323 ---CGTAGGTGAACCTGCGGAAGGATCATTATTGGATTTATAACCGAGTCAAA---CTGTTGCTGGCCATGGGTTTGAAGGC-A------TGTGCACGCTT-GACTCTCT-TTTCGATCAATCA--ATC----ACCTGTGCACT-TTTTGTAGGCCGAGCAGGATC-----------------------AACAATTTCATAATC--------------------------------------T--------CACGC----------------------------------TTCATCCCTTGAAGT------------------------GTCGATTTGATGTCTTTGTT-----GTCTTCTTCTCG-----TCTTATGGT-------ATACA-TATAAACTTCATTGCATG-TATC-AGACTGTG-----TTGGGCCA-T--TTATATG---G--------ATAATATATAT------ACAACTTTCAACAATGGATCTCTTGGCTCTCGCATCGATGAAGAACGCAGCGAAATGCGATAAGTAGTGTGAATTGCAGAA-TTCAGTGAATCATCGAATCTTTGAACGCAACTTGCGCTCCTT-GGTATTCCGAGGAGCACGCCTGTTTGAGTGTC-ATATAA-ATTCTCT--------CAACC-TTTCCTGATATTGGT--------------CAGGCAGGTTTGGATCGGGTGGGGGCTTTGTGCTGG-CCTTGATGTGGGA-----------TTGGGTCAGCTCCCCTTAAATGCATTGAGTTTTGAAAGCCCATGTGG-------------CCTCTTTTTGGTGTGATAA-----------ATCTTATATCTACACCTAA---GTGGGGG-GGAAGGCACTTTGT-----GGATTTCTGACTCTTTTTGCTGG-------TGGCTTTTTTTTAATGGAC-------------------------TTTTG--ACCTCAGATCAGGTGGGACTACCCGCTGAACTTAAGCATATCAA------------CAATAAGCGGAGGAGGAGAAACTAAC-AAGGATTCCCCTAGTAACTGCGAGTGAAGCGGGAAAAGCTCAAATTTGAAATCTGACAGTC------CTTGGCTGTCCGAGTTGTAATCTAGAGAAGTGTCATCCGCGCTGGACCATGTACAAGTCTCCTGGAACGGAGCGTCACAGAGGGTGAGAATCCCGTCTCTGACATGGA-CTACCAGGGCTTATGTGGTGTGCTCTCAAAGAGTCGAGTTGTTTGGGAATGCAGCTCTAAATGGGTGGTAAGTTCCATCTAAAGCTAAATATTGGCGAGAGACCGATAGTGAACAAGTACCGTGAGGGAAAGATGAAAAGAACTTTGGAAAGAGAGTTAAACAGTGACGTGAAATTGTTGAAAGGGAAACACTTGAAGTCAGTCGAGTTGACTTGGGAATCAT-CCCTGCTTATATTTCTTTGCTTGGTGCTCTTCCCAG-TTGACGGGTCAGCATCAATTTCGATCGGTGAATAAAGG-----TGGAGGGAA-TGTGGCATCTCTT-ATAGGATGTG-TTATAG---CCCTCCGTTGTATGCATCGGTTGGGATTGAGGAACTCAGCACGCCTGAAGAAGGGTTGGGGGCTTTTTCT--GACAA----TTCGTGCTTA-----GGATGCTGGC--ATAATGGC-TTTAATTGACCCGTCTTGAAACACGGACCAAGGAGTCCACCATACATGCGAGTATTT-GGGTG-TAGAAACTCATGATGCGCAATGAAAGTGAAGATCAGGATCCTT-GTCA---TGAGGAGCACTGATGCCCGGCCCAAAGCTTTTT--TGCAATGGATCTGAGGTTGAGCATGTATGTTGGGACCCGAAAGATGGTGAACTATGCCTGAATAGGGTGAAGCCAGAGGAAACTCTGGTGGAGGCTCGTAGCGATTCTGACGTGCAAATCGATCGTCAAATTTG---------GGTATAGGGGC-GAAAGACTAATCGAA-CCAT-----------------------------------------------------------------------------------------------------------------------------------------------------------------------------------------------------------------------------------------------------------------------------------------------------------------------------------------------------------------------------------------------------------------------------------------------------------------------------------------------
