# Supplementary material for: Pulchragaricus rhodophyllus gen. et sp. nov. (Callistosporiaceae, Agaricales) from Yunnan, China, Based on Morphological and Molecular Data
Source: Life (Basel). 2026 May 27;16(6):899. doi: 10.3390/life16060899 (PMC13301615; doi:10.3390/life16060899)
Supplement: Supplementary file 1 [file life-16-00899-s001.zip › Supplementary File S1/ITS.fas]

>JSP2025-138
---cgtaggtgaacctgcggaaggatcattattggatttataaccgagtcaaa---ctgt
tgctggccatgggtttgaaggc-a------tgtgcacgctt-gactctct-tttcgatca
atca--atc----acctgtgcact-ttttgtaggccgagcaggatc--------------
---------aacaatttcataatc------------------------------------
--t--------cacgc----------------------------------ttcatccctt
gaagtgtcgw-------------------gtcgatttgatgtctttgtt-----gtyttc
ttctyg-----tyttatggt-------ataca-tataaacttcatkgcatg-tatc-aga
stgtg-----kkggscca-t--ttatatg---g--------ataatatatat------ac
aactttcaacaatggatctcttggctctcgcatcgawgaasaacgcarcgaaatgcgata
agtagtgtgaattgmagaa-ttcagtgaatcatckaatctttgaacgcaacttgcgctcc
tt-ggtattccgaggagcacscctgtttgagtgtc-atataa-attctct--------ca
acc-tttcctgatattggt--------------cargcaggtttggatsgggkgggggct
ttgtgctgg-ccttgatgtggga-----------ttgggtcasctccccttaraygcatt
gagttttgaaagcccatgkgg-------------cctcttttkggtgtgataa-------
----atyttatatctacacctargtgggggggg-ggaaggcactttgt-----ggatttc
tgactctttttgctgg-------kggc-tttttttaatggac------------------
-------ttttg--acctcaratcaggtg-----------------------------
>JSP2025-322
------------acctgcggaaggatcattattggatttataaccgagtcaaa---ctgt
tgctggccatgggtttgaaggc-a------tgtgcacgctt-gactctct-tttcgatca
atca--atc----acctgtgcact-ttttgtaggccgagcaggatc--------------
---------aacaatttcataatc------------------------------------
--t--------cacgc----------------------------------ttcatccctt
gaagt------------------------gtcgatttgatgtctttgtt-----gtcttc
ttctcg-----tcttatggt-------ataca-tataaacttcattgcatg-tatc-aga
ctgtg-----ttgggcca-t--ttatatg---g--------ataatatatat------ac
aactttcaacaatggatctcttggctctcgcatcgatgaaraacgcascgaaatgcgata
agtagtgtgaattgcagaa-ttcagtgaatcatygaatctttgaacgcaacttgcgctcc
tt-ggtattccgaggagcacgcctgtttgagtgtc-atataa-attctct--------ca
acc-tttcctgatattggt--------------caggcaggtttggatcgggkgggggct
ttgtgctgg-ccttgatgtggga-----------ttgggtcagctccccttaaatgcatt
gagttttgaaagcccatgtgg-------------cctctttttggtgtgataa-------
----atcttatatctacacctaa---gkggggg-ggaaggcmctttgt-----ggatttc
tgactctttttgctgg-------tggcttttttttaatggac------------------
-------ttttg--acctcagatcaggt------------------------------
>JSP2025-323
---cgtaggtgaacctgcggaaggatcattattggatttataaccgagtcaaa---ctgt
tgctggccatgggtttgaaggc-a------tgtgcacgctt-gactctct-tttcgatca
atca--atc----acctgtgcact-ttttgtaggccgagcaggatc--------------
---------aacaatttcataatc------------------------------------
--t--------cacgc----------------------------------ttcatccctt
gaagt------------------------gtcgatttgatgtctttgtt-----gtcttc
ttctcg-----tcttatggt-------ataca-tataaacttcattgcatg-tatc-aga
ctgtg-----ttgggcca-t--ttatatg---g--------ataatatatat------ac
aactttcaacaatggatctcttggctctcgcatcgatgaagaacgcagcgaaatgcgata
agtagtgtgaattgcagaa-ttcagtgaatcatcgaatctttgaacgcaacttgcgctcc
tt-ggtattccgaggagcacgcctgtttgagtgtc-atataa-attctct--------ca
acc-tttcctgatattggt--------------caggcaggtttggatcgggtgggggct
ttgtgctgg-ccttgatgtggga-----------ttgggtcagctccccttaaatgcatt
gagttttgaaagcccatgtgg-------------cctctttttggtgtgataa-------
----atcttatatctacacctaa---gtggggg-ggaaggcactttgt-----ggatttc
tgactctttttgctgg-------tggcttttttttaatggac------------------
-------ttttg--acctcagatcaggtgggactacccgctgaacttaagcatatcaa
>Anupama_indica_MH989590
---------------------------attaatgaa---tgaacttgatcagg---ctgt
tgctggtccttca---gggggc-at-----cgtgcacgcct-gatcattg-tttctt---
--ta--acc----acctgtgcacc-ttttgtaga--------------------------
------------------------------------------------------------
-------------------------------------------------------ctttt
gaggggttgccgtcgctttc--gtgtgaagccggctcttcttgtgatcatg---------
------------tctatgtt-tttc--tttta-tataccca------agta-tca---ga
atgt---tgtctgggcc-----ttttgtgcct---------ttaatg-atgttat---ac
aactttcaacaacggatctcttggctctcgcatcgatgaagaacgcagcgaaatgcgata
agtaatgtgaattgcagaa-ttcagtgaatcatcgaatctttgaacgcaccttgcgctcc
tt-ggtattccgaggagcatgcctgtttgagtgtc-atgatatattctc---------aa
atgttatcatcgt-----------------tgatggtaaggtttggattgtggaa-----
------------------------------------------------------------
------------------------------------------------------------
------------------------------------------------------------
--------------------------------------ggtt------------------
----------------------------------------------------------
>Anupama_indica_MH989587
-------------------ggaggatcattaatgaa---tgaacttgatcagg---ctgt
tgctggtccttca---gggggc-at-----cgtgcacgcct-gatcattg-tttctt---
--ta--acc----acctgtgcacc-ttttgtaga--------------------------
------------------------------------------------------------
-------------------------------------------------------ctttt
gaggggttgccgtcgctttc--gtgtgaagccggctcttcttgtgatcatg---------
------------tctatgtt-tttc--tttta-tataccca------agta-tca---ga
atgt---tgtctgggcc-----ttttgtgcct---------ttaatg-atgttat---ac
aactttcaacaacggatctcttggctctcgcatcgatgaagaacgcagcgaaatgcgata
agtaatgtgaattgcagaa-ttcagtgaatcatcgaatctttgaacgcaccttgcgctcc
tt-ggtattccgaggagcatgcctgtttgagtgtc-atgatatattctc---------aa
atgttatcatcgt-----------------tgatggtaaggtttggattgtggaa-----
------------------------------------------------------------
------------------------------------------------------------
------------------------------------------------------------
--------------------------------------ggttg-----------------
----------------------------------------------------------
>Anupama_indica_MH989589
-------------------ggaggatcattaatgaa---tgaacttgatcagg---ctgt
tgctggtccttca---gggggc-at-----cgtgcacgcct-gatcattg-tttctt---
--ta--acc----acctgtgcacc-ttttgtaga--------------------------
------------------------------------------------------------
-------------------------------------------------------ctttt
gaggggttgccgtcgctttc--gtgtgaagccggctcttcttgtgatcatg---------
------------tctatgtt-tttc--tttta-tataccca------agta-tca---ga
atgt---tgtctgggcc-----ttttgtgcct---------ttaatg-atgttat---ac
aactttcaacaacggatctcttggctctcgcatcgatgaagaacgcagcgaaatgcgata
agtaatgtgaattgcagaa-ttcagtgaatcatcgaatctttgaacgcaccttgcgctcc
tt-ggtattccgaggagcatgcctgtttgagtgtc-atgatatattctc---------aa
atgttatcatcgt-----------------tgatggtaaggtttggattgtggaa-----
------------------------------------------------------------
------------------------------------------------------------
------------------------------------------------------------
--------------------------------------gggt------------------
----------------------------------------------------------
>Anupama_indica_MH989588
------------------------atcattaatgaa---tgaacttgatcagg---ctgt
tgctggtccttca---gggggc-at-----cgtgcacgcct-gatcattg-tttctt---
--ta--acc----acctgtgcacc-ttttgtaga--------------------------
------------------------------------------------------------
-------------------------------------------------------ctttt
gaggggttgccgtcgctttc--gtgtgaagccggctcttcttgtgatcatg---------
------------tctatgtt-tttc--tttta-tataccca------agta-tca---ga
atgt---tgtctgggcc-----ttttgtgcct---------ttaatg-atgttat---ac
aactttcaacaacggatctcttggctctcgcatcgatgaagaacgcagcgaaatgcgata
agtaatgtgaattgcagaa-ttcagtgaatcatcgaatctttgaacgcaccttgcgctcc
tt-ggtattccgaggagcatgcctgtttgagtgtc-atgatatattctc---------aa
atgttatcatcgt-----------------tgatggtaaggtttggattgtggaa-----
------------------------------------------------------------
------------------------------------------------------------
------------------------------------------------------------
--------------------------------------gggtt-----------------
----------------------------------------------------------
>Callistosporium_elaeodes_MN017506
ttccgtaggtgaacctgcggaaggatcattagtgaa---tagacttggtcaag---ttgt
tgctggtctct-----agagac-a------tgtgcacactt-ggctcttg-ttgtta---
---a--ccc----acctgtgcacttttttgtgaacttgaaa-------------------
------------------------------------------------------------
---------------------------------------------------------aac
aaggaatggctgtcattg-----------acaggtttttcc------------------t
tttcag------ttcatgtt------attata-catacccattttgacata-ttat-gga
atgtg--attttggac----attttaatgccta--------ataaa--ctataac---at
aactttcaacaacggatctcttggctctcgcatcgatgaagaacgcagcgaaatgcgata
agtaatgtgaattgcagaa-ttcagtgaatcatcgaatttttgaacgcaccttgcactcc
tt-ggtattccgaggagtatgcctgtttgagtgtc-atgaaa--ttctc---------aa
tccctttgaatttattgttg--------------aggggaatttggatgatggaa-----
gtttgcaggctttttgtcct--------------taaagtctgctcttcttaaatgcatt
agcaag-----gactttaa-------------a----c-cttg-gtctgataat------
--------ttcattcatgtccaa---tggtttc-aa---att-----------agttgcc
ctgcttgga--aaaa----------attatat----------------------------
-tgattt---------------------------------------------------
>Callistosporium_elaeodes_MN017505
ttccgtaggtgaacctgcggaaggatcattagtgaa---tagacttggtcaag---ttgt
tgctggtctct-----agagac-a------tgtgcacactt-ggctcttg-ttgtta---
---a--ccc----acctgtgcacttttttgtgaacttgaaa-------------------
------------------------------------------------------------
---------------------------------------------------------aac
aaggaatggctgtcattg-----------acaggtttttcc------------------t
tttcag------ttcatgtt------attata-catacccattttgacata-ttat-gga
atgtg--attttggac----attttaatgccta--------ataaa--ctataac---at
aactttcaacaacggatctcttggctctcgcatcgatgaagaacgcagcgaaatgcgata
agtaatgtgaattgcagaa-ttcagtgaatcatcgaatttttgaacgcaccttgcactcc
tt-ggtattccgaggagtatgcctgtttgagtgtc-atgaaa--ttctc---------aa
tccctttgaatttattgttg--------------aggggaatttggatgatggaa-----
gtttgcaggctttttgtcct--------------taaagtctgctcttcttaaatgcatt
agcaag-----gactttaa-------------a----c-cttg-gtctgataat------
--------ttcattcatgtccaa---tggtttc-aa---att-----------agttgcc
ctgcttgga--aaaa----------attatat----------------------------
-tgattt---------------------------------------------------
>Callistosporium_elaeodes_MN017504
ttccgtaggtgaacctgcggaaggatcattagtgaa---tagacttggtcaag---ttgt
tgctggtctct-----agagac-a------tgtgcacactt-ggctcttg-ttgtta---
---a--ccc----acctgtgcacttttttgtgaacttgaaa-------------------
------------------------------------------------------------
---------------------------------------------------------aac
aaggaatggctgtcattg-----------acaggtttttcc------------------t
tttcag------ttcatgtt------attata-catacccattttgacata-ttat-gga
atgtg--attttggac----attttaatgccta--------ataaa--ctataac---at
aactttcaacaacggatctcttggctctcgcatcgatgaagaacgcagcgaaatgcgata
agtaatgtgaattgcagaa-ttcagtgaatcatcgaatttttgaacgcaccttgcactcc
tt-ggtattccgaggagtatgcctgtttgagtgtc-atgaaa--ttctc---------aa
tccctttgaatttattgttg--------------aggggaatttggatgatggaa-----
gtttgcaggctttttgtcct--------------taaagtctgctcttcttaaatgcatt
agcaag-----gactttaa-------------a----c-cttg-gtctgataat------
--------ttcattcatgtccaa---tggtttc-aa---att-----------agttgcc
ctgcttgga--aaaa----------attatat----------------------------
-tgattt---------------------------------------------------
>Callistosporium_elegans_MN017513
ttccgtaggtgaacctgcggaaggatcattagtgaa---tgaacttggtcaag---ttgt
tgctggtcttc-----a-agac-a------tgtgcacgctt-ggcttttgttttc-----
--ta--acc----acctgtgcacc-ttttgtagacttggagtttttgaaa------catt
ttgtttcg----------------------------------------------------
---------------------------------------------------------tgt
ggggaattgc-------------------gttagctttccttgtc--------------c
ctccag------tctatgtt-t-------tta-tataccct--tttgaatg-taa--aga
acgt---gtattgggc----ttttctaagcct---------ttaaa--acat-at---ac
aactttcaacaacggatctcttggctctcgcatcgatgaagaacgcagcgaaatgcgata
agtaatgtgaattgcagaa-ttcagtgaatcatcgaatctttgaacgcaccttgcgctcc
tt-ggtattccgaggagcatgcctgtttgagtgtc-atgaaa--ttctc---------aa
acc-tttcattaaattattt----------tattggaaggatttggatgtggaag-----
-cttgcggg-cctttca-----------------taaggtcggctcttcttaaatgtatt
agcaag-----gatctatc-----ttatgctgg----t-c--------------------
------------------------------------------------------------
------------------------------------------------------------
----------------------------------------------------------
>Callistosporium_elegans_MN017514
ttccgtaggtgaacctgcggaaggatcattagtgaa---tgaacttggtcaag---ttgt
tgctggtcttc-----a-agac-a------tgtgcacgctt-ggcttttgttttc-----
--ta--acc----acctgtgcacc-ttttgtagacttggagtttttgaaa------catt
ttgtttcg----------------------------------------------------
---------------------------------------------------------tgt
ggggaattgc-------------------gttagctttccttgtc--------------c
ctccag------tctatgtt-t-------tta-tataccct--tttgaatg-taa--aga
acgt---gtattgggc----ttttctaagcct---------ttaaa--acat-at---ac
aactttcaacaacggatctcttggctctcgcatcgatgaagaacgcagcgaaatgcgata
agtaatgtgaattgcagaa-ttcagtgaatcatcgaatctttgaacgcaccttgcgctcc
tt-ggtattccgaggagcatgcctgtttgagtgtc-atgaaa--ttctc---------aa
acc-tttcattaaattattt----------tattggaaggatttggatgtggaag-----
-cttgcggg-cctttca-----------------taaggtcggctcttcttaaatgtatt
agcaag-----gatctatc-----ttatgctgg----t-cttg-gtgtgataa-------
---------ttatctatg-ccat---tgacttg-ag---ac-------------gtgatc
cagcttttt-------------------------------tc--aatatca--------t
ttgactt---------------------------------------------------
>Callistosporium_elegans_MN017511
ttccgtaggtgaacctgcggaaggatcattagtgaa---tgaacttggtcaag---ttgt
tgctggtcttc-----a-agac-a------tgtgcacgctt-ggcttttg-tttc-----
--ta--acc----acctgtgcacc-tttggtagacttggagtttttgaaa------catt
ttgtttcg----------------------------------------------------
---------------------------------------------------------tgt
ggggaattgc-------------------kttagctttccttgtc--------------c
ctccag------tctatgtt-t-------tta-tataccct--tttgaatg-taa--aga
acgt---gtattgggc----ttttctaagcct---------ttaaa--acat-at---ac
aactttcaacaacggatctcttggctctcgcatcgatgaagaacgcagcgaaatgcgata
agtaatgtgaattgcagaa-ttcagtgaatcatcgaatctttgaacgcaccttgcgctcc
tt-ggtattccgaggagcatgcctgtttgagtgtc-atgaaa--ttctc---------aa
acc-tttcattaaattatct----------tattggaaggatttggatgtggaag-----
-cttgcggg-cctttca-----------------taaggtcggctcttcttaaatgtatt
agcaag-----gatctatc-----ttatgttgg----t-cttg-gtgtgataa-------
---------ttatctatg-ccat---tgacttg-ag---ac-------------gtgatc
cagcttttt-------------------------------tc--aatatca--------t
ttgactt---------------------------------------------------
>Callistosporium_elegans_MN017512
ttccgtaggtgaacctgcggaaggatcattagtgaa---tgaacttggtcaag---ttgt
tgctggtcttc-----a-agac-a------tgtgcacgctt-ggcttttg-tttc-----
--ta--acc----acctgtgcacc-ttttgtagacttggagtttttgaaa------catt
ttgtttcg----------------------------------------------------
---------------------------------------------------------tgt
ggggaattgc-------------------gttagctttccttgtc--------------c
ctccag------tctatgtt-t-------tta-tataccct--tttgaatg-taa--aga
acgt---gtattgggc----ttttctaagcct---------ttaaa--ayat-at---ac
aactttcaacaacggatctcttggctctcgcatcgatgaagaacgcagcgaaatgcgata
agtaatgtgaattgcagaa-ttcagtgaatcatcgaatctttgaacgcaccttgcgctcc
tt-ggtattccgaggagcatgcctgtttgagtgtc-atgaaa--ttctc---------aa
acc-tttcattaaattattt----------tattggaaggatttggatgtggaag-----
-cttgcggg-cctttca-----------------taaggtcggctcttcttaaatgtatt
agcaag-----gatctatc-----ttatgctgg----t-cttg-gtgtgataa-------
---------ttatctatg-ccat---tgacttg-ag---ay-------------gtgatc
cagcttttt-------------------------------tc--aatatca--------t
ttgactt---------------------------------------------------
>Callistosporium_elegans_MN017509
------------------------------------------------------------
------------------------------------------------------------
------------------------------------------------------------
------------------------------------------------------------
------------------------------------------------------------
------------------------------------------------------------
------------------------------ta-tataccct--tttgaatg-taa--aga
acgt---gtattgggc----ttttctaagcct---------ttaaa--acat-at---ac
aactttcaacaacggatctcttggctctcgcatcgatgaagaacgcagcgaaatgcgata
agtaatgtgaattgcagaa-ttcagtgaatcatcgaatctttgaacgcaccttgcgctcc
tt-ggtattccgaggagcatgcctgtttgagtgtc-atgaaa--ttctc---------aa
acc-tttcattaatttattt----------tattggaaggatttggatgtggaag-----
-cttgcggg-cctttca-----------------taaggtcggctcttcttaaatgtatt
agcaag-----gatctatc-----ttatgctgg----t-cttg-gtgtgataa-------
---------ttatctatg-ccat---tgacttg-ag---at-------------gtgatc
tagcttttt-------------------------------tg--aatatca--------t
ttgactt---------------------------------------------------
>Callistosporium_elegans_MF100991
--------------ctgcgga-ggatcattagtgaa---tgaacttggtcaag---ttgt
tgctggtcttc-----a-agac-a------tgtgcacgctt-ggcttttg-tttc-----
--ta--acc----acctgtgcacc-tttggtagacttggagtttttgaaa------catt
ttgtttcg----------------------------------------------------
---------------------------------------------------------tgt
ggggaattgt-------------------gttagctttccttgtc--------------c
ctccag------tctatgtt-t-------tta-tataccct--tttgaatg-taa--aga
acgt---gtattgggc----ttttctaagcct---------ttaaa--acat-at---ac
aactttcaacaacggatctcttggctctcgcatcgatgaagaacgcagcgaaatgcgata
agtaatgtgaattgcagaa-ttcagtgaatcatcgaatctttgaacgcaccttgcgctcc
tt-ggtattccgaggagcatgcctgtttgagtgtc-atgaaa--ttctc---------aa
acc-tttcattaaattactt----------tattggaaggatttggatgtggaag-----
-cttgcggg-cctttca-----------------taaggtcggctcttcttaaatgtatt
agcaag-----gatctatc-----ttatgttgg----t-cttg-gtgtgataa-------
---------ttatctatg-ccat---tgacttg-ag---ac-------------gtgatc
cagcttttt-------------------------------tc--aatatca--------t
ttgacttctt------------------------------------------------
>Callistosporium_pinicola_MN017521
ttccgtaggtgaacctgcggaaggatcattattgaa---tgaactcggtcatg---ctgt
tgctggtctcc-----agggac-a------tgtgcacgctt-ggctcttg-tttc-----
--tt--acc----acctgtgcacc-ttttgtagacctggagctttgaaa-------cttt
tggtttcg----------------------------------------------------
---------------------------------------------------------tgt
ggggagttgc-------------------agtagctttccctgtc--------------c
ctccgg------tctatgat-tt------tta-tatacccc--ttgaaatg-taa--aga
atgt---tcattgggct---ttttttaagcct---------ataaaa-atat-at---ac
aactttcaacaacggatctcttggctctcgcatcgatgaagaacgcagcgaaatgcgata
agtaatgtgaattgcagaa-ttcagtgaatcatcgaatctttgaacgcaccttgcgctcc
tt-ggtattccgaggagcatgcctgtttgagtgtc-atgaaa--ttctc---------aa
atc-tcttattatttttt------------taataagggaatttggatgtggaag-----
-cttgcggg-cctctga-----------------tgaggtcggctcttcttaaatacatt
agcaag-----gacctatc-----ttttgctgg----c-cttg-gtgtgataa-------
---------ttatctacg-ccat---tggctca-ag---at-------------gtggtc
tggctctcc--aacc----------gtccttttcgag-ggac--aacc------------
----------------------------------------------------------
>Callistosporium_pinicola_MN017522
ttccgtaggtgaacctgcggaaggatcattattgaa---tgaactcggtcatg---ctgt
tgctggtctcc-----agggac-a------tgtgcacgctt-ggctcttg-tttc-----
--tt--acc----acctgtgcacc-ttttgtagacctggagctttgaaa-------cttt
tggtttcg----------------------------------------------------
---------------------------------------------------------tgt
ggggagttgc-------------------agtagctttccctgtc--------------c
ctccgg------tctatgat-tt------tta-tatacccc--ttgaaatg-taa--aga
atgt---tcattgggct---ttttttaagcct---------ataaaa-atat-at---ac
aactttcaacaacggatctcttggctctcgcatcgatgaagaacgcagcgaaatgcgata
agtaatgtgaattgcagaa-ttcagtgaatcatcgaatctttgaacgcaccttgcgctcc
tt-ggtattccgaggagcatgcctgtttgagtgtc-atgaaa--ttctc---------aa
atc-tcttattatttttt------------taataagggaatttggatgtggaag-----
-cttgcggg-cctctga-----------------tgaggtcggctcttcttaaatacatt
agcaag-----gacctatc-----ttttgctgg----c-cttg-gtgtgataa-------
---------ttatctacg-ccat---tggctca-ag---at-------------gtggtc
tggctctcc--aacc----------gtccttttcgag-ggac--aacctga--------a
ttgacact--------------------------------------------------
>Callistosporium_pinicola_MN017520
ttccgtaggtgaacctgcggaaggatcattattgaa---tgaactcggtcatg---ctgt
tgctggtctcc-----agggac-a------tgtgcacgctt-ggctcttg-tttc-----
--tt--acc----acctgtgcacc-ttttgtagacctggagctttgaaa-------cttt
tggtttcg----------------------------------------------------
---------------------------------------------------------tgt
ggggagttgc-------------------agtagctttccctgtc--------------c
ctccgg------tctatgat-tt------tta-tatacccc--ttgaaatg-taa--aga
atgt---tcattgggct---ttttttaagcct---------ataaaa-atat-at---ac
aactttcaacaacggatctcttggctctcgcatcgatgaagaacgcagcgaaatgcgata
agtaatgtgaattgcagaa-ttcagtgaatcatcgaatctttgaacgcaccttgcgctcc
tt-ggtattccgaggagcatgcctgtttgagtgtc-atgaaa--ttctc---------aa
atc-tcttattatttttt------------taataagggaatttggatgtggaag-----
-cttgcggg-cctctga-----------------tgaggtcggctcttcttaaatacatt
agcaag-----gacctatc-----ttttgctgg----c-cttg-gtgtgataa-------
---------ttatctacg-ccat---tggctca-ag---at-------------gtggtc
tggctctcc--aacc----------gtccttttcgag-ggac--aacctga--------a
ttgacact--------------------------------------------------
>Callistosporium_pinicola_MN017519
ttccgtaggtgaacctgcggaaggatcattattgaa---tgaactcggtcatg---ctgt
tgctggtctcc-----agggac-a------tgtgcacgctt-ggctcttg-tttc-----
--tt--acc----acctgtgcacc-ttttgtagacctggagctttgaaa-------cttt
tggtttcg----------------------------------------------------
---------------------------------------------------------tgt
ggggagttgc-------------------agtagctttccctgtc--------------c
ctccgg------tctatgat-tt------tta-tatacccc--ttgaaatg-taa--aga
atgt---tcattgggct---ttttttaagcct---------ataaaa-atat-at---ac
aactttcaacaacggatctcttggctctcgcatcgatgaagaacgcagcgaaatgcgata
agtaatgtgaattgcagaa-ttcagtgaatcatcgaatctttgaacgcaccttgcgctcc
tt-ggtattccgaggagcatgcctgtttgagtgtc-atgaaa--ttctc---------aa
atc-tcttattatttttt------------taataagggaatttggatgtggaag-----
-cttgcggg-cctctga-----------------tgaggtcggctcttcttaaatacatt
agcaag-----gacctatc-----ttttgctgg----c-cttg-gtgtgataa-------
---------ttatctacg-ccat---tggctca-ag---at-------------gtggtc
tggctctcc--aacc----------gtccttttcgag-ggac--aacctga--------a
ttgacacttt------------------------------------------------
>Callistosporium_sp__ECV5506_KU058492
ttccgtaggtgaacctgcggaaggatcattatygaa---tgaacttggtcatg---ctgt
tgctggtctct-----agggac-a------tgtgcacgctt-ggctcttg-tttc-----
--tt--acc----acctgtgcacc-ttttgtaggcctggagctttgaaa-------cttt
tggtttcg----------------------------------------------------
---------------------------------------------------------tgt
ggggagttgc-------------------aatagctttccctgtc--------------c
ctccgg------tctatgat-tt------tta-tatacccc--ttgaaatg-taa--aga
atgt---tcattgggc----tttttraagcct---------ataaaa-atat-at---ac
aactttcaacaacggatctcttggctctcgcatcgatgaagaacgcagcgaaatgcgata
agtaatgtgaattgcagaa-ttcagtgaatcatcgaatctttgaacgcaccttgcgctcc
tt-ggtattccgaggagcatgcctgtttgagtgtc-atgaaa--ttctc---------aa
atc-tcttattatttttt-------------aataagggaatttggatgtggaag-----
-cttgcggg-cctctga-----------------tgaggtcggctcttcttaaatacatt
agcaag-----gacctatc-----ttttgctgg----c-cttg-gtgtgataa-------
---------ttatctacg-ccat---tggctca-ag---at-------------gtggtc
tggctctcc--aatc----------gtccttttcgag-ggac--aatct-a--------a
ttgacacytttg--acctcaaatcaggta-----------------------------
>Callistosporium_graminicolor_DQ484065
-------------------------------gcgaa---taaacttggtcaag---ctgt
tgctggtcctt-----agggac-a------tgtgcacgctc-gactctcg-tttc-----
--ta--acc----acctgtgcacc-ttttgtagacctggagtctttgaaac----ctttt
tggtttcg----------------------------------------------------
---------------------------------------------------------caa
ggggatttgc-------------------gttagctttccctgtac-------------c
ctccgg------tctatgtt-ttt---tatta-tatacccc--taaaaatg-taa--aga
atgt---gtatcgggc----tttttcaagcct---------ataaaa-atat-at---ac
aactttcaacaacggatctcttggctctcgcatcgatgaagaacgcagcgaaatgcgata
agtaatgtgaattgcagaa-ttcagtgaatcatcgaatctttgaacgcaccttgcgctcc
tt-ggtattccgaggagcatgcctgtttgagtgtc-atgaaa--ttctc---------aa
acc-tttcattatttttt------------taatgagagagtttggatgtggaag-----
-----------------------------------------------ttt----------
------------------------------------------------------------
------------------------------------------------------------
------------------------------------------------------------
----------------------------------------------------------
>Callistosporium_luteo_olivaceum_MN017518
ttccgtaggtgaacctgcggaaggatcattagcgaa---tgaacttggtcaag---ctgt
tgctggtcttt-----agggac-a------tgtgcacgcta-ggctcttg-tttc-----
--ta--acc----acctgtgcacc-ttttgtagacttagagtttt---------------
------------------------------------------------------------
----------------------------------------------------------aa
ggggatttgc-------------------gttagcttttcctgtag-------------g
ctctgg------tctatgtt-t-------tta-ttataccc-tttaaaatg-taa--aga
atgt---gtagtgggc--------gcaagcct---------ataaaa-atat-at---ac
aactttcaacaacggatctcttggctctcgcatcgatgaagaacgcagcgaaatgcgata
agtaatgtgaattgcagaa-ttcagtgaatcatcgaatctttgaacgcaccttgcgctcc
tt-ggtattccgaggagcatgcctgtttgagtgtc-atgaaa--ttctc---------aa
acc-tttcattatttttt-------------aatgagagagtttggatgtggaag-----
-tttgcggg-tctctagaa-------------atggaggtcggctcttctcaaatgcatt
agcaag-----gaccttatcc---ttttgttgg----c-cttg-gtgtgataa-------
---------ttatctatg-ccat---tggcttt-aggatgt-------------ggggtt
tggctttct--aatg---------agtctcccttggg-gaac--aatat-t--------t
----------------------------------------------------------
>Callistosporium_luteo_olivaceum_MN017516
ttccgtaggtgaacctgcggaaggatcattagcgaa---tgaacttggtcaag---ctgt
tgctggtcttt-----agggac-a------tgtgcacgcta-ggctcttg-tttc-----
--ta--acc----acctgtgcacc-ttttgtagacttagagtttt---------------
------------------------------------------------------------
----------------------------------------------------------aa
ggggatttgc-------------------gttagcttttcctgtag-------------g
ctctgg------tctatgtt-t-------tta-ttataccc-tttaaaatg-taa--aga
atgt---gtagtgggc--------gcaagcct---------ataaaa-atat-at---ac
aactttcaacaacggatctcttggctctcgcatcgatgaagaacgcagcgaaatgcgata
agtaatgtgaattgcagaa-ttcagtgaatcatcgaatctttgaacgcaccttgcgctcc
tt-ggtattccgaggagcatgcctgtttgagtgtc-atgaaa--ttctc---------aa
acc-tttcattatttttt-------------aatgagagagtttggatgtggaag-----
-tttgcggg-tctctagaa-------------atggaggtcggctcttctcaaatgcatt
agcaag-----gaccttatcc---ttttgttgg----c-cttg-gtgtgataa-------
---------ttatctatg-ccat---tggcttt-aggatgt-------------ggggtt
tggctttct--aatg---------agtctcccttggg-gaac--aatat-t---------
----------------------------------------------------------
>Callistosporium_xanthophyllum_JF907781
ttccgtaggtgaacctgcggaaggatcattagcgaa---tgaacttggtcaag---ctgt
tgctggtcttt-----agggac-a------tgtgcacgcta-ggctcttg-tttc-----
--ta--acc----acctgtgcacc-ttttgtagacttagagtttt---------------
------------------------------------------------------------
----------------------------------------------------------aa
ggggatttgc-------------------gttagcttttcctgtag-------------g
ctctgg------tctatgtt-t-------tta-ttataccc-tttaaaatg-taa--aga
atgt---gtagtgggc--------gcaagcct---------ataaaa-atat-at---ac
aactttcaacaacggatctcttggctctcgcatcgatgaagaacgcagcgaaatgcgata
agtaatgtgaattgcagaa-ttcagtgaatcatcgaatctttgaacgcaccttgcgctcc
tt-ggtattccgaggagcatgcctgtttgagtgtc-atgaaa--ttctc---------aa
acc-tttcattatttttt-------------aatgagagagtttggatgtggaag-----
-tttgcggg-tctctagaa-------------atggaggtcggctcttctcaaatgcatt
agcaag-----gaccttatcc---ttttgttgg----c-cttg-ttgtgataa-------
---------ttatctatg-ccat---tggcttt-aggatgt-------------ggggtt
tggctttct--aatg---------agtctcccctggg-gaac--aatat-t--------t
ctgatacctttg--acctcaaatcaggtaggactacccgctgaacttaagcatatcaa
>Callistosporium_xanthophyllum_AF325667
-------------cctgcggaaggatcattagcgaa---tgaacttggtcaag---ctgt
tgctggtcttt-----agggac-a------tgtgcacgcta-ggctcttg-tttc-----
--ta--acc----acctgtgcacc-ttttgtagacttagagtttt---------------
------------------------------------------------------------
----------------------------------------------------------aa
ggggatttgc-------------------gttagcttttcctgtag-------------g
ctctgg------tctatgtt-t-------tta-ttataccc-tttaaaatg-taa--aga
atgt---gtagtgggc--------gcaagcct---------ataaaa-atat-at---ac
aactttcaacaacggatctcttggctctcgcatcgatgaagaacgcagcgaaatgcgata
agtaatgtgaattgcagaa-ttcagtgaatcatcgaatctttgaacgcaccttgcgctcc
tt-ggtattccgaggagcatgcctgtttgagtgtc-atgaaa--ttctc---------aa
acc-tttcattatttttt-------------aatgagagagtttggatgtggaag-----
-tttgcggg-tctctagaa-------------atggaggtcggctcttctcaaatgcatt
agcaag-----gaccttatcc---ttttgttgg----c-cttg-gtgtgataa-------
---------ttatctatg-ccat---tggcttt-aggatgt-------------ggggtt
tggctttct--aatg---------agtctccc-tggg-gaac--aatat-t--------t
ctgatacctttg--acctcaaatcaggtaggactacccgctgaacttaa---------
>Callistosporium_luteo_olivaceum_AF325666
----------gaacctgcggaaggatcattagcgaa---tgaacttggtcaag---ctgt
tgctggtcctt-----agggac-a------tgtgcacgcta-gactcttg-tttc-----
--ta--acc----acctgtgcacc-ttttgtagacttagagttttt--------------
------------------------------------------------------------
---------------------------------------------------------aaa
ggggatttgc-------------------gctagcttttcctgtag-------------g
ctctgg------tctatgtt-t-------tta-tataccct-tctaaaatg-taa--aga
atgt---gtattgggct---ttttgcaagcct---------ataaaa-atat-at---ac
aactttcaacaacggatctcttggctctcgcatcgatgaagaacgcagcgaaatgcgata
agtaatgtgaattgcagaa-ttcagtgaatcatcgaatctttgaacgcaccttgcgctcc
tt-ggtattccgaggagcatgcctgtttgagtgtc-atgaaa--ttctc---------aa
acc-tttcattatttttt------------taatgagagagtttggatgtggaag-----
-tttgcggg-tctctagaa-------------atggaggtcggctcttctcaaatgcatt
agcaag-----gaccttatcc---ttttgttgg----c-cttg-gtgtgataa-------
---------ttatctatg-ccat---tggcttt-aggatgt--------------gggtt
tggctttct--aatg---------agtctccttcggg-ggac--aatat----------t
ctgatacctttg--acctcaaatcaggtaggactacccgctgaacttaa---------
>Callistosporium_luteo_olivaceum_MH211838
-----------------------gatcattagcgaa---tgaacttggtcaag---ctgt
tgctggtcctt-----agggac-a------tgtgcacgcta-gactcttg-tttc-----
--ta--acc----acctgtgcacc-ttttgtagacttagagttttt--------------
------------------------------------------------------------
---------------------------------------------------------aaa
ggggatttgc-------------------gctagcttttcctgtag-------------g
ctctgg------tctatgtt-t-------tta-tataccct-tctaaaatg-taa--aga
atgt---gtattgggct---ttttgcaagcct---------ataaaa-atat-at---ac
aactttcaacaacggatctcttggctctcgcatcgatgaagaacgcagcgaaatgcgata
agtaatgtgaattgcagaa-ttcagtgaatcatcgaatctttgaacgcaccttgcgctcc
tt-ggtattccgaggagcatgcctgtttgagtgtc-atgaaa--ttctc---------aa
acc-tttcattatttttt------------------------------------------
------------------------------------------------tt----------
------------------------------------------------------------
------------------------------------------------------------
------------------------------------------------------------
----------------------------------------------------------
>Callistosporium_sp__KY462690
-----------------------------------a---tgaacttggtcaag---ctgt
tgctggtcctt-----agggac-a------tgtgcacgctg-gactcttg-tttct----
--ta--acc----acctgtgcacc-ttttgtagacctagagtttc---------------
------------------------------------------------------------
----------------------------------------------------------ca
agggatttgc-------------------gttagcttttcctgtaac------------g
ctctgg------tctatgtt-t-------tta-tataccccttttaaaatg-taa--aga
atgt---gtattgggct---tttttcaagcct---------ataaaatatat-at---ac
aactttcaacaacggatctcttggctctcgcatcgatgaagaacgcagcgaaatgcgata
agtaatgtgaattgcagaa-ttcagtgaatcatcgaatctttgaacgcaccttgcgctcc
tt-ggtattccgaggagcatgcctgtttgagtgtc-atgaaa--ttctc---------aa
accttttcattatttatt-------------aatggaaaagtttggatgtggaag-----
-tctgcggg-tctctagaa-------------atggaggtcggctcttctcaaatgcatt
agcaag-----gaccttatcc--tttttgttgg----c-cttg-gtgtgataa-------
---------ttatctatg-ccat---tggcttg-aggatgt-------------ggggtt
tggctttct--aatg----------gtctcctttgcg-ggac--aatat-t--------t
ctgatacctttg--acctcaaat-----------------------------------
>Pleurocollybia_sp__MEL_2363162_KP311477
ttccgtaggtgaacctgcggaaggatcattagtgaa---tgaacttggtcaag---ctgt
tgctggtcctt-----agggac-a------tgtgcacgctg-gactcttg-tttct----
--ta--acc----acctgtgcacc-ttttgtagacctagagtttc---------------
------------------------------------------------------------
----------------------------------------------------------ca
agggatttgc-------------------gttggcttttcctgtaac------------g
ctctgg------tctatgtt-t-------ttattatacccc-tttgaaatg-taa--aga
atgt---ttattgggct---tttttcaagcct---------ataaaatatat-at---ac
aactttcaacaacggatctcttggctctcgcatcgatgaagaacgcagcgaaatgcgata
agtaatgtgaattgcagaa-ttcagtgaatcatcgaatctttgaacgcaccttgcgctcc
tt-ggtattccgaggagcatgcctgtttgagtgtc-atgaaa--ttctc---------aa
accttttcattatttatt-------------aatggaaaagtttggatgtggaag-----
-tctgcggg-tctctagaa-------------atggaggtcggctcttctcaaatgcatt
agcaag-----gaccttatcc--tttttgttgg----c-cttg-gtgtgataa-------
---------ttatctatg-ccat---tggcttg-aggatgt--------------gggtt
tggctttct--aatg----------gtctcctttgcg-agac--aatat-t--------t
ctgatacctttg--acctcaaatcaggtaggactacccgctgaacttaa---------
>Callistosporium_praemultifolium_MN017524
ttccgtaggtgaacctgcggaaggatcattattgaa---taaacttggttgag---ttgt
tgctggtcctt-----agggac-a------tgtgcacgctt-ggctattg-tttc-----
--ta--acc-----cctgtgcacc-ttatgtagacttggagt------------------
------------------------------------------------------------
-----------------------------------------------------------a
gtggaattgc-------------------gttagcttttcctgtc--------------t
ctcaag------tctatgtt-c-------tta-tatacccc-tttaaaatg-taa--tga
atgt---tttctgggc----ttttataagcct---------ataaa--atttaat---ac
aactttcaacaacggatctcttggctctcgcatcgatgaagaacgcagcgaaatgcgata
agtaatgtgaattgcagaa-ttcagtgaatcatcgaatctttgaacgcaccttgcgctcc
tt-ggtattccgaggagcatgcctgtttgagtgtc-atgaaa--ttctc---------aa
acc-tcttattatttttt------------taataaggggatttggacttggaag-----
-tttgcggg-cctcaca-----------------agaggtcggctcttcttaaatgcatt
agctag-----gacctatc-----ttttactgg----c-cttg-gtgtgataa-------
---------ttatctacg-ccat---gggttag-gg---at-------------ttggtt
tggctctct--aatc----------gtctcgt-taag-agac--aaaat-----------
--gacatttt------------------------------------------------
>Pleurocollybia_sp__TENN_059014_KY559342
ttccgtaggtgaacctgcggaaggatcattattgaa---taaacttggttaag---ctgt
tgctggttctt-----aggaac-a------tgtgcacgctt-ggctactg-tttt-----
--ta--acc-----cctgtgcacc-ttatgtagttctggagtcttttgaaa----caact
ctgtttcg----------------------------------------------------
---------------------------------------------------------cgt
ggggaattgt-------------------gtcagctttccctgtc--------------a
ctccag-----ttctatgtc-t-------tta-tataccct--ttcaaatg-taa--tga
atgt---cttctaggc----tttttaaagcct---------ataaaacttat------ac
aactttcaacaacggatctcttggctctcgcatcgatgaagaacgcagcgaaatgcgata
agtaatgtgaattgcagaa-ttcagtgaatcatcgaatctttgaacgcaccttgcgctcc
tt-ggtattccgaggagcatgcctgtttgagtgtc-atgaaa--ttctc---------aa
act-tcttactatttttt-----------ataataaggagatttggacttggaag-----
-tttgcggg-cctctcca----------------agaggtcggctcttcttaaatgcatt
agctag-----gacctatc-----ttttgctgg----c-cttg-gtgtgataa-------
---------ttatctatg-ccat---cggctcg-gg---at-------------gtggtt
tggctctct--aatc----------gtcttcc-tgtg-agac--aacat-----------
--gacatttttg--acctcaaatcaggtaggactacccgctgaacttaagcatatcaa
>Callistosporium_sp__MT858714
------------------------------------------acttggttgag---ttgt
tgctgatcctt-----agggat-a------tgtgcacgctt-ggctattg-tttc-----
--ta--aac----ccctgtgcacc-ttatgtagattcggagtctttattgaaa--cttta
ttgtttcg----------------------------------------------------
---------------------------------------------------------tgt
ggggaattgc-------------------gttagctgtccctgtt--------------t
ctccgg------tctatgtt-t-------tta-catacccc--tttaaatg-taa--tga
atgt--atttctaggct---ttttataagcct---------ataaaacttat------ac
aactttcaacaacggatctcttggctctcgcatcgatgaagaacgcagcgaaatgcgata
agtaatgtgaattgcagaa-ttcagtgaatcatcgaatctttgaacgcaccttgcgctcc
tt-ggtattccgaggagcatgcctgtttgagtgtc-atgaaa--ttctc---------aa
act-tcttattatttttata---------atgataaggggatttggatttggaag-----
-cttgcggg-cctcaat-----------------agaggtcggctcttcttaaatgcatt
agctag-----gacctatc-----ttttgctgg----c-cttg-gtgtgataa-------
---------ttatctacg-ccat---gggctcg-gg---at-------------atggtt
tggctttct--aatc----------gtctctt-ttcg-agac--aat-t-----------
--gacatttttg--acctcaaatcaggtaggactacccgctgaacttaagcatatcaa
>Callistosporium_pseudofelleum_EF416919
-------------------------------ttgaa---tgaacttggtcgag---ttgt
tgctggtcctt-----agggat-a------tgtgcacgctt-gactctcg-tttc-----
--ta--acc----acctgtgcacc-ttgtgtagaccggatttcat-------------tt
ttcttttgaaat------------------------------------------------
-----------------------------------------------gaaaggaaaattt
gggaattgcg-------------------attagcttttcctgttt-------------a
tcctgg------tctatgtt-t-------tta-tatacccc---tgaaatg-tat--aga
atgta-atttttgggc--------gtaagcct---------ataaaatatat-at---ac
aactttcaacaacggatctcttggctctcgcatcgatgaagaacgcagcgaaatgcgata
agtaatgtgaattgcagaa-ttcagtgaatcatcgaatctttgaacgcaccttgcgctcc
tt-ggtattccgaggagcatgcctgtttgagtgtc-atgaaa-tttctc---------aa
agt-tcttgtttattttttt---------aaacataggacatttggacttgggag-----
-tttgccgg-attctttat---------------tgaaatcggctcttctaaaatgtatt
agcaag-----gac----------ttttctaaa----c-cttg-gtgtgataa-------
---------ttatctacg-ccata-atggtttc-agaatat-------------atagtc
tagctctct--aatc----------gtcactt-ttag-tgac--aatta----------a
atgacatt--------------------------------------------------
>Callistosporium_pseudofelleum_HQ728533
-------------------------------ttgaa---tgaacttggtcgag---ttgt
tgctggtcctt-----agggat-a------tgtgcacgctt-gactctcg-tttc-----
--ta--acc----acctgtgcacc-ttgtgtagaccggatttcat-------------tt
ttcttttgaaat------------------------------------------------
-----------------------------------------------gaaaggaaaattt
gggaattgcg-------------------attagcttttcctgttt-------------a
tcctgg------tctatgtt-t-------tta-tatacccc---tgaaatg-tat--aga
atgta-atttttgggc--------gtaagcct---------ataaaatatat-at---ac
aactttcaacaacggatctcttggctctcgcatcgatgaagaacgcagcgaaatgcgata
agtaatgtgaattgcagaa-ttcagtgaatcatcgaatctttgaacgcaccttgcgctcc
tt-ggtattccgaggagcatgcctgtttgagtgtc-atgaaa-tttctc---------aa
agt-tcttgtttattttttt---------aaacataggacatttggacttgggag-----
-tttgccgg-attctttat---------------tgaaatcggctcttctaaaatgtatt
agcaag-----gac----------ttttctaaa----c-cttg-gtgtgataa-------
---------ttatctacg-ccata-atggtttc-agaatat-------------atagtc
tagctctct--aatc----------gtcactt-ttag-tgac--aatta----------a
atgacatt--------------------------------------------------
>Callistosporium_pseudofelleum_KX897421
ttccgtaggtgaacctgcggaaggatcattattgaa---tgaacttggtcgag---ytgt
tgctggtyctt-----agggat-a------tgtgcacgctt-gactctcg-tttc-----
--ta--acc----acctgtgcacc-ttgtgtagaccggakttcat-------------tt
ttcttttgaaat------------------------------------------------
-----------------------------------------------gaaagraaaattt
gggaattgcg-------------------attagcttttcctgttt-------------m
tcctgg------tctatgtt-t-------tta-tatacccc---tgaaatg-tat--aga
atgta-atttttgggc--------gtaagcct---------ataaaatatat-at---ac
aactttcaacaacggatctcttggctctcgcatcgatgaagaacgcagcgaaatgcgata
agtaatgtgaattgcagaa-ttcagtgaatcatcgaatctttgaacgcaccttgcgctcc
tt-ggtattccgaggagcatgcctgtttgagtgtc-atgaaa-tttctc---------aa
agt-tcttgtttattttttt---------aaacataggacatttggacttgggag-----
-tttgccgg-attctttat---------------tgaaatcggctcttctaaaatgtatt
agcaag-----gac----------ttttctaaa----c-cttg-gtgtgataa-------
---------ttatctacg-ccata-atggttty-agaatat-------------atagtc
tagctctct--aatc----------gtcactt-ttag-tgac--aatta----------a
atgacatttt-g--acctcaaatcaggtaggactacccgctgaacttaagcatatcaa
>Callistosporium_hesleri_HQ179664
-------------------------------atgaa---taaacttggtcaag---ttgt
tgctggtcttt-----agagac-a------tgtgcacactt-ggcttttg-tttt-----
--caa-acc----acctgtgcacctttttgtgaacttgaag-------------------
------------------------------------------------------------
---------------------------------------------------------gac
aaggaatgcctgtcattg-----------accgatttttcc------------------t
cttcag------ttcatgtt-ctt-----aca-cataatcaatttgaaata-taat-gga
atgt--gatttgggac----attttaatgccca--------ataaa--atataat---ac
aactttcaacaacggatctcttggctctcgcatcgatgaagaacgcagcgaaatgcgata
agtaatgtgaattgcagaa-ttcagtgaatcatcgaatttttgaacgcaccttgcactcc
tt-ggtattccgaggagtatgcctgtttgagtgtc-atgaaa--ttctcaatccctttaa
att-tcttgttga----------------------ggggaatttggatgatggaa-----
gtttgcagg-cttcttct----------------tcaagtctgctcttcttaaatgcatt
agcaag-----gattttta-----attttgaaa----c-cttg-gtctgataa-------
--------tttatctatgtccaa---tggtttt-aa---atc-----------agttgtc
ctgcttgga--aaga----------tttattt------tg--------------------
-----atttttg--acctcaaatcaggtaggactacccgctgaacttaagcatatcaa
>Callistosporium_imbricatum_HM105568
ttccgtaggtgaacctgcggaaggatcattattgaa---taaacctggtcaag---ctgt
tgctggttctt-----agggac-a------tgtgcacgctc-gactatcg-tttt-----
--ta--acc----ccctgtgcacc-ttgtgtagatctggagttttattgaa----acatt
ttgtttcg----------------------------------------------------
---------------------------------------------------------tgt
ggggaattgc-------------------attagctttccctgct--------------t
ctccgg------tctatgtt-ttt-----atattataccct--tttaaatg-tgaa-tga
atgt--atttctaggctt--tttttgaagcct---------ataaaa-atat-at---ac
aactttcaacaacggatctcttggctctcgcatcgatgaagaacgcagcgaaatgcgata
agtaatgtgaattgcagaa-ttcagtgaatcatcgaatctttgaacgcaccttgcgctcc
tt-ggtattccgaggagcatgcctgtttgagtgtc-atgaaa--ttctc---------aa
att-tcttattt---------------aacaaataagtgaatttggatttggaag-----
ttttgcggg-tctctcta-------------------gatcggctcttcttaaatgcatt
agctgg-----gacctatc-----ttttgctgg----c-cttg-gtgtgataa-------
---------ttatctacg-ccat---gggctcg-ag---at-------------gtggtt
tagctttct--aatc----------gtctatt------agac--aaa-------------
-tgacatttttg--acctcaaatcaggtaggactacccgctgaacttaagcatatcaa
>Pleurocollybia_sp__P_225_KR135359
-----------------------------------------aacctggtcaag---ctgt
tgctggttctt-----agggac-a------tgtgcacgctc-gactatcg-tttt-----
--ta--acc----ccctgtgcacc-ttgtgtagatctggagttttattgaa----acatt
ttgtttcg----------------------------------------------------
---------------------------------------------------------tgt
ggggaattgc-------------------attagctttccctgtt--------------t
ctccgg------tctatgtt-ttt-----atattataccct--tttaaatg-tgaa-tga
atgt--atttctaggctt--tttttgaagcct---------ataaaa-atat-at---ac
aactttcaacaacggatctcttggctctcgcatcgatgaagaacgcagcgaaatgcgata
agtaatgtgaattgcagaa-ttcagtgaatcatcgaatctttgaacgcaccttgcgctcc
tt-ggtattccgaggagcatgcctgtttgagtgtc-atgaaa--ttctc---------aa
att-tcttattt---------------aacaaataagtgaatttggatttggaag-----
ttttgcggg-tctctcta------------------------------------------
------------------------------------------------------------
------------------------------------------------------------
------------------------------------------------------------
----------------------------------------------------------
>Callistosporium_imbricatum_MF100955
ttccgtaggtgaacctgcggaaggatcattattgaa---taaacctggtcaag---ctgt
tgctggttctt-----agggac-a------tgtgcacgctt-gactatcg-tttt-----
--ta--acc----ccctgtgcacc-ttgtgtagatctggagttttattgaa----acatt
ttgtttcg----------------------------------------------------
---------------------------------------------------------tgt
ggggaattgc-------------------attagctttccctgtt--------------t
ctccgg------tctatgtt-ctt-----atattataccct--tttaaatg-tgaa-tga
atgt--atttctaggctttctttttgaagcct---------ataaaa-atat-at---ac
aactttcaacaacggatctcttggctctcgcatcgatgaagaacgcagcgaaatgcgata
agtaatgtgaattgcagaa-ttcagtgaatcatcgaatctttgaacgcaccttgcgctcc
tt-ggtattccgaggagcatgcctgtttgagtgtc-atgaaa--ttctc---------aa
att-tcttattt---------------aacaaataagtgaatttggatttggaag-----
ttttgcggg-tctctcta-------------------gatcggctcttcttaaatgcatt
agctgg-----gacctatc-----ttttgctgg----c-cttg-gtgtgataa-------
---------ttatctacg-ccat---gggctcg-ag---at-------------gtggtt
tagctttct--aatc----------gtctatt------agac--aaa-------------
-tgacatttttg--acctcaaatcaggtaggactacccgctga---------------
>Pseudolaccaria_fellea_MN017549
ttccgtaggtgaacctgcggaaggatcattaatgaa---tkaacttggcctgg---ttgc
tgctggtcctt-----tgggac-a------tgtgcacactt-ggctcttg-tttc-----
--ta--acc----acctgtgcacc-ttttgtagacttggggagttt----------gatt
atattcaag---------------------------------------------------
---------------------------------------------------------att
ggggtattgctgctgctttgcatcataaagccagctctccctgtgt-------------t
ccccag------tctatgtc-t-------tta-catactctgtaaaaaatg-tatg-aga
atgt---waacaaggc------ttttatgcct---------ttaaca-atat-at---ac
aactttcaacaacggatctcttggctctcgcatcgatgaagaacgcagcgaaatgcgata
agtaatgtgaattgcagaa-ttcagtgaatcatcgaatctttgaacgcaccttgcgctcc
tt-ggtattccgaggagcatgcctgtttgagtgtc-atgaaa--ttctc----------a
acc-ttttc-tacttttgta-------------aggaaaggcttggatgtggaag-----
-tctgcagg-cctcctag----------------tgaggtcagctcttctcaaatgcatt
agcagg-----acttttatc----attcactgg----t-cttg-gtgtgataa-------
---------ttatctacg-ccat---tgcca-a-ga--tgt-------------gtggtt
cagctttcc--aatt----------gtccctt----g-ggac--aactt-t--------c
ttgacaactt------------------------------------------------
>Pseudolaccaria_pachyphylla_KJ906504
--------------------------cattaatgaa---tgaacttggcctgg---ttgc
tgctggtcctt-----tgggac-a------tgtgcacactt-ggatcttg-tttc-----
--ta--acc----acctgtgcacc-ttttgtagacttggggagttt----------gatt
gtattcaag---------------------------------------------------
---------------------------------------------------------att
ggggtattgctgctgctttgcatcataaagccagctctccctgtgt-------------t
ccccag------tctatgtc-t-------tta-catactctgt--aaaatg-tatg-aga
atgt---taacaaggc------ttttatgcct---------ttaaca-atat-at---ac
aactttcaacaacggatctcttggctctcgcatcgatgaagaacgcagcgaaatgcgata
agtaatgtgaattgcagaa-ttcagtgaatcatcgaatctttgaacgcaccttgcgctcc
tt-ggtattccgaggagcatgcctgtttgagtgtc-atgaaa--ttctc----------a
acc-ttttc-tacttttgta-------------aggaaaggcttggatgtggaag-----
-tctgcagg-cctcctag----------------tgaggtcagctcttctcaaatgcatt
agcagg-----acttttatc----attcactgg----t-cttg-gtgtgataa-------
---------ttatctacg-ccat---tgccaca-ga--tgt-------------gtggtt
cagctttcc--aatt----------gtccctt----g-ggac--aactt-t--------c
ttgacaactttg--acct----------------------------------------
>Pseudolaccaria_fellea_PX684753
-------------------------------atgaa---tgaacttggcctgg---ttgc
tgctggtcctt-----tgggac-a------tgtgcacactt-ggctcttg-tttc-----
--ta--acc----acctgtgcacc-ttttgtagacttggggagttt----------gatt
ataatcaag---------------------------------------------------
---------------------------------------------------------att
ggggtattgctgctgctttgcatcataaagccagctctccctgtct-------------t
ctccag------tctatgtc-t-------tta-catactctgt-aaaaatg-tatg-aga
atgt---taacaaggc------ttctatgcct---------ttaaca-atat-at---ac
aactttcaacaacggatctcttggctctcgcatcgatgaagaacgcagcgaaatgcgata
agtaatgtgaattgcagaa-ttcagtgaatcatcgaatctttgaacgcaccttgcgctcc
tt-ggtattccgaggagcatgcctgtttgagtgtc-atgaaa--ttctc----------a
acc-ttttc-tacttttgta-------------agaaaaggcttggatatggaag-----
-tctgcagg-cctcctag----------------tgaggtcagctcttctcaaatgcatt
agcagg-----acttttatc----attcactgg----t-cttg-gtgtgataa-------
---------ttatctacg-ccat---tgcca-a-ga--tgt-------------gtggtt
cagctttcc--aatt----------gtccctt----g-ggac--aactt-t--------c
ttgacaactttg--acctcaaatcaggtaggactacccgctgaacttaagcatatcaa
>Pseudolaccaria_pachyphylla_NR_153455
----------------------------------------gaacttggcctag---ttgc
tgctggtcctt-----tgggac-a------tgtgcacactt-ggctcttg-tttc-----
--ta--acc----acctgtgcacc-ttttgtagacttggggagttt----------gatt
atattcaag---------------------------------------------------
---------------------------------------------------------att
ggggtattgctgctgctttgcatcataaagccagctctccctgtgt-------------t
ccccag------tctatgtc-t-------tta-catactctgt-aaaaatg-tatg-aga
atgt---taacaaggc------ttttatgcct---------ttaaca-atat-at---ac
aactttcaacaacggatctcttggctctcgcatcgatgaagaacgcagcgaaatgcgata
agtaatgtgaattgcagaa-ttcagtgaatcatcgaatctttgaacgcaccttgcgctcc
tt-ggtattccgaggagcatgcctgtttgagtgtc-atgaaa--ttctc----------a
acc-ttttcttacttttgta-------------aggaaaggcttggatgtggaag-----
-tctgcaggccctcctag----------------tgaggtcagctcttctcaaatgcatt
agcagg-----acttttatc----attcactgg----t-cttg-gtgtgataa-------
---------ttatctacg-ccat---ttcca-a-ga--tgt-------------gtggtt
cagctttcc--aatt----------gtccctt----g-ggac--aactt-t--------c
ttgacaacttga--c-------------------------------------------
>Pseudolaccaria_pachyphylla_HM191749
----------------------------------------gaacttggcctag---ttgc
tgctggtcctt-----tgggac-a------tgtgcacactt-ggctcttg-tttc-----
--ta--acc----acctgtgcacc-ttttgtagacttggggagttt----------gatt
atattcaag---------------------------------------------------
---------------------------------------------------------att
ggggtattgctgctgctttgcatcataaagccagctctccctgtgt-------------t
ccccag------tctatgtc-t-------tta-catactctgt-aaaaatg-tatg-aga
atgt---taacaaggc------ttttatgcct---------ttaaca-atat-at---ac
aactttcaacaacggatctcttggctctcgcatcgatgaagaacgcagcgaaatgcgata
agtaatgtgaattgcagaa-ttcagtgaatcatcgaatctttgaacgcaccttgcgctcc
tt-ggtattccgaggagcatgcctgtttgagtgtc-atgaaa--ttctc----------a
acc-ttttcttacttttgta-------------aggaaaggcttggatgtggaag-----
-tctgcaggccctcctag----------------tgaggtcagctcttctcaaatgcatt
agcagg-----acttttatc----attcactgg----t-cttg-gtgtgataa-------
---------ttatctacg-ccat---ttcca-a-ga--tgt-------------gtggtt
cagctttcc--aatt----------gtccctt----g-ggac--aactt-t--------c
ttgacaactttg--acctcaaatcaggtaggactacccgctgaacttaa---------
>Pseudolaccaria_pachyphylla_KU058504
----------gaacctgcggaaggatcattaatgaa---tgaacttggcctag---ttgc
tgctggtcctt-----tgggac-a------tgtgcacactt-ggctcttg-tttc-----
--ta--acc----acctgtgcacc-ttttgtagacttggggagttt----------gatt
atattcaag---------------------------------------------------
---------------------------------------------------------att
ggggtattgctgctgctttgcatcataaagccagctctccctgtgt-------------t
ccccag------tctatgtc-t-------tta-catactctgt-aaaaatg-tatg-aga
atgt---taacaaggc------ttttatgcct---------ttaaca-atat-at---ac
aactttcaacaacggatctcttggctctcgcatcgatgaagaacgcagcgaaatgcgata
agtaatgtgaattgcagaa-ttcagtgaatcatcgaatctttgaacgcaccttgcgctcc
tt-ggtattccgaggagcatgcctgtttgagtgtc-atgaaa--ttctc----------a
acc-ttttcttacttttgta-------------aggaaaggcttggatgtggaag-----
-tctgcaggccctcctag----------------tgaggtcagctcttctcaaatgcatt
agcagg-----acttttatc----attcactgg----t-cttg-gtgtgataa-------
---------ttatctacg-ccat---ttcca-a-ta--tgt-------------gtggtt
cagctttcc--aatt----------gtccctt----g-ggac--aactt-t--------c
ttgacaactttg--acctcaaatcaggta-----------------------------
>Pseudolaccaria_pachyphylla_KF291251
ttccgtaggtgaacctgcggaaggatcattaatgaa---tgaacttggcctag---ttgc
tgctggtcctt-----tgggac-a------tgtgcacactt-ggctcttg-tttc-----
--ta--acc----acctgtgcacc-ttttgtagacttggggagttt----------gatt
atattcaag---------------------------------------------------
---------------------------------------------------------att
ggggtattgctgctgctttgcatcataaagccagctctccctgtgt-------------t
ccccag------tctatgtc-t-------tta-catactctgt-aaaaatg-tatg-aga
atgt---taacaaggc------ttttatgcct---------ttaaca-atat-at---ac
aactttcaacaacggatctcttggctctcgcatcgatgaagaacgcagcgaaatgcgata
agtaatgtgaattgcagaa-ttcagtgaatcatcgaatctttgaacgcacctygcgctcc
tt-ggtattccgaggagcatgcctgtttgagtgtc-atgaaa--ttctc----------a
acc-ttttcttacttttgta-------------aggaaaggcttggatgtggaag-----
-tctgcaggccctcctag----------------tgaggtcagctcttctcaaatgcatt
agcagg-----acttttatc----attcactgg----t-cttg-gtgtgataa-------
---------ttatctacg-ccat---ttcca-a-ta--tgt-------------gtggtt
cagctttcc--aatt----------ctccctt----g-ggac--aactt-t--------c
-tgacaactt-g--acctcaaatcaggtaggac-------------------------
>Xerophorus_dominicanus_MN017550
ttccgtaggtgaacctgcggaaggatcattaacgaa---tgaacttgggtcaaagctgat
tgctggtcctt-----aggggc-a------tgtgcacgcttgggctcttg-ttttc----
---a--acc----acctgtgcacc-tcttgtagatctcggagttctttctgtca--acct
ctggttgg----------------------------------------------------
---------------------------------------------------------att
ggagcatt-----------------------tgcttttgccattgctctggg--gaaccc
cccgag------tctatgtt-tttt---cata-tatacacc------tttg-tcattgga
atgtttcatattgggc----c--tttgggcct---------ataataaatat-at---ac
aactttcaacaacggatctcttggctctcgcatcgatgaagaacgcagcgaaatgcgata
agtaatgtgaattgcagaa-ttcagtgaatcatcgaatctttgaacgcaccttgcgctcc
tt-ggtattccgaggagcatgcctgtttgagtgtc-atgaaa--ttctc----------a
acc-ttttcttgctttgttgag------------aaaatggcttggatgtggaag-----
--ttgcggg-cttctttat---------------tgaggtcggctcttctgaaatgcatt
agcagg-----accc---tattgtcttcactgg----t-cttg-gtgtgataa-------
---------ttatctata-ccaa---ctgayc---atggacaaaaca--tttaaagggtt
cagctttcg--aacc----------gtcttatttata-agactagataa-----------
-tgacaactt------------------------------------------------
>Xerophorus_donadinii_OK442664
ttccgtaggtgaacctgcggaaggatcattaatgaa---tgaacttgagtcaatgctgat
tgctggtcctt-----agggacaa------tgtgcacgctt-ggctcttg-ttttt----
--aa--acc----acctgtgcact-ttttgtagactttggagttctttttattatcaact
ttggttgg----------------------------------------------------
---------------------------------------------------------att
ggagtattga----------------caaattaatttgtccactactctggtgagggggg
ctccag------tctatgtt-ttta---taca-tataccat---ttgattg-tctctgga
atgt---ttattgggg----catttattgcct---------ataacgatattaat---ac
aactttcaacaacggatctcttggctctcgcatcgatgaagaacgcagcgaaatgcgata
agtaatgtgaattgcagaa-ttcagtgaatcatcgaatctttgaacgcaccttgcgctcc
tt-ggtattccgaggagcatgcctgtttgagtgtc-atgaaa--ttctc----------a
acc-ttttttttcttatttgtt-----caagat-aaaaaggcttggatgtggagg-----
--ttgcagg-cttctcttct------------tttgaggtcagctcttctgaaatgcatt
agcagg-----acctgg--attgcctttactgg----t-cttg-gtgtgataa-------
---------ttatctaca-tcat---taaacca--atggacaatcag--ataaaagggtt
cagctctcg--aact----------gtcttgaaaaaacagac--aactt-----------
-tgacaaccttttgacctcaaatcaggtaggactacccgt------------------
>Xerophorus_donadinii_OK442663
ttccgtaggtgaacctgcggaaggatcattaatgaa---tgaacttgagtcaatgctgat
tgctggtcctt-----agggacaa------tgtgcacgctt-ggctcttg-ttttt----
--aa--acc----acctgtgcact-ttttgtagactttggagttctttttattatcaact
ttggttgg----------------------------------------------------
---------------------------------------------------------att
ggagtattga----------------caaattaatttgtccactactctggtgagggggg
ctccag------tctatgtt-ttta---taca-tataccat---ttgattg-tctctgga
atgt---ttattgggg----catttattgcct---------ataacgatattaat---ac
aactttcaacaacggatctcttggctctcgcatcgatgaagaacgcagcgaaatgcgata
agtaatgtgaattgcagaa-ttcagtgaatcatcgaatctttgaacgcaccttgcgctcc
tt-ggtattccgaggagcatgcctgtttgagtgtc-atgaaa--ttctc----------a
acc-ttttttttcttatttgtt-----caagat-aaaaaggcttggatgtggagg-----
--ttgcagg-cttctcttct------------tttgaggtcagctcttctgaaatgcatt
agcagg-----acctgg--attgcctttactgg----t-cttg-gtgtgataa-------
---------ttatctaca-tcat---taaacca--atggacaatcag--ataaaagggtt
cagctctcg--aact----------gtcttgaaaaaacagac--aactt-----------
-tgacaaccttttgacctcaaatcaggtaggactacccgt------------------
>Xerophorus_donadinii_MN017551
ttccgtaggtgaacctgcggaaggatcattaatgaa---tgaacttgagtcaatgctgat
tgctggtcctt-----agggacaa------tgtgcacgctt-ggctcttg-ttttt----
---a--acc----acctgtgcact-ttttgtagactttggagttctttttattatcaact
ttggttgg----------------------------------------------------
---------------------------------------------------------att
ggagtattga----------------caaattaatttgtccactactctggtgagggggg
ctccag------tctatgtt-ttta---tata-tataccat---ttgattg-tctctgga
atgt---ttattgggg----catttattgcct---------ataacgatattaat---ac
aactttcaacaacggatctcttggctctcgcatcgatgaagaacgcagcgaaatgcgata
agtaatgtgaattgcagaa-ttcagtgaatcatcgaatctttgaacgcaccttgcgctcc
tt-ggtattccgaggagcatgcctgtttgagtgtc-atgaaa--ttctc----------a
acc-ttttttttcttatttgtt-----caagataaaaaaggcttggatgtggagg-----
--ttgcagg-cttctcttct------------tttgaggtcagctcttctgaaatgcatt
agcagg-----acctgg--attgcctttactgg----t-cttg-gtgtgataa-------
---------ttatctaca-tcat---taaacca--atggacaatcag--ataaaagggtt
cagctctcg--aact----------gtcttgaaaaaacagac--a---------------
--gacaactt------------------------------------------------
>Xerophorus_donadinii_MN017552
ttccgtaggtgaacctgcggaaggatcattaatgaa---tgaacttgagtcaatgctgat
tgctggtcctt-----agggacaa------tgtgcacgctt-ggctcttg-ttttt----
---a--acc----acctgtgcact-ttttgtagactttggagttctttttattatcaact
ttggttgg----------------------------------------------------
---------------------------------------------------------att
ggagtattga----------------caaattaatttgtccactactctggtgagggggg
ctccag------tctatgtt-ttta---tata-tataccat---ttgattg-tctctgga
atgt---ttattgggg----catttattgcct---------ataacaatattaat---ac
aactttcaacaacggatctcttggctctcgcatcgatgaagaacgcagcgaaatgcgata
agtaatgtgaattgcagaa-ttcagtgaatcatcgaatctttgaacgcaccttgcgctcc
tt-ggtattccgaggagcatgcctgtttgagtgtc-atgaaa--ttctc----------a
acc-ttttttttcttatttgtt-----caagataaaaaaggcttggatgtggagg-----
--ttgcagg-cttctcttct------------tttgaggtcagctcttctgaaatgcatt
agcagg-----acctgg--attgcctttactgg----t-cttg-gtgtgataa-------
---------ttatctaca-tcat---taaacca--atggacaatcag--ataaaagggtt
cagctctcg--aact----------gtcttgaaaaaacagac--a---------------
--gacaacttt-------------------gacaa-----------------------
>Xerophorus_olivascens_MN017558
------------------------------------------------------------
------------------------------------------------------------
------------------------------------------------------------
------------------------------------------------------------
------------------------------------------------------------
------------------------------------------------------------
-------------------------------------ccay---ttgatwg-tcattgga
atgt---ttattgggc--------tcatgccc---------ataataataataat---ac
aactttcaacaacggatctcttggctctcgcatcgatgaagaacgcagcgaaatgcgata
agtaatgtgaattgcagaa-ttcagtgaatcatcgaatctttgaacgcaccttgcgctcc
tt-ggtactccgaggagcatgcctgtttgagtgtc-atgaaa--ttctc----------a
acc-ttttcttacttgttaag-------------agaaaggcttggatgtgggag-----
-gttgcagg-cttctc------------------tgaggtcagctcttctgaaatgtatt
agcagg-----acctgattgttcatttgactgg----t-cttg-gtgtgataa-------
---------ttatctaca-ycat---tgaaccg-catggacaayacatttttaaagggtt
cagctctca--aact----------gtcttgataaaa-agac--aattg-----------
-acacaac--------------------------------------------------
>Xerophorus_olivascens_MN017554
--------gtgaacctgcggaaggatcattaatgaa---tgaactcgggtcaatgctgat
tgctggttctt-----cgggac-a------tgtgcacgctt-ggctcttg-tttct----
--ca--acc----acctgtgcacc-ttttgtagatttggagttctttattat---caacc
tcggttgg----------------------------------------------------
---------------------------------------------------------atc
ggag---------------------------caattttaacactgctctgaag-ggggaa
ctctgg------tctatgtc------tttata-tataccat---ttgattg-tcattgga
atgt---ttattgggc--------tcatgccc---------ataataataataat---ac
aactttcaacaacggatctcttggctctcgcatcgatgaagaacgcagcgaaatgcgata
agtaatgtgaattgcagaa-ttcagtgaatcatcgaatctttgaacgcaccttgcgctcc
tt-ggtactccgaggagcatgcctgtttgagtgtc-atgaaa--ttctc----------a
acc-ttttcttacttgttaag-------------agaaaggcttggatgtgggag-----
-gttgcagg-cttctc------------------tgaggtcagctcttctgaaatgtatt
agcagg-----acctgattgttcatttgactgg----t-cttg-gtgtgataa-------
---------ttatctaca-ccat---tgaaccg-catggacaatacatttttaaagggtt
cagctctca--aact----------gtcttgataaaa-agac--aattg-----------
-acacaacc-------------------------------------------------
>Xerophorus_olivascens_MN017557
-------------------------------atgaa---tgaactcgggtcaatgctgat
tgctggttctt-----cgggac-a------tgtgcacgctt-ggctcttg-tttct----
--ca--acc----acctgtgcacc-ttttgtagatttggagttctttattat---caacc
tcggttgg----------------------------------------------------
---------------------------------------------------------atc
ggag---------------------------caattttaacactgctctgaa--ggggaa
ctctgg------tctatgtc------tttata-tataccat---ttgattg-tcattgga
atgt---ttattgggc--------tcatgccca---taataataataataataat---ac
aactttcaacaacggatctcttggctctcgcatcgatgaagaacgcagcgaaatgcgata
agtaatgtgaattgcagaa-ttcagtgaatcatcgaatctttgaacgcaccttgcgctcc
tt-ggtactccgaggagcatgcctgtttgagtgtc-atgaaa--ttctc----------a
acc-ttttcttacttgttaag-------------agaaaggcttggatgtgggag-----
-gttgcagg-cttctc------------------tgaggtcagctcttctgaaatgtatt
agcagg-----acctgattgttcatttgactgg----t-cttg-gtgtgataa-------
---------ttatctaca-tcat---tgaaccg-catggacaacacatttttaaagggtt
cagctctca--aact----------gtcttgataaaa-agac--aattg-----------
-acacaaccttt----------------------------------------------
>Xerophorus_olivascens_MN017559
------------------------------------------------------------
--ctggttctt-----cgggac-a------tgtgcacgctt-ggctcttg-tttct----
--ca--acc----acctgtgcacc-ttttgtagatttggagttctttattat---caacc
tcggttgg----------------------------------------------------
---------------------------------------------------------atc
ggag---------------------------caattttaacactgctctgaag-ggggaa
ctctgg------tctatgtc------tttata-tataccat---ttgattg-tcattgga
atgt---ttattgggc--------tcatgcccataataataataataataataat---ac
aactttcaacaacggatctcttggctctcgcatcgatgaagaacgcagcgaaatgcgata
agtaatgtgaattgcagaa-ttcagtgaatcatcgaatctttgaacgcaccttgcgctcc
tt-ggtactccgaggagcatgcctgtttgagtgtc-atgaaa--ttctc----------a
acc-ttttcttacttgttaag-------------agaaaggcttggatgtgggag-----
-gttgcagg-cttctc------------------tgaggtcagctcttctgaaatgtatt
agcagg-----acctgattgttcatttgactgg----t-cttg-gtgtgataa-------
---------ttatctaca-tcat---tgaaccg-catggacaacacatttttaaagggtt
cagctctca--aact----------gtcttgataaaa-agac--aattg-----------
-acacaaccttt--gacct---------------------------------------
>Xerophorus_pakistanicus_OQ947795
----------------------ggggcattaatgga---tgaactcgggtcaatgctgat
tgctggtcctt-----agggac-a------agtgcacgctt-ggctcttg-tttttttct
caaa--ccc----acctgtgcacc-ttctgtagattttggagttctttgttttttcaacc
ttggttgg----------------------------------------------------
---------------------------------------------------------att
ggagcaat------------------tgatcccagtatcccattgctctgaa--ggagga
ctccgg------tctatgct-tttt-ttcatg-tttaccat--ttgaattg-tcattgga
atgt---ttattgggc------cctaatgccct--------ataataaatacaat---ac
aactttcaacaacggatctcttggctctcgcatcgatgaagaacgcagcgaaatgcgata
agtaatgtgaattgcagaa-ttcagtgaatcatcgaatctttgaacgcaccttgcgctcc
tt-ggtattccgaggagcatgcctgtttgagtgtc-atgaaa--ttctc----------a
acc-ttttcttactttgttaag-------tttttaaaggcttttggatgtggaag-----
-tttgcagg-cttctgtttt------------tacgaggtcagctcttctgaaatgcatt
agcagg-----acccct--ctatattggtctgg----t-cttg-gtgtgataa-------
---------ttatctaca-ccat---tgatt----atagacaattaa--ataaaaaggtt
cagctctcg--aact----------gtcttgaaaaag-acaa--attgt-----------
-tgacaatcttt--gacct---------------------------------------
>Xerophorus_pakistanicus_OQ947796
----------------------ggggcattaatgga---tgaactcgggtcaatgctgat
tgctggtcctt-----agggac-a------agtgcacgctt-ggctcttg-tttttttct
caaa--ccc----acctgtgcacc-ttctgtagattttggagttctttgttttttcaacc
ttggttgg----------------------------------------------------
---------------------------------------------------------att
ggagcaat------------------tgatcccagtatcccattgctctgaa--ggagga
ctccgg------tctatgct-tttt-ttcatg-tttaccat--ttgaattg-tcattgga
atgt---ttattgggc------cctaatgccct--------ataataaatacaat---ac
aactttcaacaacggatctcttggctctcgcatcgatgaagaacgcagcgaaatgcgata
agtaatgtgaattgcagaa-ttcagtgaatcatcgaatctttgaacgcaccttgcgctcc
tt-ggtattccgaggagcatgcctgtttgagtgtc-atgaaa--ttctc----------a
acc-ttttcttactttgttaag-------tttttaaaggcttttggatgtggaag-----
-tttgcagg-cttctgtttt------------tacgaggtcagctcttctgaaatgcatt
agcagg-----acccct--ctatattggtctgg----t-cttg-gtgtgataa-------
---------ttatctaca-ccat---tgatt----atagacaattaa--ataaaaaggtt
cagctctcg--aact----------gtcttgaaaaag-acaa--attgt-----------
-tgacaatcttt--gacct---------------------------------------
>Macrocybe_crassa_MT883354
ttccgtaggtgaacctgcggaaggatcattagtgaa---tgaacttggtcaag---ttgt
tgctggcccttt----cagagc-a------tgtgcacgctt-ggctattg-tttctt---
--aa--acc----acttgtgcacc-ttttgtagactttgggta------------aagtt
ttgagtcg----------------------------------------------------
------------------------------------------------------------
--------------------------agagtgatcttggcccttatac-----------t
ccaaag------tctatgtc-ttttcatatca-tttactct-------atg-tata-aga
atgtt--ttctaaggcat-ttctttgatgcct---------ttaaa--tcatatt---ac
aactttcaacaacggatctcttggctctcgcatcgatgaagaacgcagcgaaatgcgata
agtaatgtgaattgcagaa-ttcagtgaatcatcgaatctttgaacgcaccttgcgctcc
tt-ggtattccgaggagcatgcctgtttgagtgtc-atgaaa--ttctc----------a
acc--tttgttacttttttgtt-----------tcaaagtgtttggatgtgggag-----
--ttgctggctttttgtgtt------------caaagagtcagctcttctgaaatacatt
agtggg-----acccatcgt----tgatttagc----c-cctg-gtgtgatag-------
---------ttatctacg-ccg----tggctta-gcacgata--------ttgtgtggtt
cagctttct--aaca-----------------------ggac--aatga---actgtc-t
ttgatcattt------------------------------------------------
>Macrocybe_crassa_MN017540
ttccgtaggtgaacctgcggaaggatcattagtgaa---tgaacttggtcaag---ttgt
tgctggcccttt----cagagc-a------tgtgcacrctt-ggctattg-tttctt---
--aa--acc----acttgtgcmcc-ttttgtagactttgggta------------aagtt
ttgagtcg----------------------------------------------------
------------------------------------------------------------
--------------------------agagtgatyttggcccttatac-----------t
ccaaag------tytatgtc-ttttcatatca-tttactct-------atg-tata-aga
atgtt--ttytaaggcat-ttytttgatgcct---------ttaaa--tcata-t---ac
aactttcaacaacggatctcttggctctcgcatcgatgaagaacgcagcgaaatgcgata
agtaatgtgaattgcagaa-ttcagtgaatcatcgaatctttgaacgcaccttgcgctcc
tt-ggtattccgaggagcatgcctgtttgagtgtc-atgaaa--ttctc----------a
acc--tttgttacttttttgtt-----------tcaaagtgtttggatgtgggag-----
--ttgctggctttttgtgtt------------caaagagtcagctcttctgaaatacatt
agtggg-----acccatcgt----tgatttagc----c-cctg-gtgtgatag-------
---------ttatctacg-ccg----tggctta-gcacgata--------ttgtgtggtt
cagctttct--aaca-----------------------ggac--aatta---actgtc-t
ttgatcattt------------------------------------------------
>Lyophyllum_praslinense_MN017539
ttccgtaggtgaacctgcggaaggatcattagtgaa---tgaacttggtcaag---ttgt
tgctggcccttt----cagagc-a------tgtgcacgctt-ggctattg-tttctt---
--aa--acc----acttgtgcacc-ttttgtagactttgggta------------aagtt
ttgagtcg----------------------------------------------------
------------------------------------------------------------
--------------------------agagtgatcttggcccttatac-----------t
ccaaag------tctatgtc-ttttcatatca-tttactct-------atg-tata-aga
atgtt--ttctaaggcat-ttctttgatgcct---------ttaaa--tcata-t---ac
aactttcaacaacggatctcttggctctcgcatcgatgaagaaygcagcgaaatgcgata
agtaatgtgaattgcagaa-ttcagtgaatcatcgaatctttgaacgcaccttgcgctcc
tt-ggtattccgaggagcatgcctgtttgagtgtc-atgaaa--ttctc----------a
acc--tttgttacttttttgtt-----------tcaaagtgtttggatgtgggag-----
--ttgctggctttttgtgtt------------caaagagtcagctcttctgaaatacatt
agtggg-----acccatcgt----tgatttagc----c-cctg-gtgtgatag-------
---------ttatctacg-ccr----tggctta-gcacgata--------ttgtgtggtt
cagctttct--aaca-----------------------ggac--aatta---actgtc-t
ttgatcatt-------------------------------------------------
>Macrocybe_crassa_LC029415
--------------------------------------------------------ttgt
tgctggcccttt----tagagc-a------tgtgcacgctt-ggctattg-tttctt---
--aa--acc----acttgtgcacc-ttttgtagactttgggta------------aagtt
ttgagtcg----------------------------------------------------
------------------------------------------------------------
--------------------------agagtgatcttggcccttatac-----------t
ccaaag------tctatgtc-ttttcatatca-tttactct-------atg-tata-aga
atgtt--ttctaaggcat-ttctttgatgcct---------ttaaa--tcata-t---ac
aactttcaacaacggatctcttggctctcgcatcgatgaagaacgcagcgaaatgcgata
agtaatgtgaattgcagaa-ttcagtgaatcatcgaatctttgaacgcaccttgcgctcc
tt-ggtattccgaggagcatgcctgtttgagtgtc-atgaaa--ttctc----------a
acc--tttgttacttttttgtt-----------tcaaagtgtttggatgtgggag-----
-tttgctggctttttgtgtt------------caaagagtcagctcttctgaaatacatt
agtggg-----acccatcgt----tgatttagc----c-cctg-gtgtgatag-------
---------ttatctacg-ccg----tggctta-gcacgata--------ttgtgtggtt
cagctttct--aaca-----------------------ggac--aatta---actgtc-t
ttgatca-tttg--acctcaaatcaggtaggactacccgctgaacttaagcatatcta
>Macrocybe_gigantea_MN238884
-tccgtaggtgaacctgcggaaggatcattagtgaa---taaacttggtcaag---ttgt
tgctggcccttt----cagagc-a------tgtgcacgctt-ggctattg-tttctt---
--aa--acc----acttgtgcacc-ttttgtagactttgggta------------aagtt
ttgagtcg----------------------------------------------------
------------------------------------------------------------
--------------------------ggagtgatcttggcccttatac-----------t
ccaaag------tctatgtctttttcatatca-tttactct-------atg-tata-aga
atgtt--ttctaaggcat-ttctttgatgcct---------ttaaa--tcata-t---ac
aactttcaacaacggatctcttggctctcgcatcgatgaagaacgcagcgaaatgcgata
agtaatgtgaattgcagaa-ttcagtgaatcatcgaatctttgaacgcaccttgcgctcc
tt-ggtattccgaggagcatgcctgtttgagtgtc-atgaaa--ttctc----------a
acc--tttgttacttttttgtt-----------tcaaagtgtttggatgtgggag-----
-tttgctggctttttgtgtt------------caaagagtcagctcttctgaaatacatt
agtggg-----acccatcgt----tgatttagc----c-cctg-gtgtgatag-------
---------ttatctaca-ccg----tggctta-gcacgata--------ttgtgtggtt
cagctttct--aaca-----------------------ggac--aatta-c-actgtc-t
ttgatcattttg--aactcaaatcaggtaggaatcaccgcagaccttaagcatatcaa
>Macrocybe_gigantea_ON794326
-------------------------tcattagtgaa---taaacttggtcaag---ttgt
tgctggcccttt----tagagc-a------tgtgcacgctt-ggctattg-tttctt---
--aa--acc----acttgtgcacc-ttttgtagactttgggta------------aagtt
ttgagtcg----------------------------------------------------
------------------------------------------------------------
--------------------------agagtgatcttggcccttatac-----------t
ccaaag------tctatgtc-ttttcatatca-tttactct-------atg-tata-aga
atgtt--ttctaaggcat-ttctttgatgcct---------ttaaa--tcata-t---ac
aactttcaacaacggatctcttggctctcgcatcgatgaagaacgcagcgaaatgcgata
agtaatgtgaattgcagaa-ttcagtgaatcatcgaatctttgaacgcaccttgcgctcc
tt-ggtattccgaggagcatgcctgtttgagtgtc-atgaaa--ttctc----------a
acc--tttgttacttttttgtt-----------tcaaagtgtttggatgtgggag-----
-tttgctggctttttgtgtt------------caaagagtcagctcttctgaaatacatt
agtggg-----acccatcgt----tgatttagc----c-cctg-gtgtgatag-------
---------ttatctacg-ccg----tggctta-gcacgata--------ttgtgtggtt
cagctttct--aaca-----------------------ggac--aatta---actgtc-t
ttgatcattttg--acctcaaatcaggtaggactacccgctgaacttaag--------
>Macrocybe_gigantea_MW445915
---------------tgcggaaggatcattagtgaa---tgaacttggtcaag---ttgt
tgctggcccttt----cagagc-a------tgtgcacgctt-ggctattg-tttctt---
--aa--acc----acttgtgcacc-ttttgtagactttgggta------------aagtt
ttgagtcg----------------------------------------------------
------------------------------------------------------------
--------------------------agagtgatcttggcccttatac-----------t
ccaaag------tctatgtc-ttttcatatca-tttactct-------atg-tata-aga
atgtt--ttctaaggcat-ttctttgatgcct---------ttaaa--tcata-t---ac
aactttcaacaacggatctcttggctctcgcatcgatgaagaacgcagcgaaatgcgata
agtaatgtgaattgcagaa-ttcagtgaatcatcgaatctttgaacgcaccttgcgctcc
tt-ggtattccgaggagcatgcctgtttgagtgtc-atgaaa--ttctc----------a
acc--tttgttacttttttgtt-----------tcaaagtgtttggatgtgggag-----
--ttgctggctttttgtgtt------------caaagagtcagctcttctgaaatacatt
agtggg-----acccatcgt----tgatttagc----c-cctg-gtgtgatag-------
---------ttatctacg-ccg----tggctta-gcacgata--------ttgtgtggtt
cagctttct--aaca-----------------------ggac--aatta---actgtc-t
ttgatcattttg--acctcaaatcaggtaggactacccgctgaacttaagcata----
>Macrocybe_sardoa_MN017542
ttccgtaggtgaacctgcggaaggatcattagtgaa--ttgaacttggtcaag---ttgt
tgctggctctct----cagagc-a------tgtgcacactt-ggctcttg-tttctt---
--aa--acc----acctgtgcacc-ttttgtagactttggac-------------gagtt
ttgagtcg----------------------------------------------------
------------------------------------------------------------
--------------------------agagtgatcttggcctttacac-----------a
tccgag------tctatgtctttttcatatcattttactct-------gtg-tata-aga
atgtt--ttctaaggcat-t--tttaatgcct---------ttaaa--tcata-t---ac
aactttcaacaacggatctcttggctctcgcatcgatgaagaacgcagcgaaatgcgata
agtaatgtgaattgcagaa-ttcagtgaatcatcgaatctttgaacgcaccttgcgctcc
tt-ggtattccgaggagcatgcctgtttgagtgtc-atgaaa--ttctc----------a
acc--tttgttacttttttgtt-----------tcaaagtgtctggaagtggagg-----
--ttgctgg-cttttgt--------------tgaaggagtcagctcctctgaaatacatt
agtggg-----acccatcgt----tgattagct----c-cctg-gtgtgatag-------
---------ttatctacg-ccg----tggctca-tcacgata--------ctgtgtggtt
cagctttct--aatg-----------------------agac--aacaa-caactgtc-t
t---------------------------------------------------------
>Macrocybe_sardoa_MN017543
ttccgtaggtgaacctgcggaaggatcattagtgaa--ttgaacttggtcaag---ttgt
tgctggctctct----cagagc-a------tgtgcacactt-ggctcttg-tttctt---
--aa--acc----acctgtgcacc-ttttgtagactttggac-------------gagtt
ttgagtcg----------------------------------------------------
------------------------------------------------------------
--------------------------agagtgatcttggccyttacac-----------a
tccgag------tctatgtctttttcatatcattttactct-------gtg-tata-aga
atgtt--ttctaaggcat-t--tttaatgcct---------ttaaa--tcata-t---ac
aactttcawcaacggatctcttggctctcgcatcgatgaagaacgcagcgaaatgcgata
agtaatgtgaattgcagaa-ttcagtgaatcatcgaatctttgaacgcaccttgcgctcc
tt-ggtattccgaggagcatgcctgtttgagtgtc-atgaaa--ttctc----------a
acc--tttgttacttttttgtt-----------tcaaagtgtctggaagtggagg-----
--ttgctgg-cttttgt--------------tgaaggagtcagctcctctgaaatacatt
agtggg-----acccatcgt----tgattagct----c-cctg-gtgtgatag-------
---------ttatctacg-ccg----tggctca-tcacgata--------ctgtgtggtt
cagctttct--aatg-----------------------agac--aacaa-caactgtc-t
ttgattattt------------------------------------------------
>Macrocybe_titans_MN017547
--------------------------cattagtgaa---tgaacttggtcaag---ttgt
tgctggttcttt----tagagc-a------tgtgcacactt-ggctctcg-tttct----
--aa--acc----acttgtgcacc-ttttgtagacttgggag-----------------t
ttgattca----------------------------------------------------
------------------------------------------------------------
--------------------------agagtgatcttggaccttacgc-----------t
ctt--g------tctatgtc-ttttcatgtca-tttactct-------gtg-tata-aga
atgtt--ttctaaggtat-t--tttgatgcct---------ttaaa--tcata-t---ac
aactttcaacaacggatctcttggctctcgcatcgatgaagaacgcagcgaaatgcgata
agtaatgtgaattgcagaa-ttcagtgaatcatcgaatctttgaacgcaccttgcgctcc
tt-ggtattccgaggagcatgcctgtttgagtgtc-atgaaa--ttctc----------a
acc--tttgttacttttttttg-------gtttcaaagttgtctggatgtggagg-----
--ttgctgg-cttttgt---------------tcgagagtcagctcttctgaaatgcatc
agtggg-----acccatcgt----tgact-agc----c-cttg-gtgtgatag-------
---------ttatctacg-ccg----tggctta-tcacgataa------tgtgtgtggtt
ctgctttctaaaaca-----------------------ggac--aata----actgtctt
ttgataattttg--acctcaa-------------------------------------
>Macrocybe_titans_MN017545
ttccgtaggtgaacctgcggaaggatcattagtgaa---tgaacttggtcaag---ttgt
tgctggttcttt----tagagc-a------tgtgcacactt-ggctctcg-tttct----
--aa--acc----acttgtgcacc-ttttgtagacttgggag-----------------t
ttgattca----------------------------------------------------
------------------------------------------------------------
--------------------------agagtgatcttggaccttacgc-----------t
ctt--g------tctatgtc-ttttcatgtca-tttactct-------gtg-tata-aga
atgtt--ttctaaggtat-t--tttgatgcct---------ttaaa--tcata-t---ac
aactttcaacaacggatctcttggctctcgcatcgatgaagaacgcagcgaaatgcgata
agtaatgtgaattgcagaa-ttcagtgaatcatcgaatctttgaacgcaccttgcgctcc
tt-ggtattccgaggagcatgcctgtttgagtgtc-atgaaa--ttctc----------a
acc--tttgttactttttttgg--------tttcaaagttgtctggatgtggagg-----
--ttgctgg-cttttgt---------------tcgagagtcagctcttctgaaatgcatc
agtggg-----acccatcgt----tgact-agc----c-cttg-gtgtgatag-------
---------ttatctacg-ccg----tggctta-tcacgataa------tgtgtgtggtt
ctgctttctaaaaca-----------------------ggac--aat-------------
----------------------------------------------------------
>Macrocybe_titans_MN017546
ttccgtaggtgaacctgcggaaggatcattagtgaa---tgaacttggtcaag---ttgt
tgctggttcttt----tagagc-a------tgtgcacactt-ggctctcg-tttct----
--aa--acc----acttgtgcacc-ttttgtagacttgggag-----------------t
ttgattca----------------------------------------------------
------------------------------------------------------------
--------------------------agagtgatcttggaccttacgc-----------t
ctt--g------tctatgtc-ttttcatgtca-tttactct-------gtg-tata-aga
atgtt--ttctaaggtat-t--tttgatgcct---------ttaaa--tcata-t---ac
aactttcaacaacggatctcttggctctcgcatcgatgaagaacgcagcgaaatgcgata
agtaatgtgaattgcagaa-ttcagtgaatcatcgaatctttgaacgcaccttgcgctcc
tt-ggtattccgaggagcatgcctgtttgagtgtc-atgaaa--ttctc----------a
acc--tttgttactttttttgg--------tttcaaagttgtctggatgtggagg-----
--ttgctgg-cttttgt---------------tcgagagtcagctcttctgaaatgcatc
agtggg-----acccatcgt----tgact-agc----c-cttg-gtgtgatag-------
---------ttatctacg-ccg----tggctta-tcacgataa------tgtgtgtggtt
ctgctttctaaaaca-----------------------ggac--aata----actgtctt
ttgataatt-------------------------------------------------
>Macrocybe_titans_MN017548
ttccgtaggtgaacctgcggaaggatcattagtgaa---tgaacttggtcaag---ttgt
tgctggttcttt----tagagc-a------tgtgcacactt-ggctctcg-tttct----
--aa--acc----acttgtgcacc-ttttgtagacttgggag-----------------t
ttgattca----------------------------------------------------
------------------------------------------------------------
--------------------------agagtgatcttggaccttacgc-----------t
ctt--g------tctatgtc-ttttcatgtca-tttactct-------gtg-tata-aga
atgtt--ttctaaggtat-t--tttgatgcct---------ttaaa--tcata-t---ac
aactttcaacaacggatctcttggctctcgcatcgatgaagaacgcagcgaaatgcgata
agtaatgtgaattgcagaa-ttcagtgaatcatcgaatctttgaacgcaccttgcgctcc
tt-ggtattccgaggagcatgcctgtttgagtgtc-atgaaa--ttctc----------a
acc--tttgttactttttttgg--------tttcaaagttgtctggatgtggagg-----
--ttgctgg-cttttgt---------------tcgagagtcagctcttctgaaatgcatc
agtggg-----acccatcgt----tgact-agc----c-cttg-gtgtgatag-------
---------ttatctacg-ccg----tggctta-tcacgataa------tgtgtgtggtt
ctgctttctaaaaca-----------------------ggac--aatg----actgtctt
ttgataattt------------------------------------------------
>Macrocybe_titans_MN017544
ttccgtaggtgaacctgcggaaggatcattagtgaa---tgaacttggtcaag---ttgt
tgctggttcytt----tagagc-a------tgtgcacactt-ggctctcg-tttct----
--aa--acc----acttgtgcacc-ttttgtagacttgggag-----------------t
ttgattca----------------------------------------------------
------------------------------------------------------------
--------------------------agagtgatcttggaccttacgc-----------t
ctt--g------tctatgtc-ttttcatgtca-tttactct-------gtg-tata-aga
atgtt--ttctaaggtat-t--tttgatgcct---------ttaaa--tcata-t---ac
aactttcaacaacrgatctcttggctctcgcatcgatgaagaacgcagcgaaatgcgata
agtaatgtgaattgcagaa-ttcagtgaatcatcgaatctttgaacgcaccttgcgctcc
tt-ggtattccgaggagcatgcctgtttgagtgtc-atgaaa--ttctc----------a
acc--tttgttactttttttgg--------tttcaaagttgtctggatgtggagg-----
--ttgctgg-cttttgt---------------tcgagagtcagctcttctgaaatgcatc
agtggg-----acccatcgt----tgact-agc----c-cttg-gtgtgatag-------
---------ttatctacg-ccg----tggctta-tcacgataa------tgtgtgtggtt
ctgctttctaaaaca-----------------------ggac--aata----actgtc-t
ttgataat--------------------------------------------------
>Clitocybe_nebularis_AF357063
-tccgtaggtgaacct-cggaaggatcattattgaa---taaacttggttggg---ttga
tgctggcctcn-----cggggc-a------tgtgcacgcct-accgccat-tttt-----
------acc----acctgtgcacc-ttttgtagacctggatatctctcgaggaa------
------------------------------------------------------------
---------------------------------------------------actcggttt
gaggactgct-----------gtgcgtaagccagctttccttgca--------------t
ttccgg------tctatgtt--------ttca-tatacccc-attagaatg-ttat-aga
atgtc-attaatgggctt-c-----attgcct---------ttaaaa---ttaat---ac
aactttcancaacggatctcttggctctcgcatcgatgaagaacgcagcgaaatgcgata
agtaatgtgaattgcagaa-ttcagtgaatcatcgaatctttgaacgcaccttgcgctcc
tt-ggtattccgaggagcatgcctgtttgagtgtc-attaaa--ttctc----------a
acctttccagtttgtt-----------ataagcgggtcaggcttggatgtggggg-----
--ttgcagg-cttctc------------------agaagtcagctcctcttaaatacatt
agcagt-----accttt-------gtggaccag----c-tttg-gtgtgataa-------
---------ttatctacg-gcat---ggttgtg-aagcagc------tttacatggggtt
cagacttct--aaca---------------------------------------------
----------------------------------------------------------
>Collybia_nuda_AF357062
-tccgtaggtgaacct-cggaaggatcattattgaa---taaacttggttggg---ttgt
tgctggcttttc----aggagc-a------tgtgcacacct-agcaccat-tttt-----
------acc----acctgtgcaca-ttttgtagacttgaaacacctcttgggga------
------------------------------------------------------------
--------------------------------------------------aactcagttt
gaggaatgccctt----------------agtggctttccttgcg--------------t
ctcaag------tctatgtt-------tttta-tatacccc--atagaatg-taat-aga
atgac-attaatgggctt-a-------tgcct---------ttaaa----ttaat---ac
aactttcaacaacggatctcttggctctcgca-cgatgaagaacgcagcgaaatgcgata
agtaatgtgaattgcagaacttcagtgaatcatcgaatctttgaacgcaccttgcgctcc
tt-ggtattccaaggagcatgcctgtttgagtgtc-attaaa--ttctc----------a
accatttcagctt-tt-----------acaagttgaattggcttggatgtggagg----t
ttttgcggg-cttctc------------------agaagtcggctcctcttaaatgcatt
agcaga-----accttt-------gtggaccag----cttttg-gtgtgataa-------
---------ttatctacg-ccat---ggttgtgaaagcagct----attaacatggggtt
cag-cttct--aata---------------------------------------------
----------------------------------------------------------
>Collybia_dealbata_AF357061
------------------------------------------------------------
------------------------------------------------------------
------------------------------------------------------------
------------------------------------------------------------
------------------------------------------------------------
------------------------------------------------------------
------------------------------------------------------------
------------------------------------------------------------
------------------------------------------------------------
-----tgtgaattgcagaa-ttcagtgaatcatcga-tctttgaacgcaccttgcgctcc
ttaggtattccgagg-gcatgcctgtttgagtgtc--ttaaa--ttctc----------a
acc-tttcgtttt-------------tataagctggattggcttggatgtggagg-----
ttttccggg-cttctt------------------aagaagtggctcctcttaaatgcatt
agtgga-----accttt-------gtgaaccag----c-tttg-gtgtgataa-------
---------ttatctacg-ccaa---tgttgtg-aagtaac------tttatatggggtt
cag-cttct--aaca---------------------------------------------
----------------------------------------------------------
>Guyanagarika_anomala_KX092096
------------acctgcgg-aggatcattatagaa--atgaatgta-------------
------------------------------------------tattgttc-ttttc----
--aa--accccttgctggtgcacc-ctttgtaga--------------------------
------------------------------------------------------------
------------------------------------------------------------
--------------------------------------------------------cttt
tcttag------tctatgtt--------tata-tgtacttt--tgataatg-ataa-tga
atgtt--tcatttgataa----------------------------------------ac
aactttcaacaacggatctcttggttctcgcatcgatgaagaacgcagcgaaatgcgata
agtaatgtgaattgcagaa-ttcagtgaatcatcgaatctttgaacgcatcttgcgctcc
tt-ggtattccgaggagcacgcccgtttgagtgtc-gtggataattctc-----------
----aatccttat---------------------aatcgggattggatgaaatgg----g
ggttgctgg--------------gaact------atgtttcggctcctttcaaagacaa-
-------------------------------------t-tatt-gcatgatgataataaa
aacaatcttatctttatg-caac------------------------------ttttact
tgacttttt-tcat----------------------------------------------
---------ttg--acctcaaatcgggtgggactacccactgaacttaagcatatcaa
>Guyanagarika_anomala_KX092095
------------acntgcggaaggatcattatagaa--atgaatgta-------------
------------------------------------------tattgttc-ttttc----
--aa--accccttgctggtgcacc-ctttgtaga--------------------------
------------------------------------------------------------
------------------------------------------------------------
--------------------------------------------------------cttt
tcttag------tctatgtt--------tata-tgtacttt--tgataatg-ataa-tga
atgtt--tcatttgataa----------------------------------------ac
aactttcaacaacggatctcttggttctcgcatcgatgaagaacgcagcgaaatgcgata
agtaatgtgaattgcagaa-ttcagtgaatcatcgaatctttgaacgcatcttgcgctcc
tt-ggtattccgaggagcacgcccgtttgagtgtc-gtggataattctc-----------
----aatccttat---------------------aatcgggattggatgaaatgg----g
ggttgctgg--------------gaact------atgtttcggctcctttcaaagacaa-
-------------------------------------t-tatt-gcatgatgataataaa
aacaatcttatctttatg-caac------------------------------ttttact
tgacttttt-tcat----------------------------------------------
---------ttg--acctcaaatcgggtgggactacccactgaacttaagcatatcaa
>Guyanagarika_aurantia_KX092079
------------acctgcggaaggatcattatagaa---tgaatat--------------
------------------------------------------tgatttta-ttcaaat--
-------------cctggtgcact-ctttgtagac-------------------------
------------------------------------------------------------
------------------------------------------------------------
------------------------------------------------------ca---c
ttctag------tctatgtt-tat-----ttg-catacttt---gttaaca--gaa-tgg
gtgat--------------c---------------------ataatttatttattttgac
aactttcaacaacggatctcttggttctcgcatcgatgaagaacgcagcgaaatgcgata
agtaatgtgaattgcagaa-ttcagtgaatcatcgaatctttgaacgcatcttgcgctcc
tt-ggtattccgaggagcacgcccgtttgagtgtc-gtgatc-attctca----------
----atttcttat--------------------aattagaaattggataaaatga----a
ggttgctga--------------ggactatatatttgtttcagctcgtttgaaagacaaa
c----------------------ttacttttgg----g-tgtt-gcatgatgataaaaaa
t----------tattatg-c-------------------------------------atg
ggactctct-taat----------------------------------------------
-------ctttg--acctcaaatcgggtgggactacccactgaacttaagcatatcaa
>Guyanagarika_aurantia_KX092078
------------acctgcgg-aggatcattatagaa---tgaatat--------------
------------------------------------------tgatttta-ttcaaat--
-------------cctggtgcact-ctttgtagac-------------------------
------------------------------------------------------------
------------------------------------------------------------
------------------------------------------------------ca---c
ttctag------tctatgtt-tat-----ttg-catacttt---gttaaca--gaa-tgg
gtgat--------------c---------------------ataatttatttattttgac
aactttcaacaacggatctcttggttctcgcatcgatgaagaacgcagcgaaatgcgata
agtaatgtgaattgcagaa-ttcagtgaatcatcgaatctttgaacgcatcttgcgctcc
tt-ggtattccgaggagcacgcccgtttgagtgtc-gtgatc-attctca----------
----atttcttat--------------------aattagaaattggataaaatga----a
ggttgctga--------------ggactatatatttgtttcagctcgtttgaaagacaaa
c----------------------ttacttttgg----g-tgtt-gcatgatgataaaaaa
t----------tattatg-c-------------------------------------atg
ggactctct-taat----------------------------------------------
-------ctttg--acctcaaatcgggtgggactacccactgaacttaagcatatcaa
>Guyanagarika_aurantia_KX092073
------------------------------------------------------------
-------------------------------------------------a-ttcaaat--
-------------cctggtgcact-ctttgtagac-------------------------
------------------------------------------------------------
------------------------------------------------------------
------------------------------------------------------ca---c
ttctag------tctatgtt-tat-----ttg-catacttt---gttaaca--gaa-tgg
gtgat--------------c---------------------ataatttatttattttgac
aactttcaacaacggatctcttggttctcgcatcgatgaagaacgcagcgaaatgcgata
agtaatgtgaattgcagaa-ttcagtgaatcatcgaatctttgaacgcatcttgcgctcc
tt-ggtattccgaggagcacgcccgtttgagtgtc-gtgatc-attctca----------
----atttcttat--------------------aattagaaattggataaaatga----a
ggttgctga--------------ggactatatatttgtttcagctcgtttgaaagacaaa
c----------------------ttacttttgg----g-tgtt-gcatgatgataaaaaa
t----------tattatg-c-------------------------------------atg
ggactctct-taat----------------------------------------------
-------ctttg--acctcaaatcgggtgggactacccactgaacttaagcatatcaa
>Guyanagarika_pakaraimensis_KX092085
------------acctgcggaaggatcattatagaa---tgaatg---------------
-------------------------------------------aatataa-ttcaaat--
-------------cctggtgcact-ctttgtaga--------------------------
------------------------------------------------------------
------------------------------------------------------------
-----------------------------------------------------------c
ttttgg------tctatgtt-ta------ttg-catacttt---tataatg--ggt-gta
gtagt--------------c---------------------atcataattttattttgac
aactttcaacaacggatctcttggttctcgcatcgatgaagaacgcagcgaaatgcgata
agtaatgtgaattgcagaa-ttcagtgaatcatcgaatctttgaacgcatcttgcgctcc
tt-ggtattccgaggagcacgcccgtttgagtgtc-gtgatc-attctca----------
----atttcttat---------------------attagaaattggataaaaatg---aa
ggttgctgg--------------g----acttgattgtttcagctcgtttgaaagacaaa
a----------------------ttagttttgg----g-tgtt-gcatgatgataataaa
------------attatg-c-------------------------------------atg
ggaccccca-tcatc-----------------------------------------ct--
----ttactttg--acctcaaatcgggtgggactacccactgaacttaagcatatcaa
>Guyanagarika_pakaraimensis_KX092084
------------acctgcggaaggatcattatagaa---tgaatg---------------
-------------------------------------------aatataa-ttcaaat--
-------------cctggtgcact-ctttgtaga--------------------------
------------------------------------------------------------
------------------------------------------------------------
-----------------------------------------------------------c
ttttgg------tctatgtt-ta------ttg-catacttt---tataatg--ggt-gta
gtagt--------------c---------------------atcataattttattttgac
aactttcaacaacggatctcttggttctcgcatcgatgaagaacgcagcgaaatgcgata
agtaatgtgaattgcagaa-ttcagtgaatcatcgaatctttgaacgcatcttgcgctcc
tt-ggtattccgaggagcacgcccgtttgagtgtc-gtgatc-attctca----------
----atttcttat---------------------attagaaattggataaaaatg---aa
ggttgctgg--------------g----acttgattgtttcagctcgtttgaaagacaaa
a----------------------ttagttttgg----g-tgtt-gcatgatgataataaa
------------attatg-c-------------------------------------atg
ggaccccca-tcatc-----------------------------------------ct--
----ttactttg--acctcaaatcgggtgggactacccactgaacttaagcatatcaa
>Guyanagarika_pakaraimensis_KX092087
------------acctgcggaaggatcattatagaa---tgaatg---------------
-------------------------------------------aatataa-ttcaaat--
-------------cctggtgcact-ctttgtaga--------------------------
------------------------------------------------------------
------------------------------------------------------------
-----------------------------------------------------------c
ttttgg------tctatgtt-ta------ttg-catacttt---tataatg--ggt-gta
gtagt--------------c---------------------atcataattttattttgac
aactttcaacaacggatctcttggttctcgcatcgatgaagaacgcagcgaaatgcgata
agtaatgtgaattgcagaa-ttcagtgaatcatcgaatctttgaacgcatcttgcgctcc
tt-ggtattccgaggagcacgcccgtttgagtgtc-gtgatc-attctca----------
----atttcttat---------------------attagaaattggataaaaatg---aa
ggttgctgg--------------g----acytgattgtttcagctcgtttgaaagacaaa
a----------------------ttagttttgg----g-tgtt-gcatgatgataataaa
------------attatg-c-------------------------------------atg
ggaccccca-tc------------------------------------------------
----------------------------------------------------------
>Guyanagarika_pakaraimensis_KT339200
--------------------------cattatagaa---tgaatg---------------
-------------------------------------------aatataa-ttcaaat--
-------------cctggtgcact-ctttgtaga--------------------------
------------------------------------------------------------
------------------------------------------------------------
-----------------------------------------------------------c
ttttgg------tctatgtt-ta------ttg-catacttt---tataatg--ggt-gta
gtagt--------------c---------------------atcataattttattttgac
aactttcaacaacggatctcttggttctcgcatcgatgaagaacgcagcgaaatgcgata
agtaatgtgaattgcagaa-ttcagtgaatcatcgaatctttgaacgcatcttgcgctcc
tt-ggtattccgaggagcacgcccgtttgagtgtc-gtgatc-attctca----------
----atttcttat---------------------attagaaattggataaaaatg---aa
ggttgctgg--------------g----acttgattgtttcagctcgtttgaaagacaaa
a----------------------ttagttttgg----g-tgtt-gcatgatgataataaa
------------attatg-c-------------------------------------atg
ggaccccca-tcatc-----------------------------------------ct--
----ttactttg--acctcaaatcgggtgggactacccactgaacttaagcatatcaa
>Asproinocybe_daleyae_MN275025
-----taggtgaacctgcggaaggatcattattgaa---tgaacttggttaag---ttgt
tgctggcttct-----tggagcaa------tgtgcacgc-ttaggcttca-ttctatt--
--ta--ccc----acctgtgcact-ttctatagaa----------ctcttttgagataaa
tgattcaggtgc------------------------------------------------
---------------------------------------------------acctgagtt
aaaggtttgctgt----------gcgaaagtcagcttgcctttatt--------ttatct
ttataaggg-tatctatttt-------ctata-tacactcc-tattgaatg-taac-tga
atgtt--atgttggttta------------------------------ataatat---ac
aactttcaacaatggatctcttggctctcgcatcgatgaagaacgcagcgaaatgcgata
agtaatgtgaattgcagaa-ttcagtgaatcatcgaatctttgaacgcaccttgcgctcc
tt-ggtattctgaggagcatgcctgtttgagtgtc-attaaa-attctc----------a
ata-tttttttgtttatgt-attgaacaaa---atgtagtattggattatggaag-----
--ttgcagg-ctttat------------------tgaagtcagctcttctgaaaagcatt
agctta-----ggactttctctagtttaaagac---gc-tttg-gtgtgataa-------
---------ttatctacg-ccat---tgctc------atact-----------aggagtt
cagcttctaactttg---tgtttgaatgcact---------------------------t
tctgatat-ttg--acctcaaatcaggtaggactacccgctgaacttaagcatatc--
>Tricholosporum_goniospermum_KU559861
--------------------------cattattgaa---tgaacttggtccaag--ttgt
tgctggctcct-----tggagc-atatatgtgtgcacgc-ttggtactca-ttctatt--
--ta--ccc----acctgtgcactcttttgtagag----------ccctgagatatttaa
ttattcagg--------tgtt---------------------------------------
---------------------------------------------------tcctgagtt
gaaggtttgctgt----------gcgaaagtcagctttcctttatt----ttatttttat
ctctgggg--attctatgta-t-----tctta-tatactcc-taatgaatg-taac-aga
atgtt--atgttggtttt-a---------------------aagaaacacaatat---ac
aactttcaacaatggatctcttggctctcgcatcgatgaagaacgcagcgaaatgcgata
agtaatgtgaattgcagaa-ttcagtgaatcatcgaatctttgaacgcatcttgcgcccc
tt-ggtattccgaggagcatgcctgtttgagtgtc-attaaa-tttctc----------a
atc-cttcctttcgttctc-aatgaataaaagaggttggcattggaatgtggaag-----
-cttgcagg-cttttttattat-------tataataaagtcagctcttctaaaaagcatt
agc-ta-----aatgttttgagaattaaactag----c-attg-gtgtgataa-------
---------ctatctacg-ccat---ttgtt------aaatct-----------------
------------------------------------------------------------
----------------------------------------------------------
>Tricholosporum_goniospermum_KU559844
------------------------------------------------------------
------------------------------tgtgcacgc-ttggtactca-ttctatt--
--ta--ccc----acctgtgcactcttttgtagag----------ccctgagatatttaa
ttattcagg--------tgtt---------------------------------------
---------------------------------------------------tcctgagtt
gaaggtttgctgt----------gcgaaagtcagctttcctttattnnnnnnnnnnnnat
ctctgggg--attctatgta-t-----tctta-tatactcc-taatgaatg-taac-aga
atgtt--atgttggtttt-a---------------------aagaaacacaatat---ac
aactttcaacaatggatctcttggctctcgcatcgatgaagaacgcagcgaaatgcgata
agtaatgtgaattgcagaa-ttcagtgaatcatcgaatctttgaacgcatcttgcgcccc
tt-ggtattccgaggagcatgcctgtttgagtgtc-attaaa-tttctc----------a
atc-cttcctttcgttctc-aatgaataaaagaggttggcattggaatgtggaag-----
-cttgcagg-cttttttattat-------tataataaagtcagctcttctaaaaagcatt
agc-ta-----aatgttttgagaattaaactag----c-attg-gtgtgataa-------
---------ctatctacg-ccat---ttgtt------aaatctcttcatag-------tt
tagcttctaatataa-----cattggt-cttt----------------------------
----------------------------------------------------------
>Tricholosporum_goniospermum_MT707943
------------------------------------------------------------
-------------------agc-atatatgtgtgcacgc-ttggtactca-ttctatt--
--ta--ccc----acctgtgcactcttttgtagag----------ccctgagatatttaa
ttattcagg--------tgtt---------------------------------------
---------------------------------------------------tcctgagtt
gaaggtttgctgt----------gcgaaagtcagctttcctttatt-----tttttttat
ctctgggg--attctatgta-t-----tctta-tatactcc-taatgaatg-taac-aga
atgtt--atgttggtttt-a---------------------aagaaacacaatat---ac
aactttcaacaatggatctcttggctctcgcatcgatgaagaacgcagcgaaatgcgata
agtaatgtgaattgcagaa-ttcagtgaatcatcgaatctttgaacgcatcttgcgcccc
tt-ggtattccgaggagcatgcctgtttgagtgtc-attaaa-tttctc----------a
atc-cttcctttcgttctc-aatgaataaaagaggttggcattggaatgtggaag-----
-cttgcagg-cttttttattat-------tataataaagtcagctcttctaaaaagcatt
agc-ta-----aatgttttgagaattaaactag----c-attg-gtgtgataa-------
---------ctatctacg-ccat---ttgtt------aaatctcttcatag-------tt
tagcttctaatataa-----cattggt-ctttg-----ggac----------cttg---t
tttgataatttg--acctcaaatcaggtaggactacccgctgaacttaagcat-----
>Tricholosporum_sp__OK377050
----------------------------ttattgaa---tgaacttggtccaag--ttgt
tgctggctcct-----tggagc-atatatgtgtgcacgc-ttggtactca-ttctatt--
--ta--ccc----acctgtgcactcttttgtagag----------ccctgagatatttag
ttattcagg--------tgtt---------------------------------------
---------------------------------------------------tcctgagtt
gaaggtttgctgt----------gcgaaagtcagctttcctttatt---------tttat
ctctaggg--attctatgta-t-----tctta-tatactcc-taatgaatg-taac-aga
atgtt--atgttggtttt-a---------------------aaaaaacacaatat---ac
aactttcaacaatggatctcttggctctcgcatcgatgaagaacgcagcgaaatgcgata
agtaatgtgaattgcagaa-ttcagtgaatcatcgaatctttgaacgcatcttgcgcccc
tt-ggtattccgaggagcatgcctgtttgagtgtc-attaaa-tttctc----------a
atc-cttcctttcgttctc-aatgaatgaaagaggttggcattggaatgtggaag-----
--ctgcagg--ctttttattat-------tataataaagtcagctcttctaaaaagcatt
agc-ta-----aatgttttgagaattaaactag----c-attg-gtgtgataa-------
---------ttatctacg-ccat---ttgtt------aaatctcttcatag-------tt
tagcttctaatataa-----cattggt-ctttg-----ggac----------cttg---t
tttgataattg-----------------------------------------------
>Tricholosporum_haitangshanum_OK576388
ttccgtaggtgaacctgcggaaggatcattattgaa---tgaacttggtccaag--ttgt
tgctggctcct-----tggagc-atatatgtgtgcacgc-ttggtactca-ttctatt--
--ta--ccc----acctgtgcactcttttgtagag----------ccctgagatatttag
ttattcagg--------tgtt---------------------------------------
---------------------------------------------------tcctgagtt
gaaggtttgctgt----------gcgaaagtcagctttcctttatt--------ttttat
ctctaggg--attctatgta-t-----tctta-tatactcc-taatgaatg-taac-aga
atgtt--atgttggtttt-a---------------------aaaaaacacaatat---ac
aactttcaacaatggatctcttggctctcgcatcgatgaagaacgcagcgaaatgcgata
agtaatgtgaattgcagaa-ttcagtgaatcatcgaatctttgaacgcatcttgcgcccc
tt-ggtattccgaggagcatgcctgtttgagtgtc-attaaa-tttctc----------a
atc-cttcctttcgttctc-aatgaatgaaagaggttggcattggaatgtggaag-----
--ctgcagg--ctttttattat-------tataataaagtcagctcttctaaaaagcatt
agc-ta-----aatgttttgagaattaaactag----c-attg-gtgtgataa-------
---------ttatctacg-ccat---ttgtt------aaatctcttcatag-------tt
tagcttctaatataa-----cattggt-ctttg-----ggac----------cttg---t
tttgataatttg--acctcaaatcaggtaggactacccgctgaacttaagcatatcaa
>Tricholosporum_sp__MF538719
--------------ctgcggaaggatcattattgaa---tgaacttggtccaag--ttgt
tgctggctcct-----tggagc-atatatgtgtgcacgc-ttggtactca-ttctatt--
--ta--ccc----acctgtgcactcttttgtagag----------ccctgagatatttag
ttattcagg--------tgtt---------------------------------------
---------------------------------------------------tcctgagtt
gaaggtttgctgt----------gcgaaagtcagctttcctttatt--------ttttat
ctctaggg--attctatgta-t-----tctta-tatactcc-taatgaatg-taac-aga
atgtt--atgttggtttt-a---------------------aaaaaacacaatat---ac
aactttcaacaatggatctcttggctctcgcatcgatgaagaacgcagcgaaatgcgata
agtaatgtgaattgcagaa-ttcagtgaatcatcgaatctttgaacgcatcttgcgcccc
tt-ggtattccgaggagcatgcctgtttgagtgtc-attaaa-tttctc----------a
atc-cttcctttcgttctc-aatgaatgaaagaggttggcattggaatgtggaag-----
--ctgcagg--ctttttattat-------tataataaagtcagctcttctaaaaagcatt
agc-ta-----aatgttttgagaattaaactag----c-attg-gtgtgataa-------
---------ttatctacg-ccat---ttgtt------aaatctcttcatag-------tt
tagcttctaatataa-----cattggt-ctttg-----ggac----------cttg---t
tttgataatttg--acctcaaatcaggtaggactacccgctgaacttaagcatatc--
>Tricholosporum_sp__MF538721
-tccgtaggtgaacctgcggaaggatcattattgaa---tgaacttggtccaag--ttgt
tgctggctcct-----tggagc-atatatgtgtgcacgc-ttggtactca-ttctatt--
--ta--ccc----acctgtgcactcttttgtagag----------ccctgagatatttag
ttattcagg--------tgtt---------------------------------------
---------------------------------------------------tcctgagtt
gaaggtttgctgt----------gcgaaagtcagctttcctttatt--------ttttat
ctctaggg--attctatgta-t-----tctta-tatactcc-taatgaatg-taac-aga
atgtt--atgttggtttt-a---------------------aaaaaacacaatat---ac
aactttcaacaatggatctcttggctctcgcatcgatgaagaacgcagcgaaatgcgata
agtaatgtgaattgcagaa-ttcagtgaatcatcgaatctttgaacgcatcttgcgcccc
tt-ggtattccgaggagcatgcctgtttgagtgtc-attaaa-tttctc----------a
atc-cttcctttcgttctc-aatgaatgaaagaggttggcattggaatgtggaag-----
--ctgcagg--ctttttattat-------tataataaagtcagctcttctaaaaagcatt
agc-ta-----aatgttttgagaattaaactag----c-attg-gtgtgataa-------
---------ttatctacg-ccat---ttgtt------aaatctcttcatag-------tt
tagcttctaatataa-----cattggt-ctttg-----ggac----------cttg---t
tttgataatttg--acctcaaatcaggtaggactacccgctgaacttaagcatatcaa
>Tricholosporum_porphyrophyllum_KU954553
-------------------gaaggatcattattgaa---tgaacttgacccaag--ttgt
tgctggctcct-----tggagc-a---atatgtgcacac-ttggtactca-ttctatt--
--ta--ccc----acctgtgcacttttctgtagag----------ctctgagatatctaa
ttattcagg--------tatt---------------------------------------
---------------------------------------------------tcctgagtt
gaaggtttgctgt----------gcgaaagtcagctttccttcatt---------tctat
ctccaggg--a-tctatgta-t-----tctta-tatactct-taatgaatg-taac-aga
atgtt--atgttggtttt-a---------------------a--aaacacaatat---ac
aactttcaacaatggatctcttggctctcgcatcgatgaagaacgcagcgaaatgcgata
agtaatgtgaattgcagaa-ttcagtgaatcatcgaatctttgaacgcaccttgcgctcc
tt-ggtattccgaggagcatgcctgtttgagtgtc-attaaa-tttctc----------a
att-cttccttttgtctc--aatgaataaa--aggtcgacattggaatgtggaag-----
--ttgcagg-cttttattgt--------------aaaagtcagctcttctaaaaagcatt
agctta-----accattttgagaattaaactag----c-attg-gtgtgataa-------
---------ttatctacg-ccat---ttgtt------aaatctcttcatag-------tt
tagcttctaacacaa-----tcttggt--gttg-----acac----------cttg---t
tttgataatttg--acctcaaatcaggtaggactacccgctgaacttaagca------
>Tricholosporum_porphyrophyllum_KU954554
------------------------------------------------------------
----------t-----tggagc-a---atatgtgcacac-ttggtactca-ttctatt--
--ta--ccc----acctgtgcacttttctgtagag----------ctctgagatatctaa
ttattcagg--------tatt---------------------------------------
---------------------------------------------------tcctgagtt
gaaggtttgctgt----------gcgaaagtcagctttccttcatt---------tctat
ctccaggg--a-tctatgta-t-----tctta-tatactct-taatgaatg-taac-aga
atgtt--atgttggtttt-a---------------------a--aaacacaatat---ac
aactttcaacaatggatctcttggctctcgcatcgatgaagaacgcagcgaaatgcgata
agtaatgtgaattgcagaa-ttcagtgaatcatcgaatctttgaacgcaccttgcgctcc
tt-ggtattccgaggagcatgcctgtttgagtgtc-attaaa-tttctc----------a
att-cttccttttgtctc--aatgaataaa--aggtcgacattggaatgtggaag-----
--ttgcagg-cttttattgt--------------aaaagtcagctcttctaaaaagcatt
agctta-----accattttgagaattaaactag----c-attg-gtgtgataa-------
---------ttatctacg-ccat---ttgtt------aaatctcttcatag-------tt
tagcttctaacacaa-----tcttggt--gttg-----acac----------cttg---t
tttgataatttg--ac------------------------------------------
>Tricholosporum_porphyrophyllum_MW485792
------------------------------------------------------------
--------------------------------------------------------tt--
--ta--ccc----acctgtgcacttttctgtagag----------ctctgagatatctaa
ttattcagg--------tatt---------------------------------------
---------------------------------------------------tcctgagtt
gaaggtttgctgt----------gcgaaagtcagctttccttcatt---------tctat
ctccaggg--a-tctatgta-t-----tctta-tatactct-taatgaatg-taac-aga
atgtt--atgttggtttt-a---------------------a--aaacacaatat---ac
aactttcaacaatggatctcttggctctcgcatcgatgaagaacgcagcgaaatgcgata
agtaatgtgaattgcagaa-ttcagtgaatcatcgaatctttgaacgcaccttgcgctcc
tt-ggtattccgaggagcatgcctgtttgagtgtc-attaaa-tttctc----------a
att-cttccttttgtctc--aatgaataaa--aggtcgacattggaatgtggaag-----
--ttgcagg-cttttattgt--------------aaaagtcagctcttctaaaaagcatt
agctta-----accattttgagaattaaactag----c-attg-gtgtgataa-------
---------ttatctacg-ccat---ttgtt------aaatctcttcatag-------tt
tagcttctaacacaa-----tcttggt--gttg-----acac----------cttg---t
tttgataatttg--acctcaagt-aggtaggac-acccgctgaacttaagca------
>Tricholosporum_guangxiense_OK377045
-------------------------------------------tttgactagag--ttgt
tgctggctcct-----tggagc-a------tgtgcacacttttgtcttca-ttctatt--
--taacccc----tcttgtgcacttttctgtagag---------cccctgagatgtttaa
atgttcagg--------tgtt---------------------------------------
---------------------------------------------------tcctgagtt
gaaggtttgctgt----------gcgaaagtcagctttccttcgct---------tttat
ctctaggg--attctatgta-t--tttttaaa-tacactcc-taatgaatg-taat-gga
atgtt--a--ttgatttt-t------------------------gaacataa-at---ac
aactttcaacaatggatctcttggctctcgcatcgatgaagaacgcagcgaaatgcgata
agtaatgtgaattgcagaa-ttcagtgaatcatcgaatctttgaacgcaccttgcgctcc
tt-ggtattccgaggagcatgcctgtttgagtgtc-attaaa-tttctc----------a
atc-cttcctttttgtctctaataaacaaaataggttggcattggaatgtggaag-----
-tttgcagg-cttctt-----------------gtaaagtcagctcttctgaaaagcatt
agctgg-----acggttttgagaataaaactagcattc-attg-gtgtgataa-------
---------ttatctacg-ccat---ttgtg------aaaaatctcttaaag-acagttt
tagcttctaatataaatatgtcttggtcctttt-----ggac----------cttga--t
tttaataa-ttg--acctcaa-------------------------------------
>Tricholosporum_guangxiense_OK377046
----------------------------ttattgat---gaactttgactagag--ttgt
tgctggctcct-----tggagc-a------tgtgcacacttttgtcttca-ttctatt--
--taacccc----tcttgtgcacttttctgtagag---------cccctgagatgtttaa
atgttcagg--------tgtt---------------------------------------
---------------------------------------------------tcctgagtt
gaaggtttgctgt----------gcgaaagtcagctttccttcgct---------tttat
ctctaggg--attctatgta-t--tttttaaa-tacactcc-taatgaatg-taat-gga
atgtt--a--ttgatttt-t------------------------gaacataa-at---ac
aactttcaacaatggatctcttggctctcgcatcgatgaagaacgcagcgaaatgcgata
agtaatgtgaattgcagaa-ttcagtgaatcatcgaatctttgaacgcaccttgcgctcc
tt-ggtattccgaggagcatgcctgtttgagtgtc-attaaa-tttctc----------a
atc-cttcctttttgtctctaataaacaaaataggttggcattggaatgtggaag-----
-tttgcagg-cttctt-----------------gtaaagtcagctcttctgaaaagcatt
agctgg-----acggttttgagaataaaactag----c-attg-gtgtgataa-------
---------ttatctacg-ccat---ttgtg------aaaaatctcttaaag-acagttt
tagcttctaatataaatatgtcttggtcctttt-----ggac----------cttga--t
tttaataa-ttg--acctca--------------------------------------
>Tricholosporum_guangxiense_OK377047
----------------------------ttattgat---gaactttgactagag--ttgt
tgctggctcct-----tggagc-a------tgtgcacacttttgtcttca-ttctatt--
--taacccc----tcttgtgcacttttctgtagag---------cccctgagatgtttaa
atgttcagg--------tgtt---------------------------------------
---------------------------------------------------tcctgagtt
gaaggtttgctgt----------gcgaaagtcagctttccttcgct---------tttat
ctctaggg--attctatgta-t--tttttaaa-tacactcc-taatgaatg-taat-gga
atgtt--a--ttgatttt-t------------------------gaacataa-at---ac
aactttcaacaatggatctcttggctctcgcatcgatgaagaacgcagcgaaatgcgata
agtaatgtgaattgcagaa-ttcagtgaatcatcgaatctttgaacgcaccttgcgctcc
tt-ggtattccgaggagcatgcctgtttgagtgtc-attaaa-tttctc----------a
atc-cttcctttttgtctctaataaacaaaataggttggcattggaatgtggaag-----
-tttgcagg-cttctt-----------------gtaaagtcagctcttctgaaaagcatt
agctgg-----acggttttgagaataaaactag----c-attg-gtgtgataa-------
---------ttatctacg-ccat---ttgtg------aaaaatctcttaaag-acagttt
tagcttctaatataaatatgtcttggtcctttt-----ggac----------cttgat-t
tttaataatttg--acctcaaatcaggtaggactacccgctgaacttaagcatatca-
>Asproinocybe_fucata_MT921456
-------------------gaaggatcattattgaa---tgaactaagctttag--ttgc
tgctggctcct-----tggagc-a------tgtgcacac-tgggyactca-ttctatt--
--tattacc----acttgtgcactttactgtatagat-------ccccc------ttgat
ttgtttcag----gtggtata---------------------------------------
-----------taagt----------------------------------ctcctgagtt
gaaggtttgctgt-----------------------------------------------
------------------------------------------------------------
----------------------------------------------------------gc
ttnnnnnnnnnnnnnnnnnnnnnnnnnnnnnnnnnnnnnnnnnnnnnnnnnnnnnnnnnn
nnnnnnnnnnnnnnnnnnn-nnnnnnnnatcatcgaatctttgaacgcaccttgcgctcc
tt-ggtattccgaggagtatgcctgtttgagtgtcaattaaa-tttctc----------a
atc--tttcttttgttttt-attgaacaaa--agttttgtattggattgtggaag----t
ttttgcagg-ctttcata----------------aaaagtcagctcttctgaaaagcatt
agctaa---------acttggggattgaacaag----c-tttt-----------------
------------------------------------------------------------
------------------------------------------------------------
----------------------------------------------------------
>Asproinocybe_sp__OR336172
----------------------ggatcattattgaa---tgaactatgctttag--ttgc
tgctggctcct-----tggagc-a------tgtgcacactttggcactca-ttctatt--
--tattacc----acttgtgcactttaatgtaga----------tcccc------ttgat
ttgtttcag----gtggtatagtctcctgagttaatatttttaatctatagagtatctat
atatgcgcctatatgcactcttaatggtttgtctctcaggttagtatactgtcttgagtt
aaaggtttgctgt----------gcgaaagtcagctctcctttatt---------ttaat
ctatggggt-tatctatata-tgcgctttata-tgcactct-taatgaatg-taac-aga
atgtt--tttgggattaa-t---------------------atatataataaaat---ac
aactttcaacaatggatctcttggctctcgcatcgatgaagaacgcagcgaaatgcgata
agtaatgtgaattgcagaa-ttcagtgaatcatcgaatctttgaacgcaccttgcgctcc
tt-ggtattccgaggagcatgcctgtttgagtgtcaattaaa-tttctc----------a
atc---ttcttttgttttt-attgaacaaa--agtttagtattggattgtggaag-----
-tttgcagg-ctttcgat----------------aaaagtcagctcttctgaaaagcatt
agctaa---------acttgggaattgaacaag----c-ttttggtgtgataa-------
---------ctatctacg-ccat---ttgcta----aaaatttcctataag----agttc
tagcttctaaca--------actca-----------------------------taa--t
tttctt-aattg--acctcaaatcag--------------------------------
>Asproinocybe_sp__OR336171
---------------tgcggaaggatcattattgaa---tgaactatgctttag--ttgc
tgctggctcct-----tggagc-a------tgtgcacactttggcactca-ttctatt--
--tattmcc----acttgtgcactttaatgtaga----------tcccc------tygat
ttgtttcag----gtggtatagtctcctgagttaatatttttaatctatagagtatctat
atatgcgcctatatgcactcttaatggtttgtctctcaggttagtatactgtcttgagtt
aaaggtttgctgt----------gcgaaagtcagctctcctttatt---------ttaat
ctatggggt-tatctatata-tgcsctttata-tgcactct-taatgaatg-taac-aga
atgtt--tttgggattaa-t---------------------atatataataaaat---ac
aactttcaacaatggatctcttggctctcgcatcgatgaagaacgcagcgaaatgcgata
artaatgtgaattgcagaa-ttcagtgaatcatcgaatctttgaacgcaccttgcgctcc
tt-ggtattccgaggarcatgcctgtttgagtgtcaattaaa-tttctc----------a
atc---ttcttttgttttt-attgaacaaa--agtttagtattggattgtggaag-----
-tttgcagg-ctttcgat----------------aaaagtcagctcttctgaaaagcatt
agctaa---------acttgggaattgaacaag----c-ttttggtgtgataa-------
---------ctatctacg-ccat---ttgcta----aaaatttcctataag----agttc
tagcttctaaca--------actca-----------------------------taa--t
tttctt-aattg--acctcaaat-----------------------------------
>Asproinocybe_sinensis_OK377049
--------------------------------------------------ttag--ttgt
tgctggcttct-----tggagc-a------tgtgcacac-tgggcactca-ttctatt--
--ta---cc----acttgtgcactttactgtaga----------tcccctttgatttgat
ttgttcaggtat-atattata---------------------------------------
-----------tatac-----------------------------------tcctgagtt
gaaggtttgctgt----------gcgaaagtcagctctcctttatt---------ttaat
ctaagggg--catctatgtt-t---tcctata-tacacttt-taatgaatg-taac-aag
aatgt--ctttggattaa-t---------------------at-----aataaat---ac
aactttcaacaatggatctcttggctctcgcatcgatgaagaacgcagcgaaatgcgata
agtaatgtgaattgcagaa-ttcagtgaatcatcgaatctttgaacgcaccttgcgctcc
tt-ggtattccgagaagcatgcctgtttgagtgtcaattaaa-tttctc----------a
atc---ttcttttgtttt--attgaacaaa---agttagtattggattgtggaag-----
-tttgcagg-ctttcata----------------aaagtccagctcttctgaaaagcatt
ggctaac---aaaaaacttgggaattgaacaag----c-tctg-gtgtgataa-------
---------ttatctacg-ccat---ttgct-------gatttcttataag-------tt
tagcttctatca--------ttttggtccttt-------gac----------cttaa--t
tttcttaatttg--acctcaaatcaggtaggattacccgctgaacttaagcatatcaa
>Asproinocybe_sinensis_OK377048
--------------------------------------------------------ttgt
tgctggcttct-----tggagc-a------tgtgcacac-tgggcactca-ttctatt--
--ta---cc----acttgtgcactttactgtaga----------tcccctttgatttgat
ttgttcaggtat-atattata---------------------------------------
-----------tatac-----------------------------------tcctgagtt
gaaggtttgctgt----------gcgaaagtcagctctcctttatt---------ttaat
ctaagggg--catctatgtt-t---tcctata-tacacttt-taatgaatg-taac-aag
aatgt--ctttggattaa-t---------------------at-----aataaat---ac
aactttcaacaatggatctcttggctctcgcatcgatgaagaacgcagcgaaatgcgata
agtaatgtgaattgcagaa-ttcagtgaatcatcgaatctttgaacgcaccttgcgctcc
tt-ggtattccgagaagcatgcctgtttgagtgtcaattaaa-tttctc----------a
atc---ttcttttgtttt--attgaacaaa---agttagtattggattgtggaag-----
-tttgcagg-ctttcata----------------aaagtccagctcttctgaaaagcatt
ggctaac---aaaaaacttgggaattgaacaag----c-tctg-gtgtgataa-------
---------ttatctacg-ccat---ttgct-------gatttcttataag-------tt
tagcttctatca--------ttttggtccttt-------gac----------cttaa--t
tttcttaatttg--acctcaaatcaggtaggattacccgctgaacttaagcatatcaa
>Asproinocybe_sp__MA_2021a_MW969760
--------------ctgcggaaggatcattattgaa---tgaacttaagcttag--ttgt
tgctggctcct-----tggagc-a------tgtgcacac-tgggcactcg-ttctatt--
--ta---cc----acttgtgcacttcactgtaga----------tcccct-----ttgat
ttgttcagg--------tata---------------------------------------
-----------tatac-----------------------------------tcctgagtt
gaaggtttgctgt----------gcgaaagtcagctctcctttatt---------ttaat
ctaagggg--catctatgtt-t---tcctata-tacactct-taatgaatg-taac-aag
aatgt--ctttggattaa-t---------------------at-----aataaat---ac
aactttcaacaatggatctcttggctctcgcatcgatgaagaacgcagcgaaatgcgata
agtaatgtgaattgcagaa-ttcagtgaatcatcgaatctttgaacgcaccttgcgctcc
tt-ggtattccgagaagcatgcctgtttgagtgtcaattaaa-tttctc----------a
atc---ttcttttgtttt--attgaacaaa---agttagtattggattgtggaag-----
--ttgcagg-ctttcata----------------aaagtccagctcttctgaaaagcatt
agctag----aaaaaacttgggaattgaacaag----c-tctg-gtgtgataa-------
---------ttatctacg-ccat---ttgct-------gatttcttacaag------ttt
tagcttctatca--------ttttggtccttt-------gac----------cttaa--a
tttcttaatttg--acctcaaatcaggtaggattacccgctgaacttaagcatatc--
>Asproinocybe_sp__MA_2021a_MW969761
------------acctgcggaaggatcattattgaa---tgaacttaagcttag--ttgt
tgctggctcct-----tggagc-a------tgtgcacac-tgggcactcg-ttctatt--
--ta---cc----acttgtgcacttcactgtaga----------tcccct-----ttgat
ttgttcagg--------tata---------------------------------------
-----------tatac-----------------------------------tcctgagtt
gaaggtttgctgt----------gcgaaagtcagctctcctttatt----------ttat
ctaagggg--catctatgtt-t---tcctata-tacactct-taatgaatg--aac-aag
aatgt--ctttggattaa-t---------------------at-----aataaat---ac
aactttcaacaatggatctcttggctctcgcatcgatgaagaacgcagcgaaatgcgata
agtaatgtgaattgcagaa-ttcagtgaatcatcgaatctttgaacgcaccttgcgctcc
tt-ggtattccgagaagcatgcctgtttgagtgtcaattaaa-tttctc----------a
atc---ttcttttgtttt--attgaacaaa---agttagtattggattgtggaag-----
--ttgcagg-ctttcata----------------aaagtccagctcttcgtgaaagcatt
agctag----aaaaaacttgggaattgaacaag----c-tctg-gtgtgataa-------
---------ttatctacg-ccat---ttgct-------gatttcttacaag-------tt
tagcttctatca--------ttttggcccttg-------gac----------cttaa--a
tttctt-atttg--acc-----------------------------------------
>Asproinocybe_lyophylloides_MN275018
-----taggtgaacctgcggaaggatcattattgaa---tgaacttggtc-aag--ttgt
tgctggctcct-----aggagc-atat---tgtgcacac-ttgaccttca-ttctaat--
--ca---cc----acttgtgcacttgtctgtagaaaa--aaacccctcagataaattaaa
ttattcagg--------tata---------------------------------------
---tgcgcctatatgc----------------------------------acctgagttt
gaaggtttgctgt----------gcgaaagtcagctttcctttatt----ctagttccat
ttgggggggtgatctatgta-t--tatattat-wacacttc-taatgtatgttaac-tga
atgtt--tgggttactta-t---------------------at------tgaaat---ac
mactttcaacaatggatctcttggctctcgcatcgatgaagaacgcagcgaaatgcgata
agtaatgsgaattgcagaa-ttcagtgaatcatcgaatctttgaacgcmccttgcgctcc
tt-ggtattccgaggagcatgcctgtttgagtgtcmttaaaa-tttctc----------a
atc---tacttttgtttctaattgaacaaa--atgttagaattggactatgggag-----
--ttgctgg-cttttg------------------taaagtcagctcttctgaaaagtatt
agctag---------actttgttgatgaacaag----c-ttttggtgtgataa-------
---------ctatctacg-cctt---tgctt------taatatcatttcat------gtt
tagcttataatc--------atttggtcttcactttatagac----------ctttta-t
ttatttaacttg--acctcaaatcaggtaggactacccgctgaactt-----------
>Asproinocybe_lyophylloides_MN275015
-----taggtgaacctgcggaaggatcattattgaa---tgaacttggtc-aag--ttgt
tgctggctcct-----aggagc-atat---tgtgcacac-ttgaccttca-ttctaat--
--ca---cc----acttgtgcacttgtctgtagaama--aaacccctcagataaattaaa
ttattcagg--------tata---------------------------------------
---tgcgcctatatgc----------------------------------acctgagttt
gaaggtttgctgt----------gcgaaagtcagctttcctttatt----ctagttccat
ttgggggggtgatctatgta-t--tatattat-aacacttc-taatgtatgttaac-tga
atgtt--tgggttactta-t---------------------at------tgaaat---ac
aactttcaacaatggatctcttggctctcgcatcgatgaagaacgcagcgaaatgcgata
agtaatgtgaattgcagaa-ttcagtgaatcatcgaatctttgaacgcaccttgcgctcc
tt-ggtattccgaggagcatgcctgtttgagtgtcattaaaa-tttctc----------a
atc---tacttttgtttctaattgaacaaa--atgttagaattggactatgggag-----
--ttgctgg-cttttg------------------taaagtcagctcttctgaaaagtatt
agctag---------actttgttgatgaacaag----c-ttttggtgtgataa-------
---------ctatctacg-cctt---tgctt------taatatcatttcat------gtt
tagcttataatc--------atttggtcttcactttatagac----------ctttta-t
ttatttaacttg--acctcaaatcaggtaggactacccgctgaacttaagcatat---
>Asproinocybe_lyophylloides_MN275016
-------ggtgaacctgcggaaggatcattattgaa---tgaacttggtc-aag--ttgt
tgctggctcct-----aggagc-atat---tgtgcacac-ttgaccttca-ttctaat--
--ca---cc----acttgtgcacttgtctgtagaaaa--aaacccctcagataaattaaa
ttattcagg--------tata---------------------------------------
---tgcgcctatatgc----------------------------------acctgagttt
gaaggtttgctgt----------gcgaaagtcagctttcctttatt----ctagttccat
ttgggggggtgatctatgta-t--tatattat-aacacttc-taatgtatgttaac-tga
atgtt--tgggttactta-t---------------------at------tgaaat---ac
aactttcaacaatggatctcttggctctcgcatcgatgaagaacgcagcgaaatgcgata
agtaatgtgaattgcagaa-ttcagtgaatcatcgaatctttgaacgcaccttgcgctcc
tt-ggtattccgaggagcatgcctgtttgagtgtcattaaaa-tttctc----------a
atc---tacttttgtttct-attgaacaaa--atgttagaattggactatgggag-----
--ttgctgg-cttttg------------------taaagtcagctcttctgaaaagtatt
agctag---------actttgttgatgaacaag----c-ttttggtgtgataa-------
---------ctatctacg-cctt---tgctt------taatatcatttcat------gtt
tagcttataatc--------atttggtcttcactttatagac----------ctttta-t
ttatttaacttg--acctcaaatcaggtaggactacccgctgaacttaa---------
>Asproinocybe_lyophylloides_MN275022
--------------------aaggatcattattgaa---tgaacttggtc-aag--ttgt
tgctggctcct-----aggagc-atat---tgtgcacac-ttgaccttca-ttctaat--
--ca---cc----acttgtgcacttgtctgtagaaaa--aaacccctcagataaattaaa
ttattcagg--------tata---------------------------------------
---tgcgcctatatgc----------------------------------acctgagttt
gaaggtttgctgt----------gcgaaagtcagctttcctttatt----ctagttccat
ttgggggggtratctatgta-t--tatattat-aacacttc-taatgtatgttaac-tga
atgtt--tgggttactta-t---------------------at------tgaaat---ac
aactttcaacaatggatctcttggctctcgcatcgatgaagaacgcagcgaaatgcgata
agtaatgtgaattgcagaa-ttcagtgaatcatcgaatctttgaacgcaccttgcgctcc
tt-ggtattccgaggagcatgcctgtttgagtgtcattaaaa-tttctc----------a
atc---tacttttgtttct-attgaacaaa--atgttagaattggactatgggag-----
--ttgctgg-cttttg------------------taaagtcagctcttctgaaaagtatt
agctag---------actttgttgatgaacaag----c-ttttggtgtgataa-------
---------ctatctacg-cctt---tgctt------taatatcatttcat------gtt
tagcttataatc--------atttggtcttcactttatagac----------ctttta-t
ttatttaacttg--acctcaaatcaggtaggactacccgctgaacttaagcatatc--
