# Supplementary material for: Pulchragaricus rhodophyllus gen. et sp. nov. (Callistosporiaceae, Agaricales) from Yunnan, China, Based on Morphological and Molecular Data
Source: Life (Basel). 2026 May 27;16(6):899. doi: 10.3390/life16060899 (PMC13301615; doi:10.3390/life16060899)
Supplement: Supplementary file 1 [file life-16-00899-s001.zip › Supplementary File S1/LSU.fas]

>JSP2025-138
-----------------------------------taac-aaggattcccctagtaactg
cgagtgaagcgggaaaagctcaaatttgaaatctgacagtc------cttggctgtccga
gttgtaatctagagaagtgtcatccgcgctggaccatgtacaagtctcctggaacggagc
gtcacagagggtgagaatcccgtctctgacatgga-ctaccagggcttatgtggtgtgct
ctcaaagagtcgagttgtttgggaatgcagctctaaatgggtggtaagttccatctaaag
ctaaatattggcgagagaccgatagtgaacaagtaccgtgagggaaagatgaaaagaact
ttggaaagagagttaaacagtgacgtgaaattgttgaaagggaaacacttgaagtcagtc
gagttgacttgggaatcat-ccctgcttatatttctttgcttggtgctcttcccag-ttg
acgggtcagcatcaatttcgatcggtgaataaagg-----tggagggaa-tgtggcatct
cttaataggatgtg-ttatag---ccctccgttgtatgcatcggttgggattgaggaact
cagcacgcctgaagaagggttgggggctttttct--gacaa----ttcgtgctta-----
ggatgctggc--ataatggc-tttaattgacccgtcttgaaacacggaccaaggagtcca
ccatacatgcgagtattt-gggtg-tagaaactcatgatgcgcaatgaaagtgaagatca
ggatcctt-gtca---tgaggagcactgatgcccggcccaaagcttttt--tgcaatgga
tctgaggttgagcatgtatgttgggacccgaaagatggtgaactatgcctgaatagggtg
aagccagaggaaactctggtggaggctcgtagcgattctgacgtgcaaatcgatcgtcaa
atttg---------ggtataggggc-gaaagactaatcgaa-c-----------------
------------------------------------------------------------
------------------------------------------------------------
------------------------------------------------------------
------------------------------------------------------------
------------------------------------------------------------
------------------------------------------------------------
------------------------------------------------------------
---------------------------------------------
>JSP2025-322
------------caataagcggaggaaggagaaactaac-aaggattcccctagtaactg
cgagtgaagcgggaaaagctcaaatttgaaatctgacagtc------cttggctgtccga
gttgtaatctagagaagtgtcatccgcgctggaccatgtacaagtctcctggaacggagc
gtcacagagggtgagaatcccgtctctgacatgga-ctaccagggcttatgtggtgtgct
ctcaaagagtcgagttgtttgggaatgcagctctaaatgggtggtaagttccatctaaag
ctaaatattggcgagagaccgatagtgaacaagtaccgtgagggaaagatgaaaagaact
ttggaaagagagttaaacagtgacgtgaaattgttgaaagggaaacacttgaagtcagtc
gagttgacttgggaatcat-ccctgcttatatttctttgcttggtgctcttcccag-ttg
acgggtcagcatcaatttcgatcggtgaataaagg-----tggagggaa-tgtggcatct
ctt-ataggatgtg-ttatag---ccctccgttgtatgcatcggttgggattgaggaact
cagcacgcctgaagaagggttgggggctttttct--gacaa----ttcgtgctta-----
ggatgctggc--ataatggc-tttaattgacccgtcttgaaacacggaccaaggagtcca
ccatacatgcgagtattt-gggtg-tagaaactcatgatgcgcaatgaaagtgaagatca
ggatcctt-gtca---tgaggagcactgatgcccggcccaaagcttttt--tgcaatgga
tctgaggttgagcatgtatgttgggacccgaaagatggtgaactatgcctgaatagggtg
aagccagaggaaactctggtggaggctcgtagcgattctgacgtgcaaatcgatcgtcaa
atttg---------ggtataggggc-gaaagactaatcgaa-ccat--------------
------------------------------------------------------------
------------------------------------------------------------
------------------------------------------------------------
------------------------------------------------------------
------------------------------------------------------------
------------------------------------------------------------
------------------------------------------------------------
---------------------------------------------
>JSP2025-323
------------caataagcggagga-ggagaaactaac-aaggattcccctagtaactg
cgagtgaagcgggaaaagctcaaatttgaaatctgacagtc------cttggctgtccga
gttgtaatctagagaagtgtcatccgcgctggaccatgtacaagtctcctggaacggagc
gtcacagagggtgagaatcccgtctctgacatgga-ctaccagggcttatgtggtgtgct
ctcaaagagtcgagttgtttgggaatgcagctctaaatgggtggtaagttccatctaaag
ctaaatattggcgagagaccgatagtgaacaagtaccgtgagggaaagatgaaaagaact
ttggaaagagagttaaacagtgacgtgaaattgttgaaagggaaacacttgaagtcagtc
gagttgacttgggaatcat-ccctgcttatatttctttgcttggtgctcttcccag-ttg
acgggtcagcatcaatttcgatcggtgaataaagg-----tggagggaa-tgtggcatct
ctt-ataggatgtg-ttatag---ccctccgttgtatgcatcggttgggattgaggaact
cagcacgcctgaagaagggttgggggctttttct--gacaa----ttcgtgctta-----
ggatgctggc--ataatggc-tttaattgacccgtcttgaaacacggaccaaggagtcca
ccatacatgcgagtattt-gggtg-tagaaactcatgatgcgcaatgaaagtgaagatca
ggatcctt-gtca---tgaggagcactgatgcccggcccaaagcttttt--tgcaatgga
tctgaggttgagcatgtatgttgggacccgaaagatggtgaactatgcctgaatagggtg
aagccagaggaaactctggtggaggctcgtagcgattctgacgtgcaaatcgatcgtcaa
atttg---------ggtataggggc-gaaagactaatcgaa-ccat--------------
------------------------------------------------------------
------------------------------------------------------------
------------------------------------------------------------
------------------------------------------------------------
------------------------------------------------------------
------------------------------------------------------------
------------------------------------------------------------
---------------------------------------------
>Anupama_indica_MH989586
-----------------------------------------------cccttagtaactg
cgagtgaagcgggaaaagctcaaatttaaaatctggcggtc------tctggccgtccga
gttgtaatttagagaagtgctatccgtgctggaccatgtacaagtctcctggaatggagc
gtcatagagggtgagaatcccgtctctgacatgga-ctcccagtgc-attgtgatgtgct
ctcgaagagtcgagttgtttgggaatgcagctctaaatgggtggtaaattccatctaaag
ctaaatattggcgagagaccgatagcgaacaagtaccgtgagggaaagatgaaaagaact
ttggaaagagagttaaacagt-acgtgaaattgttgaaagggaaacgcttgaagtcagtc
gcgtcgac-cggggatcaa-cctggcattc------gtgctcggtgtactttccgg-tag
atgggtcaacatcgattttgatcggtggacaaagg-----tcagaggaaatgtggcatc-
----ttcggatgtgtttatag---actctgatcttatacatcggtcaggatcgaggaact
cggcacgtc----gtcaggctg---------------------------tgctta-----
ggatgttggc--ataatggcttttaatcgacccgtcttgaaacacggaccaaggagtcta
acatgcctgcgagtattt-gggtg-tgaaaacccat-atgcgcaatgaaagtgaagatca
ggatctct-gtcg---tggagagcactgatgcccggaccagagctttt----gtgacgga
tctgcggtagagcatgcatgttgggacccgaaagatggtgaactatgcctgaatagggtg
aagccagaggaaactctggtggaggctcgtagcgattctgacgtgcaaatcgatcgtcaa
atttg---------ggtataggggc-gaaagactaatcgaa-ccatctagtagctggttc
ctgccgaagttt-----ccctcaggatagcagaaactca-tatcagatttatgtggtaaa
gcgaatgattagaggccttggggttgtaacaaccttaacctattctcaaactttaaatat
gtaagaacaagccgtctcttggttggaccgcttggcgattgagagtttctagtgggccat
ttttggtaagcagaactggcgatgcgggatgaaccgaacgcgaggttaaggtgccggaat
tcacgctcatcagacaccacaaaaggtgttagttcatctagacagcaggacggtggccat
ggaagtcggaatccgctaaggagtgtgtaacaactcacctgccgaatgaactagccctga
aaatggatggcgcttaagcgtgatacccatacctcgccgtcagtgttgt-agtgacg--c
actgacgag------------------------------------
>Anupama_indica_MH989583
------------------------------------------------------------
-------------------------ttaaaatctggcggtc------tctggccgtccga
gttgtaatttaaagaagtgctatccgtgctggaccatgtacaagtctcctggaatggagc
gtcatagagggtgagaatcccgtctctgacatgga-ctcccagtgc-attgtgatgtgct
ctcgaagagtcgagttgtttgggaatgcagctctaaatgggtggtaaattccatctaaag
ctaaatattggcgagagaccgatagcgaacaagtaccgtgagggaaagatgaaaagaact
ttggaaagagagttaaacagt-acgtgaaattgttgaaagggaaacgcttgaagtcagtc
gcgtcgac-cggggatcaa-cctggcattc------gtgctcggtgtactttccgg-tag
atgggtcaacatcgattttgatcggtggacaaagg-----tcagaggaa-tgtggcatc-
----ttcggatgtgtttatag---actctgatcttatacatcggtcaggatcgaggaact
cggcacgtc----gtcaggctg---------------------------tgctta-----
ggatgttggc--ataatggc-tttaatcgacccgtcttgaaacacggaccaaggagtcta
acatgcctgcgagtattt-gggtg-tgaaaacccat-atgcgcaatgaaagtgaagatca
ggatctct-gtcg---tggagagcactgatgcccggaccagagctttt----gtgacgga
tctgcggtagagcatgcatgttgggacccgaaagatggtgaactatgcctgaatagggtg
aagccagaggaaactctggtggaggctcgtagcgattctgacgtgcaaatcgatcgtcaa
atttg---------ggtataggggc-gaaagactaatcgaa-ccatctagtagctggttc
ctgccgaagttt-----ccctcaggatagcagaaactca-tatcagatttatgtggtaaa
gcgaatgattagaggccttggggttgtaacaaccttaacctattctcaaactttaaatat
gtaagaacaagccgtctcttggttggaccgcttggcgattgagagtttctagtgggccat
ttttggtaagcagaactggcgatgcgggatgaaccgaacgcgaggttaaggtgccggaat
tcacgctcatcagacaccacaaaaggtgttagttcatctagacagcaggacggtggccat
ggaagtcggaatccgctaaggagtgtgtaacaactcacctgccgaatgaactagccctga
aaatggatggcgcttaagcgtgatacccatacctcgccgtcagtgttgt-agtgacg--c
actgacgagtaggcaggcg--------------------------
>Anupama_indica_MH989584
-------------------------------------------gattcccttagtaactg
cgagtgaagcgggaaaagctcaaatttaaaatctggcggtc------tctggccgtccga
gttgtaatttagagaagtgctatccgtgctggaccatgtacaagtctcctggaatggagc
gtcatagagggtgagaatcccgtctctgacatgga-ctcccagtgc-attgtgatgtgct
ctcgaagagtcgagttgtttgggaatgcagctctaaatgggtggtaaattccatctaaag
ctaaatattggcgagagaccgatagcgaacaagtaccgtgagggaaagatgaaaagaact
ttggaaagagagttaaacagt-acgtgaaattgttgaaagggaaacgcttgaagtcagtc
gcgtcgac-cggggatcaa-cctggcattc------gtgctcggtgtactttccgg-tag
atgggtcaacatcgattttgatcggtggacaaagg-----tcagaggaa-tgtggcatc-
----ttcggatgtgtttatag---actctgatcttatacatcggtcaggatcgaggaact
cggcacgtc----gtcaggctg---------------------------tgctta-----
ggatgttggc--ataatggc-tttaatcgacccgtcttgaaacacggaccaaggagtcta
acatgcctgcgagtattt-gggtg-tgaaaacccat-atgcgcaatgaaagtgaagatca
ggatctct-gtcg---tggagagcactgatgcccggaccagagctttt----gtgacgga
tctgcggtagagcatgcatgttgggacccgaaagatggtgaactatgcctgaatagggtg
aagccagaggaaactctggtggaggctcgtagcgattctgacgtgcaaatcgatcgtcaa
atttg---------ggtataggggc-gaaagactaatcgaa-ccatctagtagctggttc
ctgccgaagttt-----ccctcaggatagcagaaactca-tatcagatttatgtggtaaa
gcgaatgattagaggccttggggttgtaacaaccttaacctattctcaaactttaaatat
gtaagaacaagccgtctcttggttggaccgcttggcgattgagagtttctagtgggccat
ttttggtaagcagaactggcgatgcgggatgaaccgaacgcgaggttaaggtgccggaat
tcacgctcatcagacaccacaaaaggtgttagttcatctagacagcaggacggtggccat
ggaagtcggaatccgctaaggagtgtgtaacaactcacctgccgaatgaactagccctga
aaatggatggcgcttaagcgtgatacccatacctcgccgtcagtgttgt-agtgacg--c
actgacgagtaggcaggcgtggagg-tcagtgaagaagcctagg-
>Anupama_indica_MH989585
-------------------------------------------gattcccttagtaactg
cgagtgaagcgggaaaagctcaaatttaaaatctggcggtc------tctggccgtccga
gttgtaatttagagaagtgctatccgtgctggaccatgtacaagtctcctggaatggagc
gtcatagagggtgagaatcccgtctctgacatgga-ctcccagtgc-attgtgatgtgct
ctcgaagagtcgagttgtttgggaatgcagctctaaatgggtggtaaattccatctaaag
ctaaatattggcgagagaccgatagcgaacaagtaccgtgagggaaagatgaaaagaact
ttggaaagagagttaaacagt-acgtgaaattgttgaaagggaaacgcttgaagtcagtc
gcgtcgac-cggggatcaa-cctggcattc------gtgctcggtgtactttccgg-tag
atgggtcaacatcgattttgatcggtggacaaagg-----tcagaggaa-tgtggcatc-
----ttcggatgtgtttatag---actctgatcttatacatcggtcaggatcgaggaact
cggcacgtc----gtcaggctg---------------------------tgctta-----
ggatgttggc--ataatggc-tttaatcgacccgtcttgaaacacggaccaaggagtcta
acatgcctgcgagtattt-gggtg-tgaaaacccat-atgcgcaatgaaagtgaagatca
ggatctct-gtcg---tggagagcactgatgcccggaccagagctttt----gtgacgga
tctgcggtagagcatgcatgttgggacccgaaagatggtgaactatgcctgaatagggtg
aagccagaggaaactctggtggaggctcgtagcgattctgacgtgcaaatcgatcgtcaa
atttg---------ggtataggggc-gaaagactaatcgaa-ccatctagtagctggttc
ctgccgaagttt-----ccctcaggatagcagaaactca-tatcagatttatgtggtaaa
gcgaatgattagaggccttggggttgtaacaaccttaacctattctcaaactttaaatat
gtaagaacaagccgtctcttggttggaccgcttggcgattgagagtttctagtgggccat
ttttggtaagcagaactggcgatgcgggatgaaccgaacgcgaggttaaggtgccggaat
tcacgctcatcagacaccacaaaaggtgttagttcatctagacagcaggacggtggccat
ggaagtcggaatccgctaaggagtgtgtaacaactcacctgccgaatgaactagccctga
aaatggatggcgcttaagcgtgatacccatacctcgccgtcagtgttgt-agtgacg--c
actgacgagtaggcaggcgtggagg-tcagtgaagaag-------
>Asproinocybe_daleyae_MN275033
------------caataagcggagga-aaagaaactaac-aaggattcccttagtaactg
cgagtgaagtgggaaaagctcaaatttaaaatctggtagtc------tttgattacctga
gttgtaatctagagaagtgttatccgcgttggaccgtgtataagtctcctggaatggagc
gtcatagagggtgagaatcccgtctttgacacgga-ctaccagggcttttgtgatatgct
ctcaaagagtcgagttgtttgggaatgcagctctaaatgggtggtaaattccatctaaag
ctaaatattggcgagagaccgatagcgaacaagtaccgtgagggaaagatgaaaagaact
ttggaaagagagttaaacagt-acgtgaaattgttgaaagggaaacgcttgaagtcagtc
atgtcagc-tagggatcag-ccttgtcttt------tgacttggtgcattttcttg-ttg
acaggtcagcatcaattttgactgatagataaagg-----tcaagggaa-tgtgacatct
----tttcgatgtg-ttatag---cccttggttgaatatgtcagttgggattgaggaact
cagcatgcc----gtaaggccggg---ttttt----aaccacg-ttacatgctta-----
ggatgctggc--agaatggc-tttaatcgacccgtcttgaaacacggaccaaggagtcta
acatgcctgcgagtgttt-gggta--gaaaacccat-gcgcgtaatgaaagtgaagatca
agatcctt--tct---taaggagcattgatgcccggactagatctttt---agtgacagt
tccgcggtagagcatgtatgttgggacccgaaagatggtgaactatgcctgaatagggtg
aagccagaggaaactctggtggaggctcgtagcgattctgacgtgcaaatcgatcgtcga
atttg---------ggtataggggc-gaaagactaatcgaa-ccatctagtagctggttc
ctgccgaagttt-----ccc----------------------------------------
------------------------------------------------------------
------------------------------------------------------------
------------------------------------------------------------
------------------------------------------------------------
------------------------------------------------------------
------------------------------------------------------------
---------------------------------------------
>Asproinocybe_lyophylloides_MN275027
------------caataagcggagga-aaagaaactaac-aaggattcccttagtaactg
cgagtgaagtgggaaaagctcaaatttaaaatctggtagtc------tttgattacccga
gttgtaacctagagaagtgttatccgcgctggaccgtgtataagtctcctggaatggagc
gtcatagagggtgagaatcccgtctttgacacgga-ctaccagggctttagtgatatgct
ctcaaagagtcgagttgtttgggaatgcagctctaaatgggtggtaaattccatctaaag
ctaaatattggcgagagaccgatagcgaacaagtaccgtgagggaaagatgaaaagaact
ttggaaagagagttaaacagt-acgtgaaattgttgaaagggaaacgcttgaagtcagtc
atgttagt-caggaatcag-ccttgccttt------tagcttggtgtatttcctgg-ttg
acaggtcagtatcaattttgactggtagataaagg-----tcaagggaa-tgtgacatct
----ttttgatgtg-ttatag---cccttggttgaatatatcagttgggattgaggaact
cagcatgcc----gcaaggccggg---tttttta--aaccacg-ttacatgctta-----
ggatactggc--aaaatggc-tttaatcgacccgtcttgaaacacggaccaaggagtcta
acatgcctgcgagtgttt-gggtg--gaaaacccat-gcgcgtaatgaaagtgaagatca
agatcctt-gtca---tgaggagcattgatgcccggactagatctttt---agtgacagt
tccgcggtagagcatgtatgttgggacccgaaagatggtgaactatgcctgaatagggtg
aagccagaggaaactctggtggaggctcgtagcgattctgacgtgcaaatcgatcgtcga
atttg---------ggtataggggc-gaaagactaatcgaa-ccatctagtagctggttc
------------------------------------------------------------
------------------------------------------------------------
------------------------------------------------------------
------------------------------------------------------------
------------------------------------------------------------
------------------------------------------------------------
------------------------------------------------------------
---------------------------------------------
>Asproinocybe_lyophylloides_MN275030
------------caataagcggagga-aaagaaactaac-aaggattcccttagtaactg
cgagtgaagtgggaaaagctcaaatttaaaatctggtagtc------tttgattacccga
gttgtaacctagagaagtgttatccgcgctggaccgtgtataagtctcctggaatggagc
gtcatagagggtgagaatcccgtctttgacacgga-ctaccagggctttagtgatatgct
ctcaaagagtcgagttgtttgggaatgcagctctaaatgggtggtaaattccatctaaag
ctaaatattggcgagagaccgatagcgaacaagtaccgtgagggaaagatgaaaagaact
ttggaaagagagttaaacagt-acgtgaaattgttgaaagggaaacgcttgaagtcagtc
atgttagt-caggaatcag-ccttgccttt------tagcttggtgtatttcctgg-ttg
acaggtcagtatcaattttgactggtagataaagg-----tcaagggaa-tgtgacatct
----ttttgatgtg-ttatag---cccttggttgaatatatcagttgggattgaggaact
cagcatgcc----gcaaggccggg---tttttta--aaccacg-ttacatgctta-----
ggatactggc--aaaatggc-tttaatcgacccgtcttgaaacacggaccaaggagtcta
acatgcctgcgagtgttt-gggtg--gaaaacccat-gcgcgtaatgaaagtgaagatca
agatcctt-gtca---tgaggagcattgatgcccggactagatctttt---agtgacagt
tccgcggtagagcatgtatgttgggacccgaaagatggtgaactatgcctgaatagggtg
aagccagaggaaactctggtggaggctcgtagcgattctgacgtgcaaatcgatcgtcga
atttg---------ggtataggggc-gaaagactaatcgaa-cc----------------
------------------------------------------------------------
------------------------------------------------------------
------------------------------------------------------------
------------------------------------------------------------
------------------------------------------------------------
------------------------------------------------------------
------------------------------------------------------------
---------------------------------------------
>Asproinocybe_lyophylloides_MN275028
------------caataagcggagga-aaagaaactaac-aaggattcccttagtaactg
cgagtgaagtgggaaaagctcaaatttaaaatctggtagtc------tttgattacccga
gttgtaacctagagaagtgttatccgcgctggaccgtgtataagtctcctggaatggagc
gtcatagagggtgagaatcccgtctttgacacgga-ctaccagggctttagtgatatgct
ctcaaagagtcgagttgtttgggaatgcagctctaaatgggtggtaaattccatctaaag
ctaaatattggcgagagaccgatagcgaacaagtaccgtgagggaaagatgaaaagaact
ttggaaagagagttaaacagt-acgtgaaattgttgaaagggaaacgcttgaagtcagtc
atgttagt-caggaatcag-ccttgccttt------tagcttggtgtatttcctgg-ttg
acaggtcagtatcaattttgactggtagataaagg-----tcaagggaa-tgtgacatct
----ttttgatgtg-ttatag---cccttggttgaatatatcagttgggattgaggaact
cagcatgcc----gcaaggccggg---tttttta--aaccacg-ttacatgctta-----
ggatactggc--aaaatggc-tttaatcgacccgtcttgaaacacggaccaaggagtcta
acatgcctgcgagtgttt-gggtg--gaaaacccat-gcgcgtaatgaaagtgaagatca
agatcctt-gtca---tgaggagcattgatgcccggactagatctttt---agtgacagt
tccgcggtagagcatgtatgttgggacccgaaagatggtgaactatgcctgaatagggtg
aagccagaggaaactctggtggaggctcgtagcgattctgacgtgcaaatcgatcgtcga
atttg---------ggtataggggc-gaaagactaatcgaa-ccatctagtagctggttc
ct----------------------------------------------------------
------------------------------------------------------------
------------------------------------------------------------
------------------------------------------------------------
------------------------------------------------------------
------------------------------------------------------------
------------------------------------------------------------
---------------------------------------------
>Asproinocybe_lyophylloides_MN275029
------------caataagcggagga-aaagaaactaac-aaggattcccttagtaactg
cgagtgaagtgggaaaagctcaaatttaaaatctggtagtc------tttgattacccga
gttgtaacctagagaagtgttatccgcgctggaccgtgtataagtctcctggaatggagc
gtcatagagggtgagaatcccgtctttgacacgga-ctaccagggctttagtgatatgct
ctcaaagagtcgagttgtttgggaatgcagctctaaatgggtggtaaattccatctaaag
ctaaatattggcgagagaccgatagcgaacaagtaccgtgagggaaagatgaaaagaact
ttggaaagagagttaaacagt-acgtgaaattgttgaaagggaaacgcttgaagtcagtc
atgttagt-caggaatcag-ccttgccttt------tagcttggtgtatttcctgg-ttg
acaggtcagtatcaattttgactggtagataaagg-----tcaagggaa-tgtgacatct
----ttttgatgtg-ttatag---cccttggttgaatatatcagttgggattgaggaact
cagcatgcc----gcaaggccggg---tttttta--aaccacg-ttacatgctta-----
ggatactggc--aaaatggc-tttaatcgacccgtcttgaaacacggaccaaggagtcta
acatgcctgcgagtgttt-gggtg--gaaaacccat-gcgcgtaatgaaagtgaagatca
agatcctt-gtca---tgaggagcattgatgcccggactagatctttt---agtgacagt
tccgcggtagagcatgtatgttgggacccgaaagatggtgaactatgcctgaatagggtg
aagccagaggaaactctggtggaggctcgtagcgattctgacgtgcaaatcgatcgtcga
atttg---------ggtataggggc-gaaagactaatcgaa-ccatctagtagctggttc
ct----------------------------------------------------------
------------------------------------------------------------
------------------------------------------------------------
------------------------------------------------------------
------------------------------------------------------------
------------------------------------------------------------
------------------------------------------------------------
---------------------------------------------
>Asproinocybe_sinensis_OK377052
---------------------------------actaac-aaggattcccttagtaactg
cgagtgaagtgggaaaagctcaaatttaaaatctggtagtc------tttgattgcccga
gttgtaatctagagaagtgttatccgcgctggaccgtgtaaaagtctcctggaatggagc
gtcatagagggtgagaatcccgtctttgacacgga-ctcccagggc-tttgtgatgcgct
ctcaaagagtcgagttgtttgggaatgcagctctaaatgggtggtaaattccatctaaag
ctaaatattggcgagagaccgatagcgaacaagtaccgtgagggaaagatgaaaagaact
ttggaaagagagttaaacagt-acgtgaaattgttgaaagggaaacgcttgaagtcagtc
atgttagc-tagaaatcag-ccttgccttt------ttgcttggtgtattttctgg-ttg
acaggtcagcatcaattttgactgacagataaagg-----tcaggggaa-tgtgacatct
----ttttgatgtg-ttatag---cccttggttggatatgtcagttgggattgaggaact
cagcatgcc----attaggccggg---ttttt----aaccacgtttacatgctta-----
ggatgctggc--aaaatggc-tttaatcgacccgtcttgaaacacggaccaaggagtcta
acatgcctgcgagtgttt-gggtg--aaaaacccat-acgcgtaatgaaagtgaagatta
agatcctt-gtca---tgaggagcattgatgcccggacttgatctttt---agtgacagt
tccgcggttgagcatgtatgttgggacccgaaagatggtgaactatgcctgaatagggtg
aagccagaggaaactctggtggaggctcgtagcgattctgacgtgcaaatcgatcgtcaa
atttg---------ggtataggggc-gaaagactaatcgaa-ccatct------------
------------------------------------------------------------
------------------------------------------------------------
------------------------------------------------------------
------------------------------------------------------------
------------------------------------------------------------
------------------------------------------------------------
------------------------------------------------------------
---------------------------------------------
>Asproinocybe_sinensis_OK377051
---------------------------------actaac-aaggattcccttagtaactg
cgagtgaagtgggaaaagctcaaatttaaaatctggtagtc------tttgattgcccga
gttgtaatctagagaagtgttatccgcgctggaccgtgtaaaagtctcctggaatggagc
gtcatagagggtgagaatcccgtctttgacacgga-ctcccagggc-tttgtgatgcgct
ctcaaagagtcgagttgtttgggaatgcagctctaaatgggtggtaaattccatctaaag
ctaaatattggcgagagaccgatagcgaacaagtaccgtgagggaaagatgaaaagaact
ttggaaagagagttaaacagt-acgtgaaattgttgaaagggaaacgcttgaagtcagtc
atgttagc-tagaaatcag-ccttgccttt------ttgcttggtgtattttctgg-ttg
acaggtcagcatcaattttgactgacagataaagg-----tcaggggaa-tgtgacatct
----ttttgatgtg-ttatag---cccttggttggatatgtcagttgggattgaggaact
cagcatgcc----attaggccggg---ttttt----aaccacgtttacatgctta-----
ggatgctggc--aaaatggc-tttaatcgacccgtcttgaaacacggaccaaggagtcta
acatgcctgcgagtgttt-gggtg--aaaaacccat-acgcgtaatgaaagtgaagatta
agatcctt-gtca---tgaggagcattgatgcccggacttgatctttt---agtgacagt
tccgcggttgagcatgtatgttgggacccgaaagatggtgaactatgcctgaatagggtg
aagccagaggaaactctggtggaggctcgtagcgattctgacgtgcaaatcgatcgtcaa
atttg---------ggtataggggc-gaaagac---------------------------
------------------------------------------------------------
------------------------------------------------------------
------------------------------------------------------------
------------------------------------------------------------
------------------------------------------------------------
------------------------------------------------------------
------------------------------------------------------------
---------------------------------------------
>Asproinocybe_sinensis_OK576386
-----------------------------------taac--aggattcccttagtaactg
cgagtgaagtgggaaaagctcaaatttaaaatctggtagtc------tttgattgcccga
gttgtaatctagagaagtgttatccgcgctggaccgtgtaaaagtctcctggaatggagc
gtcatagagggtgagaatcccgtctttgacacgga-ctcccagggc-tttgtgatgcgct
ctcaaagagtcgagttgtttgggaatgcagctctaaatgggtggtaaattccatctaaag
ctaaatattggcgagagaccgatagcgaacaagtaccgtgagggaaagatgaaaagaact
ttggaaagagagttaaacagt-acgtgaaattgttgaaagggaaacgcttgaagtcagtc
atgttagc-tagaaatcag-ccttgccttt------ttgcttggtgtattttctgg-ttg
acaggtcagcatcaattttgactgacagataaagg-----tcaggggaa-tgtgacatct
----ttttgatgtg-ttatag---cccttggttggatatgtcagttgggattgaggaact
cagcatgcc----attaggccggg---ttttt----aaccacgtttacatgctta-----
ggatgctggc--aaaatggc-tttaatcgacccgtcttgaaacacggaccaaggagtcta
acatgcctgcgagtgttt-gggtg--aaaaacccat-acgcgtaatgaaagtgaagatta
agatcctt-gtca---tgaggagcattgatgcccggacttgatctttt---agtgacagt
tccgcggttgagcatgtatgttgggacccgaaagatggtgaactatgcctgaatagggtg
aagccagaggaaactctggtggaggctcgtagcgattctgacgtgcaaatcgatcgtcaa
atttg---------ggtataggggc-gaaagactaatcgaa-ccatctagtagctggttc
ctgccgaagttt-----ccctcaggatagcagaaactca-tatcagatttatgtggtaaa
gcgaatgattagaggccttggggttgcaacaaccttaacctattctcaaactttaaatat
gtaagaacgagtcgtctcttaattggaccgctcggtgattgagagtttctagtgggccat
ttttggtaagcagaactggcgatgcgggatgaaccgaacgtgaggttaaggtgccagaat
tcacgctcatcagacaccacaaaaggtgttagttcatctagacagcaggacggtggccat
ggaagtcggaatccgctaaggagtgtgtaacaactcacctgccgaatgaactagccctga
aaatggatggcgcttaagcgtgatacccatacctcaccgtcagtgttta-agtgatg--c
actgacgagtaggcaggcgtggagg-tcagt--------------
>Asproinocybe_sp__OQ921770
-------------------------------------ac-aaggattcccttagtaactg
cgagtgaagtgggaaaagctcaaatttaaaatctggtggtc------tttgaccgcctga
gttgtaatctagagaagtgttatccgcgctggactgtgtaaaagtcccctggaatggggc
atcatagagggtgagaatcccgtctttgacacaga-ctcccagggc-tttgtgatgcgct
ctcaaagagtcgagttgtttgggaatgcagctctaaatgggtggtaaattccatctaaag
ctaaatattggcgagagaccgatagcgaacaagtaccgtgagggaaagatgaaaagaact
ttggaaagagagttaaacagt-acgtgaaattgttgaaagggaaacgcttgaagtcagtc
atgttagc-tagaaatcaa-ccttgccttt-----ttcacttggtgtattttctag-tta
ataggtcagcatcaattttgactgacagataaagg-----tcaggggaa-tgtgacatct
----tttcgatgtg-ttatat---cccttggttggatatgtcggttgggattgaggaact
caccatgcc----ataacgccggg---ttttt----aaccacgtttacatgctta-----
ggatgctggc--aaaatggc-tttaatcgacccgtcttgaarcacggaccarggagtcta
acatgcctgcgagtgttt-gggtg--aaaaacccat-gcgcgtaatgaaagtgaagatta
agatcctt-gtca---tgaggagcattgatgcccggacttgatctttt---agtgacagt
tccgcggttgagcatgtatgttgggacccgaaagatggtgaactatgcctgaatagggtg
aagccagaggaaactctggtggaggctcgtagcgattctgacgtgcaaatcgatcgtcaa
atttg---------ggtataggggc-gaaagactaatcgaa-ccatctagtagctggttc
ctgccgaagttt-----ccctcaggatagcagaaactca-tatcagatttatgtggtaaa
gcgaatgattagaggccttggggttgaaacaaccttaacctattctcaaactttaaatat
gtaagaacaagccgtctcttaattggaccgctcggtgattgagagtttctagtgggccat
ttttggtaagcagaactggcgatgcgggatgaaccgaacgtgaggttaaggtgccggaat
tcacgctcatcagacaccacaaaaggtgttagttcatctagacagcaggacggtggccat
ggaagtcggaatccgctaaggagtgtgtaacaactcacctgccgaatgaactagccctga
aaatggatggcgcttaagcgtgatacccatacctcaccgtcagtgtttgtagtgatagca
gctgacgagtaggcaggcgtggagg-tcagtgaagaagcctaggc
>Asproinocybe_sp__OQ921769
-------------------------------------ac-aaggattcccttagtaactg
cgagtgaagtgggaaaagctcaaatttaaaatctggtggtc------tttgaccgcctga
gttgtaatctagagaagtgttatccgcgctggactgtgtaaaagtcccctggaatggggc
atcatagagggtgagaatcccgtctttgacacaga-ctcccagggc-tttgtgatgcgct
ctcaaagagtcgagttgtttgggaatgcagctctaaatgggtggtaaattccatctaaag
ctaaatattggcgagagaccgatagcgaacaagtaccgtgagggaaagatgaaaagaact
ttggaaagagagttaaacagt-acgtgaaattgttgaaagggaaacgcttgaagtcagtc
atgttagc-tagaaatcaa-ccttgccttt-----ttcacttggtgtattttctag-tta
ataggtcagcatcaattttgactgacagataaagg-----tcaggggaa-tgtgacatct
----tttcgatgtg-ttatat---cccttggttggatatgtcggttgggattgaggaact
caccatgcc----ataacgccggg---ttttt----aaccacgtttacatgctta-----
ggatgctggc--aaaatggc-tttaatcgacccgtcttgaarcacggaccarggagtcta
acatgcctgcgagtgttt-gggtg--aaaaacccat-gcgcgtaatgaaagtgaagatta
agatcctt-gtca---tgaggagcattgatgcccggacttgatctttt---agtgacagt
tccgcggttgagcatgtatgttgggacccgaaagatggtgaactatgcctgaatagggtg
aagccagaggaaactctggtggaggctcgtagcgattctgacgtgcaaatcgatcgtcaa
atttg---------ggtataggggc-gaaagactaatcgaa-ccatctagtagctggttc
ctgccgaagttt-----ccctcaggatagcagaaactca-tatcagatttatgtggtaaa
gcgaatgattagaggccttggggttgaaacaaccttaacctattctcaaactttaaatat
gtaagaacaagccgtctcttaattggaccgctcggtgattgagagtttctagtgggccat
ttttggtaagcagaactggcgatgcgggatgaaccgaacgtgaggttaaggtgccggaat
tcacgctcatcagacaccacaaaaggtgttagttcatctagacagcaggacggtggccat
ggaagtcggaatccgctaaggagtgtgtaacaactcacctgccgaatgaactagccctga
aaatggatggcgcttaagcgtgatacccatacctcaccgtcagtgtttgtagtgatagca
gctgacgagtaggcaggcgtggagg-tcagtgaagaagcctaggc
>Tricholosporum_guangxiense_OK377053
------------------------------------------ggattcccttagtaactg
cgagtgaagtgggaaaagctcaaatttaaaatctggtagtc------tttgattgcccga
gttgtaatctagagaagtgctatccgcgctggaccgtgtacaagtctcctggaatggagc
gtcatagagggtgagaatcccgtctttgacacgga-------------------------
------------------------------------------------------------
-------------------------------------acc--------------------
------------------------------------------------------------
------------------------------------------------------------
------------------------------------------------------------
------------------------cccttggttgaatatgtcagttgggattgaggaact
cagcatgcc----gcaaggccggg---tttta----aaccacg-ttacatgctta-----
ggatactggc--aaaatggc-tttaatcgacccgtcttgaaacacggaccaaggagtcta
acatgcctgcgagtgttt-gggtg--gaaaacccat-gcgcgtaatgaaagtgaagatca
agatcctt-gtca---tgaggagcattgatgcccggactagacctttt---agtgacaga
tccgcggtagagcatgtatgttgggacccgaaagatggtgaactatgcctgaatagggtg
aagccagaggaaactctggtggaggctcgtagcgattctgacgtgcaaatcgatcgtcga
atttg---------ggtataggggc-gaaagactaatcgaa-ccatctagtagctggttc
ctgccgaagttt-----ccctcaggatagcagaaactca-tatcagatttatgtggtaaa
gcgaatgattagaggccttggggttgcaacaaccttaacctattctcaaactttaaatat
gtaagaacgagtcgtctcttgattggaccgctcggtgattgagagtttctagtgggccat
ttttggtaagcagaactggcgatgcgggatgaaccgaacgcgaggttaaggtgccagaat
ttacgctcatcagacaccacaaaaggtgttagttcatctagacagcaggacggtggccat
ggaagtcggaatccgctaaggagtgtgtaacaactcacctgccgaatgaactagccctga
aaatggatggcgcttaagcgtgatacccatacctcgccgtcagtgtaaa-agtgatg--c
actgacgagtaggcaggcgtggagg-tcagtgaagaagcctaggc
>Tricholosporum_guangxiense_OK377055
---------------------------------------------ttcccttagta-ctg
cgagtgaagtgggaaaagctcaaatttaaaatctggtagtc------tttgattgcccga
gttgtaatctagagaagtgctatccgcgctggaccgtgtacaagtctcctggaatggagc
gtcatagagggtgagaatcccgtctttgacacgga--acctagggcttttgtgatgcgct
ctcgaagagtcgagttgtttgggaatgcagctctaaatgggtggtaaattccatctaaag
ctaaatattggcgagagaccgatagcgaacaagtaccgtgagggaaagatgaaaagaact
ttggaaagagagttaaacagt-acgtgaaattgttgaaagggaaacgcttgaagtcagtc
atgttagc-cagggatcag-ccttgtcttt------ggacttggtgtactctctgg-ttg
acaggtcagtatcaattttgactgatagataaagg-----tcaagggaa-tgtgacatct
----tttcgatgtg-ttatag---cccttggttgaatatgtcagttgggattgaggaact
cagcatgcc----gcaaggccggg---tttta----aaccacg-ttacatgctta-----
ggatactggc--aaaatggc-tttaatcgacccgtcttgaaacacggaccaaggagtcta
acatgcctgcgagtgttt-gggtg--gaaaacccat-gcgcgtaatgaaagtgaagatca
agatcctt-gtca---tgaggagcattgatgcccggactagacctttt---agtgacaga
tccgcggtagagcatgtatgttgggacccgaaagatggtgaactatgcctgaatagggtg
aagccagaggaaactctggtggaggctcgtagcgattctgacgtgcaaatcgatcgtcga
atttg---------ggtataggggc-gaaagactaatcgaa-ccatctagtagctggttc
ctgccgaagttt-----ccctcaggatagcagaaactca-tatcagatttatgtggtaaa
gcgaatgattagaggccttggggttgcaacaaccttaacctattctcaaactttaaatat
gtaagaacgagtcgtctcttgattggaccgctcggtgattgagagtttctagtgggccat
ttttggtaagcagaactggcgatgcgggatgaaccgaacgcgaggttaaggtgccagaat
ttacgctcatcagacaccacaaaaggtgttagttcatctagacagcaggacggtggccat
ggaagtcggaatccgctaaggagtgtgtaacaactcacctgccgaatgaactagccctga
aaatggatggcgcttaagcgtgatacccatacctcgccgtcagtgtaaa-agtgatg--c
actgacgagtaggcaggcgtggagg-tcagtgaagaagc------
>Tricholosporum_guangxiense_OK377056
------------------------------------------------ccttagtaactg
cgagtgaagtgggaaaagctcaaatttaaaatctggtagtc------tttgattgcccga
gttgtaatctagagaagtgctatccgcgctggaccgtgtacaagtctcctggaatggagc
gtcatagagggtgagaatcccgtctttgacacgga--acctagggcttttgtgatgcgct
ctcgaagagtcgagttgtttgggaatgcagctctaaatgggtggtaaattccatctaaag
ctaaatattggcgagagaccgatagcgaacaagtaccgtgagggaaagatgaaaagaact
ttggaaagagagttaaacagt-acgtgaaattgttgaaagggaaacgcttgaagtcagtc
atgttagc-cagggatcag-ccttgtcttt------ggacttggtgtactctctgg-ttg
acaggtcagtatcaattttgactgatagataaagg-----tcaagggaa-tgtgacatct
----tttcgatgtg-ttatag---cccttggttgaatatgtcagttgggattgaggaact
cagcatgcc----gcaaggccggg---tttta----aaccacg-ttacatgctta-----
ggatactggc--aaaatggc-tttaatcgacccgtcttgaaacacggaccaaggagtcta
acatgcctgcgagtgttt-gggtg--gaaaacccat-gcgcgtaatgaaagtgaagatca
agatcctt-gtca---tgaggagcattgatgcccggactagacctttt---agtgacaga
tccgcggtagagcatgtatgttgggacccgaaagatggtgaactatgcctgaatagggtg
aagccagaggaaactctggtggaggctcgtagcgattctgacgtgcaaatcgatcgtcga
atttg---------ggtataggggc-gaaagactaatcgaa-ccatctagtagctggttc
ctgccgaagttt-----ccctcaggatagcagaaactca-tatcagatttatgtggtaaa
gcgaatgattagaggccttggggttgcaacaaccttaacctattctcaaactttaaatat
gtaagaacgagtcgtctcttgattggaccgctcggtgattgagagtttctagtgggccat
ttttggtaagcagaactggcgatgcgggatgaaccgaacgcgaggttaaggtgccagaat
ttacgctcatcagacaccacaaaaggtgttagttcatctagacagcaggacggtggccat
ggaagtcggaatccgctaaggagtgtgtaacaactcacctgccgaatgaactagccctga
aaatggatggcgcttaagcgtgatacccatacctcgccgtcagtgtaaa-agtgatg--c
actgacgagtaggcaggcgtggagg-tcag---------------
>Tricholosporum_sp__OK576384
-------------------------------------------gattcccttagtaactg
cgagtgaagtgggaaaagctcaaatttaaaatctggtagtc------tttgattatccga
gttgtaatctagagaagtgttatccgcgctggaccgtgtacaagtctcctggaatggagc
gtcatagagggtgagaatcccgtctttgacacgga-ctcccagggcttttgtgatgcgct
ctcaaagagtcgagttgtttgggaatgcagctctaaatgggtggtaaattccatctaaag
ctaaatattggcgagagaccgatagcgaacaagtaccgtgagggaaagatgaaaagaact
ttggaaagagagttaaacagt-acgtgaaattgttgaaagggaaacgcttgaagtcagtc
atgttagc-cagggatcag-ccttgtcctt-----tggacttggtgtactttctgg-ttg
acaggtcagcatcaattttgactgatagataaagg-----tcaggggaa-tgtgacatct
----ttttgatgtg-ttatag---cccttggttgaatatgtcagttgagattgaggaact
cagcatgcc----gcaaggccggg---tttta----aaccacgtttacatgctta-----
ggatgctggc--aaaatggc-tttaatcgacccgtcttgaaacacggaccaaggagtcta
acatgcctgcaagtgttt-gggtg--gaaaacccat-gcgcgtaatgaaagtgaagatca
agatcctt-gtca---tgaggagcactgatgcccggactagatctttt---agtgacagt
tccgcggtagagcatgtatgttgggacccgaaagatggtgaactatgcctgaatagggtg
aagccagaggaaactctggtggaggctcgtagcgattctgacgtgcaaatcgatcgtcga
atttg---------ggtataggggc-gaaagactaatcgaa-ccatctagtagctggttc
ctgccgaagttt-----ccctcaggatagcagaaactca-tatcagatttatgtggtaaa
gcgaatgattagaggccttggggttgcaacaaccttaacctattctcaaactttaaatat
gtaagaacgagtcgtctcttgattggaccgctcggtgattgagagtttctagtgggccat
ttttggtaagcagaactggcgatgcgggatgaaccgaacgcgaggttaaggtgccggaat
ttacgctcatcagacaccacaaaaggtgttagttcatctagacagcaggacggtggccat
ggaagtcggaatccgctaaggagtgtgtaacaactcacctgccgaatgaactagccctga
aaatggatggcgcttaagcgtgatacccatacctcgccgtcagtgtaaa-agtgatg--c
actgacgagtaggcaggcgtggagg-tcagtgaagaagcctaggc
>Tricholosporum_porphyrophyllum_KU954556
-----------------------------------------------cccttagtaactg
cgagtgaagtgggaaaagctcaaatttaaaatctggtagtc------tttgattacccga
gttgtaatctagagaagtgttatccgcgctggaccgtgtacaagtctcctggaatggagc
gtcatagagggtgagaatcccgtctttgacacgga-ctcccagggcttttgtgatgcgct
ctcaaagagtcgagttgtttgggaatgcagctctaaatgggtggtaaattccatctaaag
ctaaatattggcgagagaccgatagcgaacaagtaccgtgagggaaagatgaaaagaact
ttggaaagagagttaaacagt-acgtgaaattgttgaaagggaaacgcttgaagtcagtc
atgttagc-cagggatcag-ccttgtcttt------ggacttggtgtactttctgg-ttg
acaggtcagcatcaattttgactgatagataaagg-----tcaggggaa-tgtgacatct
----ttttgatgtg-ttatag---cccttggttgaatatgtcagttgggattgaggaact
cagcatgcc----gcaaggccggg---tttta----aaccacg-ttacatgctta-----
ggatgctggc--aaaatggc-tttaatcgacccgtcttgaaacacggaccaaggagtcta
acatgcctgcgagtgttt-gggtg--gaaaacccat-gcgcgtaatgaaagtgaaaatca
ggatcctt-gtca---tgaggagcactgatgcccggactagatctttt---agtgacagt
tccgcggtagagcatgtatgttgggacccgaaagatggtgaactatgcctgaatagggtg
aagccagaggaaactctggtggaggctcgtagcgattctgacgtgcaaatcgatcgtcga
atttg---------ggtataggggc-gaaagactaatcgaa-ccatctagtagctggttc
ctgccgaagttt-----ccctcaggatagcagaaactca-tatcagatttatgtggtaaa
gcgaatgattagaggccttggggttgcaacaaccttaacctattctcaaactttaaatat
gtaagaacgagtcgtctcttgattggaccgctcggtgattgagagtttctagtgggccat
ttttggtaagcagaactggcgatgcgggatgaaccgaacgcgaggttaaggtgccggaat
tcacgctcatcagacaccacaaaaggtgttagttcatctagacagcaggacggtggccat
ggaagtcggaatccgctaaggagtgtgtaacaactcacctgccgaatgaactagccctga
aaatggatggcgcttaagcgtgatacccatacctcgccgtcagtgtaaa-agtgatg--c
actgacgagtaggcaggcgtggagg-tcagtgaagaa--------
>Tricholosporum_porphyrophyllum_KU954558
-----------------------------------------------cccttagtaactg
cgagtgaagtgggaaaagctcaaatttaaaatctggtagtc------tttgattacccga
gttgtaatctagagaagtgttatccgcgctggaccgtgtacaagtctcctggaatggagc
gtcatagagggtgagaatcccgtctttgacacgga-ctcccagggcttttgtgatgcgct
ctcaaagagtcgagttgtttgggaatgcagctctaaatgggtggtaaattccatctaaag
ctaaatattggcgagagaccgatagcgaacaagtaccgtgagggaaagatgaaaagaact
ttggaaagagagttaaacagt-acgtgaaattgttgaaagggaaacgcttgaagtcagtc
atgttagc-cagggatcag-ccttgtcttt------ggacttggtgtactttctgg-ttg
acaggtcagcatcaattttgactgatagataaagg-----tcaggggaa-tgtgacatct
----ttttgatgtg-ttatag---cccttggttgaatatgtcagttgggattgaggaact
cagcatgcc----gcaaggccggg---tttta----aaccacg-ttacatgctta-----
ggatgctggc--aaaatggc-tttaatcgacccgtcttgaaacacggaccaaggagtcta
acatgcctgcgagtgttt-gggtg--gaaaacccat-gcgcgtaatgaaagtgaaaatca
ggatcctt-gtca---tgaggagcactgatgcccggactagatctttt---agtgacagt
tccgcggtagagcatgtatgttgggacccgaaagatggtgaactatgcctgaatagggtg
aagccagaggaaactctggtggaggctcgtagcgattctgacgtgcaaatcgatcgtcga
atttg---------ggtataggggc-gaaagactaatcgaa-ccatctagtagctggttc
ctgccgaagttt-----ccctcaggatagcagaaactca-tatcagatttatgtggtaaa
gcgaatgattagaggccttggggttgcaacaaccttaacctattctcaaactttaaatat
gtaagaacgagtcgtctcttgattggaccgctcggtgattgagagtttctagtgggccat
ttttggtaagcagaactggcgatgcgggatgaaccgaacgcgaggttaaggtgccggaat
tcacgctcatcagacaccacaaaaggtgttagttcatctagacagcaggacggtggccat
ggaagtcggaatccgctaaggagtgtgtaacaactcacctgccgaatgaactagccctga
aaatggatggcgcttaagcgtgatacccatacctcgccgtcagtgtaaa-agtgatg--c
actgacgagtaggcaggcgtggagg-tcagtgaagaa--------
>Tricholosporum_porphyrophyllum_MW485793
----------------------------------------------------------tg
cgagtgaagtgggaaaagctcaaatttaaaatctggtagtc------tttgattacccga
gttgtaatctagagaagtgttatccgcgctggaccgtgtacaagtctcctggaatggagc
gtcatagagggtgagaatcccgtctttgacacgga-ctcccagggcttttgtgatgcgct
ctcaaagagtcgagttgtttgggaatgcagctctaaatgggtggtaaattccatctaaag
ctaaatattggcgagagaccgatagcg-acaagtaccgtgagggaaagatgaaaagaact
ttggaaagagagttaaacagt-acgtgaaattgttgaaagggaaacgcttgaagtcagtc
atgttagc-cagggatcag-ccttgtcttt------ggacttggtgtactttctgg-ttg
acaggtcagcatcaattttgactgatagataaagg-----tcaggggaa-tgtgacatct
----ttttgatgtg-ttatag---cccttggttgaatatgtcagttgggattgaggaact
cagcatgcc----gcaaggccggg---tttta----aaccacg-ttacatgctta-----
ggatgctggc--aaaatggc-tttaatcgacccgtcttgaaacacggaccaaggagtcta
acatgcctgcgagtgttt-gggtg--gaaaacccat-gcgcgtaatgaaagtgaaaatca
ggatccct-gtca---tgaggagcactgatgcccggactagatctttt---agtgacagt
tccgcggtagagcatgtatgttgggacccgaaagatggtgaactatgcctgaatagggtg
aagccagaggaaactctggtggaggctcgtagcgattctgacgtgcaaagcgatcgtcga
atctg-------------------------------------------------------
------------------------------------------------------------
------------------------------------------------------------
------------------------------------------------------------
------------------------------------------------------------
------------------------------------------------------------
------------------------------------------------------------
------------------------------------------------------------
---------------------------------------------
>Tricholosporum_haitangshanum_OK576385
-----------------------------------taac-aaggattcccttagtaactg
cgagtgaagtgggaaaagctcaaatttaaaatctggtagtc------tttgattatccga
gttgtaatctagagaagtgttatccgcgctggaccgtgtacaagtctcctggaatggagc
gtcatagagggtgagaatcccgtctttgacacgga-ctcccagggcttttgtgatgcgct
ctcaaagagtcgagttgtttgggaatgcagctctaaatgggtggtaaattccatctaaag
ctaaatattggcgagagaccgatagcgaacaagtaccgtgagggaaagatgaaaagaact
ttggaaagagagttaaacagt-acgtgaaattgttgaaagggaaacgcttgaagtcagtc
atgttagc-cagggatcag-ccttgtcctt-----tggacttggtgtactttctgg-ttg
acaggtcagcatcaattttgactgatagataaagg-----tcaggggaa-tgtgacatct
----ttttgatgtg-ttatag---cccttggttgaatatgtcagttgagattgaggaact
cagcatgcc----gcaaggccggg---tttta----aaccacgtttacatgctta-----
ggatgctggc--aaaatggc-tttaatcgacccgtcttgaaacacggaccaaggagtcta
acatgcctgcaagtgttt-gggtg--gaaaacccat-gcgcgtaatgaaagtgaagatca
agatcctt-gtca---tgaggagcactgatgcccggactagatctttt---agtgacagt
tccgcggtagagcatgtatgttgggacccgaaagatggtgaactatgcctgaatagggtg
aagccagaggaaactctggtggaggctcgtagcgattctgacgtgcaaatcgatcgtcga
atttg---------ggtataggggc-gaaagactaatcgaa-ccatctagtagctggttc
ctgccgaagttt-----ccctcaggatagcagaaactca-tatcagatttatgtggtaaa
gcgaatgattagaggccttggggttgcaacaaccttaacctattctcaaactttaaatat
gtaagaacgagtcgtctcttgattggaccgctcggtgattgagagtttctagtgggccat
ttttggtaagcagaactggcgatgcgggatgaaccgaacgcgaggttaaggtgccggaat
ttacgctcatcagacaccacaaaaggtgttagttcatctagacagcaggacggtggccat
ggaagtcggaatccgctaaggagtgtgtaacaactcacctgccgaatgaactagccctga
aaatggatggcgcttaagcgtgatacccatacctcgccgtcagtgtaaa-agtgatg--c
actgacgagtaggcaggcgtggaggttcagtgaagaa--------
>Tricholosporum_haitangshanum_OK576383
------------------------------------------------------------
------------------------------------------------------------
------------------------------------------------------------
------------------------------------------------------------
------------------------------------------------------------
------------------------------------------------------------
------------------------------------------------------------
------------------------------------------------------------
------------------------------------------------------------
------------------------------------------------------------
------------------------------------------------------------
-------------------------------------tgaaacacggaccaaggagtcta
acatgcctgcaagtgttt-gggtg--gaaaacccat-gcgcgtaatgaaagtgaagatca
agatcctttgtca---tgaggagcactgatgcccggactagatctttt---agtgacagt
tccgcggtagagcatgtatgttgggacccgaaagatggtgaactatgcctgaatagggtg
aagccagaggaaactctggtggaggctcgtagcgattctgacgtgcaaatcgatcgtcga
atttg---------ggtataggggc-gaaagactaatcgaa-ccatctagtagctggttc
ctgccgaagttt-----ccctcaggatagcagaaactca-tatcagatttatgtggtaaa
gcgaatgattagaggccttggggttgcaacaaccttaacctattctcaaactttaaatat
gtaagaacgagtcgtctcttgattggaccgctcggtgattgagagtttctagtgggccat
ttttggtaagcagaactggcgatgcgggatgaaccgaacgcgaggttaaggtgccggaat
ttacgctcatcagacaccacaaaaggtgttagttcatctagacagcaggacggtggccat
ggaagtcggaatccgctaaggagtgtgtaacaactcacctgccgaatgaactagccctga
aaatggatggcgcttaagcgtgatacccatacctcgccgtcagtgtaaa-agtgatg--c
actgacgagtaggcaggcgtggagg-tcagtgaagaa--------
>Tricholosporum_guangxiense_OK576387
------------------------------------------------------------
------------------------------------------------------------
------------------------------------------------------------
------------------------------------------------------------
------------------------------------------------------------
------------------------------------------------------------
------------------------------------------------------------
------------------------------------------------------------
----------------------------------------------------t-------
----tttcgatgtg-ttatag---cccttggttgaatatgtcagttgggattgaggaact
cagcatgcc----gcaagtccggg---tttta----aaccacg-ttacatgctta-----
ggatactggc--aaaatggc-tttaatcgacccgtcttgaaacacggaccaaggagtcta
acatgcctgcgagtgttt-gggtg--gaaaacccat-gcgcgtaatgaaagtgaagatca
agatcctt-gtca---tgaggagcattgatgcccggactagacctttt---agtgacaga
tccgcggtagagcatgtatgttgggacccgaaagatggtgaactatgcctgaatagggtg
aagccagaggaaactctggtggaggctcgtagcgattctgacgtgcaaatcgatcgtcga
atttg---------ggtataggggc-gaaagactaatcgaa-ccatctagtagctggttc
ctgccgaagttt-----ccctcaggatagcagaaactca-tatcagatttatgtggtaaa
gcgaatgattagaggccttggggttgcaacaaccttaacctattctcaaactttaaatat
gtaagaacgagtcgtctcttgattggaccgctcggtgattgagagtttctagtgggccat
ttttggtaagcagaactggcgatgcgggatgaaccgaacgcgaggttaaggtgccagaat
ttacgctcatcagacaccacaaaaggtgttagttcatctagacagcaggacggtggccat
ggaagtcggaatccgctaaggagtgtgtaacaactcacctgccgaatgaactagccctga
aaatggatggcgcttaagcgtgatacccatacctcgccgtcagtgtaaa-agtgatg--c
actgacgagtaggcaggcgtggagg-tcagtgaagaagcctaggc
>Callistosporium_brunnescens_AF261407
--------------ataagcggagga-aaagaaactaac-aaggattcccctagtaactg
cgagtgaagcgggaaaagctcaaatttaaaatctggcag--------tttcactgtccga
gttgtaatctagagaagtgctatccgtgctggaccgtgtacaagtctcctggaacggagc
gtcatagagggtgagaatcccgtctctgacacgga-ctcccagtgc-attgtgatgcgct
ctcaaagagtcgagttgtttgggaatgcagctctaaatgggtggtaaattccatctaaag
ctaaatattggcgagagaccgatagcgaacaagtaccgtgagggaaagatgaaaagaact
ttggaaagagagttaaacagt-acgtgaaattgttgaaagggaaacgcttgaagtcagtc
gcgttgac-tggggatcaa-ccttgcttt--------tgcttggtgtacttcccag-ttg
atgggccagcatcaatttcgaccagtggataaagg-----tcaagggaa-tgtggcatc-
----ttcggatgtg-ttatag---cccttggttgtatacattggttgggattgaggaact
cagcacgcc----gcaaggccggg---ttttt----aaccacg--ttcgtgctta-----
ggatgctggc--ataatggc-tttaatcgacccgtcttgaaacacggaccaaggagtcta
acatgcctgcgagtattt-gggtg--gaaaacccat-gtgcgcaatgaaagtgaagatca
ggatccct-gtca---tggggagcactgatgcccggaccagacctttt----gtgacgga
tctgcggtagagcatgcatgttgggacccgaaagatggtgaactatgcctgaatagggtg
aagccagaggaaactctggtggaggctcgtagcgattctgacgtgcaaatcgatcgtcaa
atttg---------ggtataggggc-gaaagactaatcgaa-ccatctagtagctggttc
ctgccgaagttt-----ccctcaggatagcagaaactca-tatca---------------
------------------------------------------------------------
------------------------------------------------------------
------------------------------------------------------------
------------------------------------------------------------
------------------------------------------------------------
------------------------------------------------------------
---------------------------------------------
>Callistosporium_imbricatum_HM105568
acttaagcatatcaataagcggagga-aaagaaactaac-aaggattcccctagtaactg
cgagtgaagcgggaaaagctcaaatttaaaatctgacag--------tttcactgtccga
gttgtaatctagagaagtgttatccgtgctggaccgtgtacaagtctcctggaatggagc
gtcatagagggtgagaatcccgtctctgacacgga-ctcccagtgc-aatgtgatgcgct
ctcaaagagtcgagttgtttgggaatgcagctctaaatgggtggtaaattccatctaaag
ctaaatattggcgagagaccgatagcgaacaagtaccgtgagggaaagatgaaaagaact
ttggaaagagagttaaacagt-acgtgaaattgttgaaagggaaacgcttgaagtcagtc
gcgtctac-tggggatcaa-ccttgcttt--------tgcttggtgcacttcccag-ctg
atgggccagcatcaattttgaccagtggataaagg-----tcaggggaa-tgtggcatc-
----tccggatgtg-ttatag---cccttggttgtatacattgsttgggattgaggaact
cagcacgcc----gaaaggccggg---ttttt----aaccacg--ttcgtgctta-----
ggatgctggc--ataatggc-tttaatcgacccgtcttgaaacacggaccaaggagtcta
acatgcctgcgagtattt-gggtg--gaaaacccat-gtgcgcaatgaaagtgaagatca
ggatccct-gtca---tggggagcactgatgcccggaccagacctttt----gtgacgga
tctgcggtagagcatgcatgttgggacccgaaagatggtgaactatgcctgaatagggtg
aagccagaggaaactctggtggaggctcgtagcgattctgacgtgcaaatcgatcgtcaa
atttg---------ggtataggggc-gaaagactaatcgaatccatcta-----------
------------------------------------------------------------
------------------------------------------------------------
------------------------------------------------------------
------------------------------------------------------------
------------------------------------------------------------
------------------------------------------------------------
------------------------------------------------------------
---------------------------------------------
>Callistosporium_imbricatum_MN017456
-------------------------------------------------cctagtaactg
cgagtgaagcgggaaaagctcaaatttaaaatctgacag--------tttcactgtccga
gttgtaatctagagaagtgttatccgtgctggaccgtgtacaagtctcctggaatggagc
gtcatagagggtgagaatcccgtctctgacacgga-ctcccagtgc-aatgtgatgcgct
ctcaaagagtcgagttgtttgggaatgcagctctaaatgggtggtaaattccatctaaag
ctaaatattggcgagagaccgatagcgaacaagtaccgtgagggaaagatgaaaagaact
ttggaaagagagttaaacagt-acgtgaaattgttgaaagggaaacgcttgaagtcagtc
gcgtctac-tggggatcaa-ccttgcttt--------tgcttggtgtacttcccag-ctg
atgggccagcatcaattttgaccagtggataaagg-----tcaggggaa-tgtggcatc-
----tccggatgtg-ttatag---cccttggttgtatacattggttgggattgaggaact
cagcacgcc----gaaaggccggg---ttttt----aaccacg--ttcgtgctta-----
ggatgctggc--ataatggc-tttaatcgacccgtcttgaaacacggaccaaggagtcta
acatgcctgcgagtattt-gggtg--gaaaacccat-gtgcgcaatgaaagtgaagatca
ggatccct-gtca---tggggagcactgatgcccggaccagacctttt----gtgacgga
tctgcggtagagcatgcatgttgggacccgaaagatggtgaactatgcctgaatagggtg
aagccagaggaaactctggtggaggctcgtagcgattctgacgtgcaaatcgatcgtcaa
atttg---------ggtatagggg------------------------------------
------------------------------------------------------------
------------------------------------------------------------
------------------------------------------------------------
------------------------------------------------------------
------------------------------------------------------------
------------------------------------------------------------
------------------------------------------------------------
---------------------------------------------
>Callistosporium_praemultifolium_MN017464
-------------------------------------------------cctagtaactg
cgagtgaagagggaaaagctcaaatttaaaatctggcag--------ttttactgtccga
gttgtaatctagagaagtgttatccgtgctggaccgtgtacaagtctcctggaatggagc
gtcatagagggtgagaatcccgtctctgacacgga-ctcccagtgc-attgtgatgcgct
ctcaaagagtcgagttgtttgggaatgcagctctaaatgggtggtaaattccatctaaag
ctaaatattggcgagagaccgatagcgaacaagtaccgtgagggaaagatgaaaagaact
ttggaaagagagttaaacagt-acgtgaaattgttgaaagggaaacgcttgaagtcagtc
gcgttgac-tggggatcaa-ccttgcttt--------tgcttggtgtacttcccag-tta
atgggccagcatcaattttgaccagtggataaagg-----tcaagggaa-tgtggcatc-
----ttcggatgtg-ttatag---cccttggttgtatacattggttgggattgaggaact
cagcacgcc----gcaaggccggg----tttt----aaccacg--ttcgtgctta-----
ggatgctggc--ataatggc-tttaatcgacccgtcttgaaacacggaccaaggagtcta
acatgcctgcgagtattt-gggtg--gaaaacccat-atgcgcaatgaaagtgaagatca
ggatccct-gtca---tggggagcactgatgcccggaccagacctttt----gtgacgga
tctgcggtagagcatgtatgttgggacccgaaagatggtgaactatgcctgaatagggtg
aagccagaggaaactctggtggaggctcgtagcgattctgacgtgcaaatcgatcgtcaa
atttg---------ggtatagggg------------------------------------
------------------------------------------------------------
------------------------------------------------------------
------------------------------------------------------------
------------------------------------------------------------
------------------------------------------------------------
------------------------------------------------------------
------------------------------------------------------------
---------------------------------------------
>Callistosporium_elegans_MN017454
-------------------------------------------------cctagtaactg
cgagtgaagcgggaaaagctcaaatttaaaatctgacagct------tttagctgttcga
gttgtaatctagagaagtgctatccgtgctggaccgtgtacaagtctcctggaatggagc
gtcatagagggtgagaatcccgtctttgacacgga-ctcccagtgc-attgtgatgtgct
ctcaaagagtcgagttgtttgggaatgcagctctaaatgggtggtaaattccatctaaag
ctaaatattggcgagagaccgatagcgaacaagtaccgtgagggaaagatgaaaagaact
ttggaaagagagttaaacagt-acgtgaaattgttgaaagggaaacgcttgaagtcagtc
acattgac-tggggatcaa-ccatgcttt--------tgcttggtgtatttcttag-ttg
atgggccagcatcaattttgatcagtggataaagg-----ttgagggaa-tgtggcatc-
----tccggatgtg-ttatag---cccttgattgtatacattggttgggattgaggaact
cagcatgcc----gcaaggccggg---ttttt----aaccacg--ttcgtgctta-----
tgatgctggc--ataatggc-tttaatcgacccgtcttgaaacacggaccaaggagtcta
acatgcctgcgagtattt-gggng--gtaaacccat-gtgcgtaatgaaagwgaagatca
ggatctct-gtcg---tggakagcactgatgcccggaccagacctttt----gtgacgga
tctgcggtanagcatgcatgttgnnacccgaaagatggngaactatgcctgaatagggt-
------------------------------------------------------------
------------------------------------------------------------
------------------------------------------------------------
------------------------------------------------------------
------------------------------------------------------------
------------------------------------------------------------
------------------------------------------------------------
------------------------------------------------------------
------------------------------------------------------------
---------------------------------------------
>Callistosporium_elegans_NG_068659
-------------------------------------------------cctagtaactg
cgagtgaagcgggaaaagctcaaatttaaaatctgacagct------tttagctgttcga
gttgtaatctagagaagtgctatccgtgctggaccgtgtacaagtctcctggaatggagc
gtcatagagggtgagaatcccgtctttgacacgga-ctcccagtgc-attgtgatgtgct
ctcaaagagtcgagttgtttgggaatgcagctctaaatgggtggtaaattccatctaaag
ctaaatattggcgagagaccgatagcgaacaagtaccgtgagggaaagatgaaaagaact
ttggaaagagagttaaacagt-acgtgaaattgttgaaagggaaacgcttgaagtcagtc
acattgac-tggggatcaa-ccatgcttt--------tgcttggtgtatttcttrg-ttg
atgggccagcatcaattttgatcagtggataaagg-----ttgagggaa-tgtggcatc-
----tccggatgtg-ttatag---cccttgattgtatacattggttgggattgaggaact
cagcatgcc----gcaaggccggg---ttttt----aaccacg--ttcgtgctta-----
ggatgctggc--ataatggc-tttaatcgacccgtcttgaaacacggaccaaggagtcta
acatgcctgcgagtattt-gggtg--gtaaacccat-gtgcgtaatgaaagtgaagatca
ggatctct-gtcg---tggagagcactgatgcccggaccagacctttt----gtgacgga
tctgcggtagagcatgcatgttgggacccgaaagatggtgaactatgcctgaatagggtg
aagccagaggaaactctggtggaggctcgtagcgattctgacgtgcaaatcgatcgtcaa
atttg---------ggtatagggg------------------------------------
------------------------------------------------------------
------------------------------------------------------------
------------------------------------------------------------
------------------------------------------------------------
------------------------------------------------------------
------------------------------------------------------------
------------------------------------------------------------
---------------------------------------------
>Callistosporium_elegans_MN017452
-------------------------------------------------cctagtaactg
cgagtgaagcgggaaaagctcaaatttaaaatctgacagct------tttagctgttcga
gttgtaatctagagaagtgctatccgtgctggaccgtgtacaagtctcctggaatggagc
gtcatagagggtgagaatcccgtctttgacacgga-ctcccagtgc-attgtgatgtgct
ctcaaagagtcgagttgtttgggaatgcagctctaaatgggtggtaaattccatctaaag
ctaaatattggcgagagaccgatagcgaacaagtaccgtgagggaaagatgaaaagaact
ttggaaagagagttaaacagt-acgtgaaattgttgaaagggaaacgcttgaagtcagtc
acattgac-tggggatcaa-ccatgcttt--------tgcttggtgtatttcttrg-ttg
atgggccagcatcaattttgatcagtggataaagg-----ttgagggaa-tgtggcatc-
----tccggatgtg-ttatag---cccttgattgtatacattggttgggattgaggaact
cagcatgcc----gcaaggccggg---ttttt----aaccacg--ttcgtgctta-----
ggatgctggc--ataatggc-tttaatcgacccgtcttgaaacacggaccaaggagtcta
acatgcctgcgagtattt-gggtg--gtaaacccat-gtgcgtaatgaaagtgaagatca
ggatctct-gtcg---tggagagcactgatgcccggaccagacctttt----gtgacgga
tctgcggtagagcatgcatgttgggacccgaaagatggtgaactatgcctgaatagggtg
aagccagaggaaactctggtggaggctcgtagcgattctgacgtgcaaatcgatcgtcaa
atttg---------ggtatagggg------------------------------------
------------------------------------------------------------
------------------------------------------------------------
------------------------------------------------------------
------------------------------------------------------------
------------------------------------------------------------
------------------------------------------------------------
------------------------------------------------------------
---------------------------------------------
>Callistosporium_elegans_MN017455
-------------------------------------------------cctagtaactg
cgagtgaagcgggaaaagctcaaatttaaaatctgacagct------tttagctgttcga
gttgtaatctagagaagtgctatccgtgctggaccgtgtacaagtctcctggaatggagc
gtcatagagggtgagaatcccgtctttgacacgga-ctcccagtgc-attgtgatgtgct
ctcaaagagtcgagttgtttgggaatgcagctctaaatgggtggtaaattccatctaaag
ctaaatattggcgagagaccgatagcgaacaagtaccgtgagggaaagatgaaaagaact
ttggaaagagagttaaacagt-acgtgaaattgttgaaagggaaacgcttgaagtcagtc
acattgac-tggggatcaa-ccatgcttt--------tgcttggtgtatttcttag-ttg
atgggccagcatcaattttgatcagtggataaagg-----ttgagggaa-tgtggcatc-
----tccggatgtg-ttatag---cccttgattgtatacattggttgggattgaggaact
cagcatgcc----gcaaggccggg---ttttt----aaccacg--ttcgtgctta-----
ggatgctggc--ataatggc-tttaatcgacccgtcttgaaacacggaccaaggagtcta
acatgcctgcgagtattt-gggtg--gtaaacccat-gtgcgtaatgaaagtgaagatca
ggatctct-gtcg---tggagagcactgatgcccggaccagacctttt----gtgacgga
tctgcggtagagcatgcatgttgggacccgaaagatggtgaactatgcctgaatagggtg
aagccagaggaaactctggtggaggctcgtagcgattctgacgtgcaaatcgatcgtcaa
atttg---------ggtatagggg------------------------------------
------------------------------------------------------------
------------------------------------------------------------
------------------------------------------------------------
------------------------------------------------------------
------------------------------------------------------------
------------------------------------------------------------
------------------------------------------------------------
---------------------------------------------
>Callistosporium_elegans_MN017450
-------------------------------------------------cctagtaactg
cgagtgaagcgggaaaagctcaaatttaaaatctgacagct------tttagctgttcga
gttgtaatctagagaagtgctatccgtgctggaccgtgtacaagtctcctggaatggagc
gtcatagagggtgagaatcccgtctttgacacgga-ctcccagtgc-attgtgatgtgct
ctcaaagagtcgagttgtttgggaatgcagctctaaatgggtggtaaattccatctaaag
ctaaatattggcgagagaccgatagcgaacaagtaccgtgagggaaagatgaaaagaact
ttggaaagagagttaaacagt-acgtgaaattgttgaaagggaaacgcttgaagtcagtc
acattgac-tggggatcaa-ccatgcttt--------tgcttggtgtatttcttag-ttg
atgggccagcatcaattttgatcagtggataaagg-----ttgagggaa-tgtggcatc-
----tctggatgtg-ttatag---cccttgattgtatacattggttgggattgaggaact
cagcatgcc----gcaaggccggg---ttttt----aaccacg--ttcgtgctta-----
ggatgctggc--ataatggc-tttaatcgacccgtcttgaaacacggaccaaggagtcta
acatgcctgcgagtattt-gggtg--gtaaacccat-gtgcgtaatgaaagtgaagatca
ggatctct-gtcg---tggagagcactgatgcccggaccagacctttt----gtgacgga
tctgcggtagagcatgcatgttgggacccgaaagatggtgaactatgcctgaatagggtg
aagccagaggaaactctggtggaggctcgtagcgattctgacgtgcaaatcgatcgtcaa
atttg---------ggtatagggg------------------------------------
------------------------------------------------------------
------------------------------------------------------------
------------------------------------------------------------
------------------------------------------------------------
------------------------------------------------------------
------------------------------------------------------------
------------------------------------------------------------
---------------------------------------------
>Callistosporium_elegans_MN017453
-------------------------------------------------cctagtaactg
cgagtgaagcgggaaaagctcaaatttaaaatctgacagct------tttagctgttcga
gttgtaatctagagaagtgctatccgtgctggaccgtgtacaagtctcctggaatggagc
gtcatagagggtgagaatcccgtctttgacacgga-ctcccagtgc-attgtgatgtgct
ctcaaagagtcgagttgtttgggaatgcagctctaaatgggtggtaaattccatctaaag
ctaaatattggcgagagaccgatagcgaacaagtaccgtgagggaaagatgaaaagaact
ttggaaagagagttaaacagt-acgtgaaattgttgaaagggaaacgcttgaagtcagtc
acattgac-tggggatcaa-ccwtgcttt--------tgcttggtgtatttcttag-ttg
atgggccagcatcaattttgatcagtggataaagg-----ttgagggaa-tgtggcatc-
----tcyggatgtg-ttatag---cccttgattgtatacattggttrggattgaggaact
cagcatgcc----gcaaggccggg---ttttt----aaccacg--ttcgtgctta-----
ggatgctggc--ataatggc-tttaatcgacccgtcttgaaacacggaccaaggagtcta
acatgcctgcgagtattt-gggtg--gtaaacccat-gtgcgtaatgaaagtgaagatca
ggatctct-gtcg---tggagagcactgatgcccggaccagacctttt----gtgacgga
tctgcggtagagcatgcatgttgggacccgaaagatggtgaactatgcctgaatagggtg
aagccagaggaaactctggtggaggctcgtagcgattctgacgtgcaaatcgatcgtcaa
atttg---------ggtatagggg------------------------------------
------------------------------------------------------------
------------------------------------------------------------
------------------------------------------------------------
------------------------------------------------------------
------------------------------------------------------------
------------------------------------------------------------
------------------------------------------------------------
---------------------------------------------
>Callistosporium_graminicolor_AY745702
acttaagcatatcaataagcggagga-aaagaaactaac-aaggattcccctagtaactg
cgagtgaagcgggaagagctcaaatttaaaatctggcag-t------tttgactgtccga
gttgtaatctagagaagtgctatccgtgctggaccgtgtacaagtctcctggaatggagc
gtcatagagggtgagaatcccgtctctgacacgga-ctcccagtgc-attgtgatgtgct
ctcaaagagtcgagttgtttgggaatgcagctctaaatgggtggtaaattccatctaaag
ctaaatattggcgagagaccgatagcgaacaagtaccgtgagggaaagatgaaaagaact
ttggaaagagagttaaacagt-acgtgaaattgttgaaagggaaacgcttgaagtcagtc
gcgtcgac-tgaggatcaa-ccttgcttc--------tgctcggtgtacttctcag-ccg
atgggccagcatcaattttaaccagtggataaagg-----tcgagggaa-tgtggcatc-
----tctggatgtg-ttatag---cctttgattgtatacattggttgggattgaggaact
cagcacgcc----gcaaggccggg---ttttt----aaccacg--ttcgtgctta-----
ggatgctggc--ataatggc-tttaatcgacccgtcttgaaacacggaccaaggagtcta
acatgcctgcgagtattt-gggtg--gaaaacccat-gtgcgcaatgaaagtgaagatca
ggatccct-gtcg---tggggagcactgatgcccggaccagagctttt----gtgacgga
tctgcggtagagcatgcatgttgggacccgaaagatggtgaactatgcctgaatagggtg
aagccagaggaaactctggtggaggctcgtagcgattctgacgtgcaaatcgatcgtcaa
atttg---------ggtataggggc-gaaagactaatcgaa-ccatctagtagctggttc
ctgccgaagttt-----ccctcaggatagcagaaactca-tatcagatttatgtggtaaa
gcgaatgattagaggccttggggttgcaacaaccttaacctattctcaaactttaaatat
gtaagaacaagccgtctcttgattggaccgcttggcgattgagagtttctagtgggccat
ttttggtaagcagaactggcgatgcgggatgaaccgaacgcgaggttaaggtgccggaat
tcacgctcatcagacaccacaaaaggtgttagttcatctagacagcaggacggtggccat
ggaagtcggaatccgctaaggagtgtgtaacaactcacctgccgaatgaactagccctga
aaatggatggcgcttaagcgtgatacccatacctcgccgtcagtgttga-agtgacg--c
actgacgagtaggcaggcgtggagg-tcagtgaagaagcctaggc
>Callistosporium_luteo_olivaceum_MN017459
-------------------------------------------------cctagtaactg
cgagtgaagcgggaagagctcaaatttaaaatctggcag-t------tctgactgtccga
gttgtaatctagagaagtgctatccgtgctggaccgtgtacaagtctcctggaatggagc
gtcatagagggtgagaatcccgtctctgacacgga-ctcccagtgc-attgtgatgcgct
ctcaaagagtcgagttgtttgggaatgcagctctaaatgggtggtaaattccatctaaag
ctaaatattggcgagagaccgatagcgaacaagtaccgtgagggaaagatgaaaagaact
ttggaaagagagttaaacagt-acgtgaaattgttgaaagggaaacgcttgaagtcagtc
gcgttgac-tgaggatcaa-ccttgcttt--------tgcttggtgtacttctcag-ccg
atgggccagcatcaattttgatcagtggataaagg-----tcgagggaa-tgtggcatc-
----tccggatgtg-ttatag---cccttgattgtatacattggttgggattgaggaact
cagcacgcc----gcaaggccggg---ttttt----aaccacg--tccgtgctta-----
ggatgctggc--ataatggc-tttaatcgacccgtcttgaaacacggaccaaggagtcta
acatgcctgcgagtattt-gggtg--gaaaacccat-gtgcgcaatgaaagtgaagatca
ggatccct-gtcg---tggggagcactgatgcccggaccagagctttt----gtgacgga
tctgcggtagagcatgtatgttgggacccgaaagatggtgaactatgcctgaatagggtg
aagccagaggaaactctggtggaggctcgtagcgattctgacgtgcaaatcgatcgtcaa
atttg---------ggtatagggg------------------------------------
------------------------------------------------------------
------------------------------------------------------------
------------------------------------------------------------
------------------------------------------------------------
------------------------------------------------------------
------------------------------------------------------------
------------------------------------------------------------
---------------------------------------------
>Callistosporium_luteo_olivaceum_MN017457
-------------------------------------------------cctagtaactg
cgagtgaagcgggaagagctcaaatttaaaatctggcag-t------tctgactgtccga
gttgtaatctagagaagtgctatccgtgctggaccgtgtacaagtctcctggaatggagc
gtcatagagggtgagaatcccgtctctgacacgga-ctcccagtgc-attgtgatgcgct
ctcaaagagtcgagttgtttgggaatgcagctctaaatgggtggtaaattccatctaaag
ctaaatattggcgagagaccgatagcgaacaagtaccgtgagggaaagatgaaaagaact
ttggaaagagagttaaacagt-acgtgaaattgttgaaagggaaacgcttgaagtcagtc
gcgttgac-tgaggatcaa-ccttgcttt--------tgcttggtgtacttctcag-ccg
atgggccagcatcaattttgatcagtggataaagg-----tcgagggaa-tgtggcatc-
----tccggatgtg-ttatag---cccttgattgtatacattggttgggattgaggaact
cagcacgcc----gcaaggccggg---ttttt----aaccacg--tccgtgctta-----
ggatgctggc--ataatggc-tttaatcgacccgtcttgaaacacggaccaaggagtcta
acatgcctgcgagtattt-gggtg--gaaaacccat-gtgcgcaatgaaagtgaagatca
ggatccct-gtcg---tggggagcactgatgcccggaccagagctttt----gtgacgga
tctgcggtagagcatgtatgttgggacccgaaagatggtgaactatgcctgaatagggtg
aagccagaggaaactctggtggaggctcgtagcgattctgacgtgcaaatcgatcgtcaa
atttg---------ggtatagggg------------------------------------
------------------------------------------------------------
------------------------------------------------------------
------------------------------------------------------------
------------------------------------------------------------
------------------------------------------------------------
------------------------------------------------------------
------------------------------------------------------------
---------------------------------------------
>Callistosporium_xanthophyllum_AF261406
-cttaagcatatcaataagcggagga-aaagaaactaac-aaggattcccctagtaactg
cgagtgaagcgggaagagctcaaatttaaaatctggcag-t------tctgactgtccga
gttgtaatctagagaagtgctatccgtgctggaccgtgtacaagtctcctggaatggagc
gtcatagagggtgagaatcccgtctctgacacgga-ctcccagtgc-attgtgatgcgct
ctcaaagagtcgagttgtttgggaatgcagctctaaatgggtggtaaattccatctaaag
ctaaatattggcgagagaccgatagcgaacaagtaccgtgagggaaagatgaaaagaact
ttggaaagagagttaaacagt-acgtgaaattgttgaaagggaaacgcttgaagtcagtc
gcgttgac-tgaggatcaa-ccttgcttt--------tgcttggtgtacttctcag-ccg
atgggccagcatcaattttgatcagtggataaagg-----tcgagggaa-tgtggcatc-
----tccggatgtg-ttatag---cccttgattgtatacattggttgggattgaggaact
cagcacgcc----gcaaggccggg---ttttt----aaccacg--tccgtgctta-----
ggatgctggc--ataatggc-tttaatcgacccgtcttgaaacacggaccaaggagtcta
acatgcctgcgagtattt-gggtg--gaaaacccat-gtgcgcaatgaaagtgaagatca
ggatccct-gtcg---tggggagcactgatgcccggaccaganctttt----gtgacgga
tctgcggtagagcatgtatgttgggacccgaaagatggtgaactatgcctgaatagggtg
aagccagaggaaactctggtggaggctcgtagcgattctgacgtgcaaatcgatcgtcaa
atttg---------ggtataggggc-gaaagactaatcgaa-ccatctagtagctggttc
ctgccgaagttt-----cc-----------------------------------------
------------------------------------------------------------
------------------------------------------------------------
------------------------------------------------------------
------------------------------------------------------------
------------------------------------------------------------
------------------------------------------------------------
---------------------------------------------
>Callistosporium_luteo_olivaceum_AF261405
----aagcatatcaataagcggagga-aaagaaactaac-aaggattcccctagtaactg
cgagtgaagcgggaagagctcaaatttaaaatctggcag-t------tctgactgtccga
gttgtaatctagagaagtgttatccgtgctggaccgtgtacaagtctcctggaatggagc
gtcatagagggtgagaatcccgtctctgacacgga-ctcccagtgc-attgtgatgcgct
ctcaaagagtcgagttgtttgggaatgcagctctaaatgggtggtaaattccatctaaag
ctaaatattggcgagagaccgatagcgaacaagtaccgtgagggaaagatgaaaagaact
ttggaaagagagttaaacagt-acgtgaaattgttgaaagggaaacgcttgaagtcagtc
gcgttgac-tgaggatcaa-ccttgcttt--------tgcttggtgtacttctcag-ccg
atgggccagcatcaattttgatcagtggataaagg-----tcgagggaa-tgtggcatc-
----tccggatgtg-ttatag---cccttgattgtatacattggttgggattgaggaact
cagcacgcc----gcaaggccggg---ttttt----aaccacg--ttcgtgctta-----
ggatgctggc--ataatggc-tttaatcgacccgtcttgaaacacggaccaaggagtcta
acatgcctgcgagtattt-gggtg--gaaaacccat-gtgcgcaatgaaagtgaagatca
ggatccct-gtcg---tggggagcactgatgcccggaccagagctttt----gtgacgga
tctgcggtagagcatgcatgttgggacccgaaagatggtgaactatgcctgaatagggtg
aagccagaggaaactctggtggaggctcgtagcgattctgacgtgcaaatcgatcgtcaa
atttg---------ggtataggggc-gaaagactaatcgaa-ccatctagtagctggttc
ctgccgaagttt------------------------------------------------
------------------------------------------------------------
------------------------------------------------------------
------------------------------------------------------------
------------------------------------------------------------
------------------------------------------------------------
------------------------------------------------------------
---------------------------------------------
>Callistosporium_pinicola_MN017462
-------------------------------------------------cctagtaactg
cgagtgaagcgggaaaagctcaaatttaaaatctggcag-c------tttggctgtccga
attgtaatctagagaagtgctatccgtgctggaccgtgtacaagtctcctggaatggagc
gtcatagagggtgagaatcccgtctctgacacgga-ctcccagtgc-attgtgatgcgct
ctcaaagagtcgagttgtttgggaatgcagctctaaatgggtggtaaattccatctaaag
ctaaatattggcgagagaccgatagcgaacaagtaccgtgagggaaagatgaaaagaact
ttggaaagagagttaaacagt-acgtgaaattgttgaaagggaaacgcttgaagtcagtc
gcgttgac-tggggatcaa-ccttgcttt--------tgcttggtgtatttcccag-ttg
atgggccagcatcaattttgatcagtggataaagg-----ttgagggaa-tgtggcatc-
----tctggatgtg-ttatag---cccttgattgtatacattggttgggattgaggaact
cagcacgcc----gcaaggccggg---ttttt----aaccacg--ttcgtgctta-----
ggatgctggc--ataatggc-tttaatcgacccgtcttgaaacacggaccaaggagtcta
acatgcctgcgagtattt-gggtg--gaaaacccat-gtgcgcaatgaaagtgaagatca
ggatccct-gtcg---tggggagcactgatgcccggaccagacctttt----gtgacgga
tctgcggtagagcatgcatgttgggacccgaaagatggtgaactatgcctgaatagggtg
aagccagaggaaactctggtggaggctcgtagcgattctgacgtgcaaatcgatcgtcaa
atttg---------ggtatagggg------------------------------------
------------------------------------------------------------
------------------------------------------------------------
------------------------------------------------------------
------------------------------------------------------------
------------------------------------------------------------
------------------------------------------------------------
------------------------------------------------------------
---------------------------------------------
>Callistosporium_pinicola_MN017463
-------------------------------------------------cctagtaactg
cgagtgaagcgggaaaagctcaaatttaaaatctggcag-c------tttggctgtccga
attgtaatctagagaagtgctatccgtgctggaccgtgtacaagtctcctggaatggagc
gtcatagagggtgagaatcccgtctctgacacgga-ctcccagtgc-attgtgatgcgct
ctcaaagagtcgagttgtttgggaatgcagctctaaatgggtggtaaattccatctaaag
ctaaatattggcgagagaccgatagcgaacaagtaccgtgagggaaagatgaaaagaact
ttggaaagagagttaaacagt-acgtgaaattgttgaaagggaaacgcttgaagtcagtc
gcgttgac-tggggatcaa-ccttgcttt--------tgcttggtgtatttcccag-ttg
atgggccagcatcaattttgatcagtggataaagg-----ttgagggaa-tgtggcatc-
----tctggatgtg-ttatag---cccttgattgtatacattggttgggattgaggaact
cagcacgcc----gcaaggccggg---ttttt----aaccacg--ttcgtgctta-----
ggatgctggc--ataatggc-tttaatcgacccgtcttgaaacacggaccaaggagtcta
acatgcctgcgagtattt-gggtg--gaaaacccat-gtgcgcaatgaaagtgaagatca
ggatccct-gtcg---tggggagcactgatgcccggaccagacctttt----gtgacgga
tctgcggtagagcatgcatgttgggacccgaaagatggtgaactatgcctgaatagggtg
aagccagaggaaactctggtggaggctcgtagcgattctgacgtgcaaatcgatcgtcaa
atttg---------ggtatagggg------------------------------------
------------------------------------------------------------
------------------------------------------------------------
------------------------------------------------------------
------------------------------------------------------------
------------------------------------------------------------
------------------------------------------------------------
------------------------------------------------------------
---------------------------------------------
>Callistosporium_pinicola_MN017460
-------------------------------------------------cctagtaactg
cgagtgaagcgggaaaagctcaaatttaaaatctggcag-c------tttggctgtccga
attgtaatctagagaagtgctatccgtgctggaccgtgtacaagtctcctggaatggagc
gtcatagagggtgagaatcccgtctctgacacgga-ctcccagtgc-attgtgatgcgct
ctcaaagagtcgagttgtttgggaatgcagctctaaatgggtggtaaattccatctaaag
ctaaatattggcgagagaccgatagcgaacaagtaccgtgagggaaagatgaaaagaact
ttggaaagagagttaaacagt-acgtgaaattgttgaaagggaaacgcttgaagtcagtc
gcgttgac-tggggatcaa-ccttgcttt--------tgcttggtgtatttcccag-ttg
atgggccagcatcaattttgatcagtggataaagg-----ttgagggaa-tgtggcatc-
----tctggatgtg-ttatag---cccttgattgtatacattggttgggattgaggaact
cagcacgcc----gcaaggccggg---ttttt----aaccacg--ttcgtgctta-----
ggatgctggc--ataatggc-tttaatcgacccgtcttgaaacacggaccaaggagtcta
acatgcctgcgagtattt-gggtg--gaaaacccat-gtgcgcaatgaaagtgaagatca
ggatccct-gtcg---tggggagcactgatgcccggaccagacctttt----gtgacgga
tctgcggtagagcatgcatgttgggacccgaaagatggtgaactatgcctgaatagggtg
aagccagaggaaactctggtggaggctcgtagcgattctgacgtgcaaatcgatcgtcaa
atttg---------ggtatagggg------------------------------------
------------------------------------------------------------
------------------------------------------------------------
------------------------------------------------------------
------------------------------------------------------------
------------------------------------------------------------
------------------------------------------------------------
------------------------------------------------------------
---------------------------------------------
>Callistosporium_pinicola_MN017461
-------------------------------------------------cctagtaactg
cgagtgaagcgggaaaagctcaaatttaaaatctggcag-c------tttggctgtccga
attgtaatctagagaagtgctatccgtgctggaccgtgtacaagtctcctggaatggagc
gtcatagagggtgagaatcccgtctctgacacgga-ctcccagtgc-attgtgatgcgct
ctcaaagagtcgagttgtttgggaatgcagctctaaatgggtggtaaattccatctaaag
ctaaatattggcgagagaccgatagcgaacaagtaccgtgagggaaagatgaaaagaact
ttggaaagagagttaaacagt-acgtgaaattgttgaaagggaaacgcttgaagtcagtc
gcgttgac-tgrggatcaa-ccttgcttt--------tgcttggtgtatttcccag-ttg
atgggccagcatcaattttgatcagtggataaagg-----ttgagggaa-tgtggcatc-
----tctggatgtg-ttatag---cccttgattgtatacattggttgggattgaggaact
cagcacgcc----gcaaggccggg---ttttt----aaccacg--ttcgtgctta-----
ggatgctggc--ataatggc-tttaatcgacccgtcttgaaacacggaccaaggagtcta
acatgcctgcgagtattt-gggtg--gaaaacccat-gtgcgcaatgaaagtgaagatca
ggatccct-gtcg---tggggagcactgatgcccggaccagacctttt----gtgacgga
tctgcggtagagcatgcatgttgggacccgaaagatggtgaactatgcctgaatagggtg
aagccagaggaaactctggtggaggctcgtagcgattctgacgtgcaaatcgatcgtcaa
atttg---------ggtatagggg------------------------------------
------------------------------------------------------------
------------------------------------------------------------
------------------------------------------------------------
------------------------------------------------------------
------------------------------------------------------------
------------------------------------------------------------
------------------------------------------------------------
---------------------------------------------
>Callistosporium_sp__ECV5506_KU058529
----------------------------------------------tcccctagtaactg
cgagtgaagcgggaaaagctcaaatttaaaatctggcagct------tttggctgtccga
attgtaatctagagaagtgctatccgtgctggaccgtgtacaagtctcctggaatggagc
gtcatagagggtgagaatcccgtctctgacacgga-ctcccagtgc-attgtgatgtgct
ctcaaagagtcgagttgtttgggaatgcagctctaaatgggtggtaaattccatctaaag
ctaaatattggcgagagaccgatagcgaacaagtaccgtgagggaaagatgaaaagaact
ttggaaagagagttaaacagt-acgtgaaattgttgaaagggaaacgcttgaagtcagtc
gcgttgac-tggggatcaa-ccttgcttt--------agcttggtgtacttcccag-ttg
atgggccagcatcaattttgatcagtggataaagg-----ttgagggaa-tgtggcatc-
----tctggatgtg-ttatag---cccttgattgtatacattggttgggattgaggaact
cagcacgcc----gcaaggccggg---ttttt----aaccacg--ttcgtgctta-----
ggatgctggc--ataatggc-tttaatcgacccgtcttgaaacacggaccaaggagtcta
acatgcctgcgagtattt-gggtg--gaaaacccat-gtgcgcaatgaaagtgaagatca
ggatccct-gtcg---tggggagcactgatgcccggaccagacctttt----gtgacgga
tctgcggtagagcatgcatgttgggacccgaaagatggtgaactatgcctgaatagggtg
aagccagaggaaactctggtggaggctcgtagcgattctgacgtgcaaatcgatcgtcaa
atttg---------ggtataggggc-gaaagactaatcgaa-cca---------------
------------------------------------------------------------
------------------------------------------------------------
------------------------------------------------------------
------------------------------------------------------------
------------------------------------------------------------
------------------------------------------------------------
------------------------------------------------------------
---------------------------------------------
>Pleurocollybia_sp__MEL_2363162_KP311402
------------------------------gaaactaaccaaggattcccctagtaactg
cgagtgaagcgggaaaagctcaaatttaaaatctggcag-t------tcttactgtccga
gttgtaatctagagaagtgctatccgtgctggaccgtgtacaagtctcctggaatggagc
gtcatagagggtgagaatcccgtctctgacacgga-ctcccagtgc-attgtgatgcgct
ctcaaagagtcgagttgtttgggaatgcagctctaaatgggtggtaaattccatctaaag
ctaaatattggcgagagaccgatagcgaacaagtaccgtgagggaaagatgaaaagaact
ttggaaagagagttaaacagt-acgtgaaattgttgaaagggaaacgcttgaagtcagtc
gcgttgac-tgaggatcaa-ccttgctta--------tgcttggtgtacttctcag-ctg
acgggccagcatcaattttgatcagtggataaagg-----ttgagggaa-tgtggcatc-
----tctggatgtg-ttatag---cccttgattgtatacattgattgggattgaggaact
cagcacgcc----gcaaggccggg---ttttt----aaccacg--ttcgtgctta-----
ggatgctggc--ataatggc-tttaatcgacccgtcttgaaacacggaccaaggagtcta
acatgcctgcgagtatttngggtg--gaaaacccat-gtgcgtaatgaaagtgaagatca
ggatccct-gtcg---tggggagcactgatgcccggaccagagctttt----gtgacgga
tctgcggtagagcatgcatgttgggacccgaaagatggtgaactatgcctgaatagggtg
aagccagaggaaactctggtggaggctcgtagcgattctgacgtgcaaatcgatcgtcaa
atttg---------ggtatagggggcgaaagactaatcgaa-ccatctagtagctggt--
------------------------------------------------------------
------------------------------------------------------------
------------------------------------------------------------
------------------------------------------------------------
------------------------------------------------------------
------------------------------------------------------------
------------------------------------------------------------
---------------------------------------------
>Callistosporium_pseudofelleum_EF416918
---taagcatatcaataagcggagga-aaagaaactaac-aaggattcccctagtaactg
cgagtgaagcgggaaaagctcaaatttaaaatctggcagtc------tttgattgtccga
gttgtaatctagagaagtgttatccgtgctggaccgtgtacaagtctcctggaatggagc
gtcatagagggtgagaatcccgtctctgacacgga-ctcccagtgc-attgtgatgcgct
ctcaaagagtcgagttgtttgggaatgcagctctaaatgggtggtaaattccatctaaag
ctaaatattggcgagagaccgatagcgaacaagtaccgtgagggaaagatgaaaagaact
ttggaaagagagttaaacagt-acgtgaaattgttgaaagggaaacgcttgaagtcagtc
gcgttggc-tagggatcaa-ccttgctt----------gcttggtgtacttcctag-cta
atgggccagcatcaattttgaccggtggataaagg-----ttaagggaa-tgtggcatc-
----ttcggatgtg-ttatag---cccttgattgtatacatcggttgggattgaggaact
cagcacgcc----gaaaggccggg----attc----gtccacg--ttcgtgctta-----
ggatgctggc--ataatggc-tttaatcgacccgtcttgaaacacggaccaaggagtcta
acatgcctgcgagtattt-gggtg--gaaaacccat-atgcgtaatgaaagtgaagatca
ggatccct-gtcg---tggggagcactgatgcccggaccagagctttt----gtgacgga
tctgcggtagagcatgcatgttgggacccgaaagatggtgaactatgcctgaatagggtg
aagccagaggaaactctggtggaggctcgtagcgattctgacgtgcaaatcgatcgtcaa
atttg---------ggtataggggc-gaaagactaatcgaa-ccatctagtagctggttc
ctgccgaagttt-----ccctcaggatagcagaaactca-tatcagatttatgtggtaaa
gcgaatgattagaggccttggggttgcaacaaccttaacctattctcaaactttaaatat
gtaagaacaagccgtctctt----------------------------------------
------------------------------------------------------------
------------------------------------------------------------
------------------------------------------------------------
------------------------------------------------------------
---------------------------------------------
>Callistosporium_pseudofelleum_HQ728534
--ttaagcatatcaataagcggagga-aaagaaactaac-aaggattcccctagtaactg
cgagtgaagcgggaaaagctcaaatttaaaatctggcagtc------tttgattgtccga
gttgtaatctagagaagtgttatccgtgctggaccgtgtacaagtctcctggaatggagc
gtcatagagggtgagaatcccgtctctgacacgga-ctcccagtgc-attgtgatgcgct
ctcaaagagtcgagttgtttgggaatgcagctctaaatgggtggtaaattccatctaaag
ctaaatattggcgagagaccgatagcgaacaagtaccgtgagggaaagatgaaaagaact
ttggaaagagagttaaacagt-acgtgaaattgttgaaagggaaacgcttgaagtcagtc
gcgttggc-tagggatcaa-ccttgctt----------gcttggtgtacttcctag-cta
atgggccagcatcaattttgaccggtggataaagg-----ttaagggaa-tgtggcatc-
----ttcggatgtg-ttatag---cccttgattgtatacatcggttgggattgaggaact
cagcacgcc----gaaaggccggg----attc----gtccacg--ttcgtgctta-----
ggatgctggc--ataatggc-tttaatcgacccgtcttgaaacacggaccaaggagtcta
acatgcctgcgagtattt-gggtg--gaaaacccat-atgcgtaatgaaagtgaagatca
ggatccct-gtcg---tggggagcactgatgcccggaccagagctttt----gtgacgga
tctgcggtagagcatgcatgttgggacccgaaagatggtgaactatgcctgaatagggtg
aagccagaggaaactctggtggaggctcgtagcgattctgacgtgcaaatcgatcgtcaa
atttg---------ggtataggggc-gaaagactaatcgaa-ccatctagtagctggttc
ctgccgaagttt-----ccctcaggatagcagaaactca-tatcagatttatgtggtaaa
gcgaatgattagaggccttggggttgcaacaaccttaacctattctcaaactttaaatat
gtaagaacaagccgtctcttagttggaccgcttggcgattgagagtttctagtgggccat
ttttggtaagcagaactggcgatgcgggatgaaccgaacgtgaggttaaggtgccggaat
tcacgctcatcagacaccacaaaaggtgttagttcatctagacagcaggacggtggccat
ggaagtcggaatccgctaaggagtgtgtaacaactcacctgccgaatgaactagccctga
aaatggatggcgcttaagcgtgatacccatacctcaccgtcagtgttga-agtgacg--c
actgacgagtaggcaggcgtggagg-tcagtgaagaagcctaggc
>Macrocybe_crassa_MT883286
---------------------------------------------------tagtaactg
cgagtgaagcgggaagagctcaaatttaaaatctgacagcc------tttggttgtccga
gttgtaatctagagaagtgttatccgcgctggaccgtgtacaagtctcctggaatggaac
atcatagagggtgagaatcccgtctttgacacgga-cttccagggcttttgtgatacgct
ctcaaagagtcgagttgtttgggaatgcagctctaaatgggtggtaaattccatctaaag
ctaaatattggcgagagaccgatagcgaacaagtaccgtgagggaaagatgaaaagaact
ttggaaagagagttaaacagt-acgtgaaattgttgaaagggaaacgcttgaagtcagtc
gcattgac-tagggatcaa-ccttgctttc------ttgcttggtgtacttcctag-ttg
atgggccagcatcaattttgaccagtggataaagg-----tcaaaggaa-tgtggcatc-
----tctggatgtg-ttatag---cctttgattgtatacattggttgggattgaggaact
cagcacgcc----gcaaggccggg----tttc----gaccacg--atcgtgctta-----
ggatgctggc--ataatggc-tttaatcgacccgtcttgaaacacggaccaaggagtcta
acatgcctgcgagtattt-gggtg--gcaaacccat-gtgcgtaatgaaagtgaagatca
ggatctct-gtca---tggagagcactgatgcccggaccagacctttt----gtgacgga
tctgcggtagagcatgcat-----------------------------------------
------------------------------------------------------------
------------------------------------------------------------
------------------------------------------------------------
------------------------------------------------------------
------------------------------------------------------------
------------------------------------------------------------
------------------------------------------------------------
------------------------------------------------------------
------------------------------------------------------------
---------------------------------------------
>Macrocybe_crassa_MN017480
-------------------------------------------------cctagtaactg
cgagtgaagcgggaagagctcaaatttaaaatctgacagcc------tttggctgtccga
gttgtaatctagagaagtgttatccgcgctggaccgtgtacaagtctcctggaatggaac
atcatagagggtgagaatcccgtctttgacacgga-cttccagggcttttgtgatacgct
ctcaaagagtcgagttgtttgggaatgcagctctaaatgggtggtaaattccatctaaag
ctaaatattggcgagagaccgatagcgaacaagtaccgtgagggaaagatgaaaagaact
ttggaaagagagttaaacagt-acgtgaaattgttgaaagggaaacgcttgaagtcagtc
gcattgac-tagggatcaa-ccttgctttt------ttgcttggtgtacttcctag-ttg
atgggccagcatcaattttgaccagtggataaagg-----tcaaaggaa-tgtggcatc-
----tctggatgtg-ttatag---cctttgattgtatacattggttgggattgaggaact
cagcacgcc----gcaaggccggg----tttc----gaccacg--atcgtgctta-----
ggatgctggc--ataatggc-tttaatcgacccgtcttgaaacacggaccaaggagtcta
acatgcctgcgagtattt-gggtg--gcaaacccat-gtgcgtaatgaaagtgaagatca
ggatctct-gtca---tggagagcactgatgcccggaccagacctttt----gtgacgga
tctgcggtagagcatgcatgttgggacccgaaagatggtgaactatgcctgaatagggtg
aagccagaggaaactctggtggaggctcgtagcgattctgacgtgcaaatcgatcgtcaa
atttg---------ggtatagggg------------------------------------
------------------------------------------------------------
------------------------------------------------------------
------------------------------------------------------------
------------------------------------------------------------
------------------------------------------------------------
------------------------------------------------------------
------------------------------------------------------------
---------------------------------------------
>Lyophyllum_praslinense_MN017479
-------------------------------------------------cctagtaactg
cgagtgaagcgggaagagctcaaatttaaaatctgacagcc------tttggttgtccga
gttgtaatctagagaagtgttatccgcgctggaccgtgtacaagtctcctggaatggaac
atcatagagggtgagaatcccgtctttgacacgga-cttccagggcttttgtgatacgct
ctcaaagagtcgagttgtttgggaatgcagctctaaatgggtggtaaattccatctaaag
ctaaatattggcgagagaccgatagcgaacaagtaccgtgagggaaagatgaaaagaact
ttggaaagagagttaaacagt-acgtgaaattgttgaaagggaaacgcttgaagtcagtc
gcattgac-tagggatcaa-ccttgcttty------ttgcttggtgtacttcctag-ttg
atgggccagcatcaattttgaccagtggataaagg-----tcaaaggaa-tgtggcatc-
----tctggatgtg-ttatag---cctttgattgtatacattggttgggattgaggaact
cagcacgcc----gcaaggccggg----tttc----gaccacg--atcgtgctta-----
ggatgctggc--ataatggc-tttaatcgacccgtcttgaaacacggaccaaggagtcta
acatgcctgygagtattt-gggtg--gcaaacccat-gtgcgtaatgaaagtgaagatca
ggatctct-gtca---tggagagcactgatgcccggaccagacctttt----gtgacgga
tctgcggtagagcatgcatgttgggacccgaaagatggtgaactatgcctgaatagggtg
aagccagaggaaactctggtggaggctcgtagcgattctgacgtgcaaatcgatcgtcaa
atttg---------ggtatagggg------------------------------------
------------------------------------------------------------
------------------------------------------------------------
------------------------------------------------------------
------------------------------------------------------------
------------------------------------------------------------
------------------------------------------------------------
------------------------------------------------------------
---------------------------------------------
>Macrocybe_sardoa_MN017481
-------------------------------------------------cctagtaactg
cgagtgaagcgggaagagctcaaatttaaaatctgacagcc------tttggctgttcga
gttgtaatctagagaagtgttatccgcgctggaccgtgtacaagtctcctggaatggaac
atcatagagggtgagaatcccgtctttgacacgga-ctaccagggcttttgtgatacgct
ctcaaagagtcgagttgtttgggaatgcagctctaaatgggtggtaaattccatctaagg
ctaaatattggcgagagaccgatagcgaacaagtaccgtgagggaaagatgaaaagaact
ttggaaagagagttaaacagt-acgtgaaattgttgaaagggaaacgcttgaagtcagtc
gcgttgat-tagggatcaa-ccttgcttct------ttgcttggtgtacttcctag-ttg
atgggccagcatcaattttgaccagtggataaagg-----tcaagggaa-tgtggcatc-
----tccggatgtg-ttatag---cctttgattgtatacattggttgggattgaggaact
cagcacgcc----acaaggccggg----tttc----gaccacg--atcgtgctta-----
ggatgctggc--ataatggc-tttaatcgacccgtcttgaaacacggaccaaggagtcta
acatgcctgcgagtattt-gggtg--gcaaacccat-gtgcgtaatgaaagtgaagatca
ggatctct-gtca---tggagagcactgatgcccggaccagacctttt----gtgacgga
tctgcggtagagcatgcatgttgggacccgaaagatggtgaactatgcctgaatagggtg
aagccagaggaaactctggtggaggctcgtagcgattctgacgtgcaaatcgatcgtcaa
atttg---------ggtatagggg------------------------------------
------------------------------------------------------------
------------------------------------------------------------
------------------------------------------------------------
------------------------------------------------------------
------------------------------------------------------------
------------------------------------------------------------
------------------------------------------------------------
---------------------------------------------
>Macrocybe_sardoa_MN017482
-------------------------------------------------cctagtaactg
cgagtgaagcgggaagagctcaaatttaaaatctgacagcc------tttggctgttcga
gttgtaatctagagaagtgttatccgcgctggaccgtgtacaagtctcctggaatggaac
atcatagagggtgagaatcccgtctttgacacgga-ctaccagggcttttgtgatacgct
ctcaaagagtcgagttgtttgggaatgcagctctaaatgggtggtaaattccatctaagg
ctaaatattggcgagagaccgatagcgaacaagtaccgtgagggaaagatgaaaagaact
ttggaaagagagttaaacagt-acgtgaaattgttgaaagggaaacgcttgaagtcagtc
gcgttgat-tagggatcaa-ccttgcttct------ttgcttggtgtacttcctag-ttg
atgggccagcatcaattttgaccagtggataaagg-----tcaagggaa-tgtggcatc-
----tccggatgtg-ttatag---cctttgattgtatacattggttgggattgaggaact
cagcacgcc----acaaggccggg----tttc----gaccacg--atcgtgctta-----
ggatgctggc--ataatggc-tttaatcgacccgtcttgaaacacggaccaaggagtcta
acatgcctgcgagtattt-gggtg--gcaaacccat-gtgcgtaatgaaagtgaagatca
ggatctct-gtca---tggagagcactgatgcccggaccagacctttt----gtgacgga
tctgcggtagagcatgcatgttgggacccgaaagatggtgaactatgcctgaatagggtg
aagccagaggaaactctggtggaggctcgtagcgattctgacgtgcaaatcgatcgtcaa
atttg---------ggtatagggg------------------------------------
------------------------------------------------------------
------------------------------------------------------------
------------------------------------------------------------
------------------------------------------------------------
------------------------------------------------------------
------------------------------------------------------------
------------------------------------------------------------
---------------------------------------------
>Macrocybe_titans_MN017486
-------------------------------------------------cctagtaactg
cgagtgaagcgggaagagctcaaatttaaaatctgacagtc------tttggctgtccga
gttgtaatctagagaagtgctatccgcgctggaccgtgtacaagtctcctggaatggaac
atcatagagggtgagaatcccgtctctgacacgga-cttccagggcttttgtgatacgct
ctcaaagagtcgagttgtttgggaatgcagctctaaatgggtggtaaattccatctaaag
ctaaatattggcgagagaccgatagcgaacaagtaccgtgagggaaagatgaaaagaact
ttggaaagagagttaaacagt-acgtgaaattgttgaaagggaaacgcttgaagtcagtc
acattgac-tagggatcaa-ccttgcttct------ttgcttggtgtacttcctag-ttg
atgggccagcatcaattttgaccagtggataaagg-----tcaagggaa-tgtggcatc-
----ttcggatgtg-ttatag---cctttgattgtatacattggttgggattgaggaact
cagcatgcc----gtaaggccggg----tttc----gaccacg--atcatgctta-----
ggatgttggcatataatggc-tttaatcgacccgtcttgaaacacggaccaaggagtcta
acatgcctgcgagtattt-gggtg--gcaaacccat-gtgcgtaatgaaagtgaagatca
ggatctct-gtca---tggagagcactgatgcccggaccagacctttt----gtgacgga
tctgcggtagagcatgcatgttgggacccgaaagatggtgaactatgcctgaatagggtg
aagccagaggaaactctggtggaggctcgtagcgattctgacgtgcaaatcgatcgtcaa
atttg---------ggtatagggg------------------------------------
------------------------------------------------------------
------------------------------------------------------------
------------------------------------------------------------
------------------------------------------------------------
------------------------------------------------------------
------------------------------------------------------------
------------------------------------------------------------
---------------------------------------------
>Macrocybe_titans_MN017484
-------------------------------------------------cctagtaactg
cgagtgaagcgggaagagctcaaatttaaaatctgacagtc------tttggctgtccga
gttgtaatctagagaagtgctatccgcgctggaccgtgtacaagtctcctggaatggaac
atcatagagggtgagaatcccgtctctgacacgga-cttccagggcttttgtgatacgct
ctcaaagagtcgagttgtttgggaatgcagctctaaatgggtggtaaattccatctaaag
ctaaatattggcgagagaccgatagcgaacaagtaccgtgagggaaagatgaaaagaact
ttggaaagagagttaaacagt-acgtgaaattgttgaaagggaaacgcttgaagtcagtc
acattgac-tagggatcaa-ccttgcttct------ttgcttggtgtacttcctag-ttg
atgggccagcatcaattttgaccagtggataaagg-----tcaagggaa-tgtggcatc-
----ttcggatgtg-ttatag---cctttgattgtatacattggttgggattgaggaact
cagcatgcc----gtaaggccggg----tttc----gaccacg--atcatgctta-----
ggatgttggc--ataatggc-tttaatcgacccgtcttgaaacacggaccaaggagtcta
acatgcctgcgagtattt-gggtg--gcaaacccat-gtgcgtaatgaaagtgaagatca
ggatctct-gtca---tggagagcactgatgcccggaccagacctttt----gtgacgga
tctgcggtagagcatgcatgttgggacccgaaagatggtgaactatgcctgaatagggtg
aagccagaggaaactctggtggaggctcgtagcgattctgacgtgcaaatcgatcgtcaa
atttg---------ggtatagggg------------------------------------
------------------------------------------------------------
------------------------------------------------------------
------------------------------------------------------------
------------------------------------------------------------
------------------------------------------------------------
------------------------------------------------------------
------------------------------------------------------------
---------------------------------------------
>Macrocybe_titans_MN017485
-------------------------------------------------cctagtaactg
cgagtgaagcgggaagagctcaaatttaaaatctgacagtc------tttggctgtccga
gttgtaatctagagaagtgctatccgcgctggaccgtgtacaagtctcctggaatggaac
atcatagagggtgagaatcccgtctctgacacgga-cttccagggcttttgtgatacgct
ctcaaagagtcgagttgtttgggaatgcagctctaaatgggtggtaaattccatctaaag
ctaaatattggcgagagaccgatagcgaacaagtaccgtgagggaaagatgaaaagaact
ttggaaagagagttaaacagt-acgtgaaattgttgaaagggaaacgcttgaagtcagtc
acattgac-tagggatcaa-ccttgcttct------ttgcttggtgtacttcctag-ttg
atgggccagcatcaattttgaccagtggataaagg-----tcaagggaa-tgtggcatc-
----ttcggatgtg-ttatag---cctttgattgtatacattggttgggattgaggaact
cagcatgcc----gtaaggccggg----tttc----gaccacg--atcatgctta-----
ggatgttggc--ataatggc-tttaatcgacccgtcttgaaacacggaccaaggagtcta
acatgcctgcgagtattt-gggtg--gcaaacccat-gtgcgtaatgaaagtgaagatca
ggatctct-gtca---tggagagcactgatgcccggaccagacctttt----gtgacgga
tctgcggtagagcatgcatgttgggacccgaaagatggtgaactatgcctgaatagggtg
aagccagaggaaactctggtggaggctcgtagcgattctgacgtgcaaatcgatcgtcaa
atttg---------ggtatagggg------------------------------------
------------------------------------------------------------
------------------------------------------------------------
------------------------------------------------------------
------------------------------------------------------------
------------------------------------------------------------
------------------------------------------------------------
------------------------------------------------------------
---------------------------------------------
>Macrocybe_titans_MN017483
-------------------------------------------------cctagtaactg
cgagtgaagcgggaagagctcaaatttaaaatctgacagtc------tttggctgtccga
rttgtaatctakagaagtgctatccgcrctggaccgtgtacaagtctcctggaatggaac
atcatagagggtgagaatcccgtctctgacacgga-cttccagggcttttgtgatackct
ctcaaagagtcgagttgtttgggaatgcagctctaaatgggtggtaaattccatctaaag
ctaaatattggcgagagaccgatagcgaacaagtaccgtgagggaaagatgaaaagaact
ttggaaagagagttaaacagt-acgtgaaattgttgaaagggaaacgcttgaastcagtc
rcattgac-takggatcaa-ccttgcttct------ttgcttggtgtacttcctas-ttg
atgggccagcatcaattttgaccagtggataaagg-----tcarsggaa-tgtggcatc-
----ttcggatgtg-ttatag---cctttgattgtatacattggwtgggattgaggaact
cagcatgcc----gtaaggccggg----tttc----gaccacg--atcatgctta-----
------------------------------------------------------------
------------------------------------------------------------
------------------------------------------------------------
------------------------------------------------------------
------------------------------------------------------------
------------------------------------------------------------
------------------------------------------------------------
------------------------------------------------------------
------------------------------------------------------------
------------------------------------------------------------
------------------------------------------------------------
------------------------------------------------------------
------------------------------------------------------------
---------------------------------------------
>Macrocybe_gigantea_MW440661
-----------------------------------------------cccctagtaactg
cgagtgaagcgggaagagctcaaatttaaaatctgacagcc------tttggctgtccga
gttgtaatctagagaagtgttatccgcg-tggaccgtgtacaagt-tcctggaatggaac
atcatagagggtgagaatcccgtctttgacacgga-cttccagggcttttgtgatacgct
ctcaaagagtcgagttgtttgggaatgcagctctaaatgggtggtaaattccatctaaag
ctaaatattggcgagagaccgatagcgaacaagtaccgtgagggaaagatgaaaagaact
ttggaaagagagttaaacagt-acgtgaaattgttgaaagggaaacgcttgaagtcagtc
gcattgac-tagggatcaa-cgttgctttt------ttgcttggtgtacttcctag-ttg
atgggccagcatcaattttgaccagtggataaagg-----tcaaaggaa-tgtggcatc-
----tctggatgtg-ttatag---cctttgattgtatacattggttgggattgaggaact
cagcacgcc----gcaaggccggg----tttc----gaccacg--atcgtggtta-----
ggatgctggc--ataatggc-tttaatcgacccgtcttgaaacacggaccaaggagtcta
acatgcctgcgagtattt-gggtg--gcaaacccat-gtgcgtaatgaaagtgaagatca
ggatctct-gtca---tggagagcactgatgcccggaccagacctttt----gtgacgga
tctgcggtagagcatgcatgttgggacccgaaagatggtgaactatgcctgaatagggtg
aagccagaggaaactct-gtggaggctcgtagcgattctgacgtgcaaatcgatcgtcaa
------------------------------------------------------------
------------------------------------------------------------
------------------------------------------------------------
------------------------------------------------------------
------------------------------------------------------------
------------------------------------------------------------
------------------------------------------------------------
------------------------------------------------------------
---------------------------------------------
>Pseudolaccaria_fellea_MN017487
-------------------------------------------------cctagtaactg
cgagtgaagcgggaaaagctcaaatttaaaatctggcagcc------tttggctgtccga
gttgtaatctagagaagtgctatccgcgctggaccgtgtacaagtctcctggaatggagc
gtcatagagggtgagaatcccgtctctgacacgga-ctcccagggc-tttgtgatgtgct
ctcaaagagtcgagttgtttgggaatgcagctctaaatgggtggtaaattccatctaaag
ctaaatattggcgagagaccgatagcgaacaagtaccgtgagggaaagatgaaaagaact
ttggaaagagagttaaacagt-acgtgaaattgttgaaagggaaacgcttgaagtcagtc
gcatcggc-tgggaatcaa-ccttgctctt------ttgcttggtgtatttcccag-ctg
atgggtcagcatcaattttgaccaatggaaaaagg-----tcaagggaa-tgtggcatc-
----ttcggatgtg-ttatag---cccttggctgtatacattggttgggattgaggaact
cagcacgcc----gcaaggccggg---ttttt----aaccacg--ttcgtgctta-----
ggatgctggc--ataatggc-tttaatcgacccgtcttgaaacacggaccaaggagtcta
acatgcctgcgagtattt-gggtg--gaaaacccat-atgcggaatgaaagtgaagatca
ggatctcc-gtcg---tggagagcactgatgcccggaccagacctttt----gtgacgga
tctgcggtagagcatgcatgttgggacccgaaagatggtgaactatgcctgaatagggtg
aagccagaggaaactctggtggaggctcgtagcgattctgacgtgcaaatcgatcgtcaa
atttg---------ggtatagggg------------------------------------
------------------------------------------------------------
------------------------------------------------------------
------------------------------------------------------------
------------------------------------------------------------
------------------------------------------------------------
------------------------------------------------------------
------------------------------------------------------------
---------------------------------------------
>Pseudolaccaria_pachyphylla_MN017488
-------------------------------------------------cctagtaactg
cgagtgaagcgggaaaagctcaaatttaaaatctggcagcc------tttggctgtccga
gttgtaatctagagaagtgctatccgcgctggaccgtgtacaagtctcctggaatggagc
gtcatagagggtgagaatcccgtctctgacacgga-ctcccagggcttttgtgatgcgct
ctcaaagagtcgagttgtttgggaatgcagctctaaatgggtggtaaattccatctaaag
ctaaatattggcgagagaccgatagcgaacaagtaccgtgagggaaagatgaaaagaact
ttggaaagagagttaaacagt-acgtgaaattgttgaaagggaaacgcttgaagtcagtc
gcatcggc-tgggaatcaa-ccttgctctt------ttgcttggtgtatttcccag-ctg
atgggtcagcatcaattttgaccaatggaaaaagg-----tcaagggaa-tgtggcatc-
----ttcggatgtg-ttatag---cccttggctgtatacattggttaggattgaggaact
cagcacgcc----gcaaggccggg---ttttt----aaccacg--ttcgtgctta-----
ggatgctggc--ataatggc-tttaatcgacccgtcttgaaacacggaccaaggagtcta
acatgcctgcgagtattt-gggtg--gaaaacccat-atgcgcaatgaaagtgaagatca
ggatctct-gtcg---tggagagcactgatgcccggaccagacctttt----gtgacgga
tctgcggtagagcatgcatgttgggacccgaaagatggtgaactatgcctgaatagggtg
aagccagaggaaactctggtggaggctcgtagcgattctgacgtgcaaatcgatcgtcaa
atttg---------ggtatagggg------------------------------------
------------------------------------------------------------
------------------------------------------------------------
------------------------------------------------------------
------------------------------------------------------------
------------------------------------------------------------
------------------------------------------------------------
------------------------------------------------------------
---------------------------------------------
>Pseudolaccaria_fellea_EF561629
------------caataagcggagga-aaagaaactaac-aaggattcccctagtaactg
cgagtgaagcgggaaaagctcaaatttaaaatctggcagcc------tttggctgtccga
gttgtaatctagagaagtgctatccgcgctggaccgtgtacaagtctcctggaatggagc
gtcatagagggtgagaatcccgtctctgacacgga-ctcccagggc-tttgtgatgtgct
ctcaaagagtcgagttgtttgggaatgcagctctaaatgggtggtaaattccatctaaag
ctaaatattggcgagagaccgatagcgaacaagtaccgtgagggaaagatgaaaagaact
ttggaaagagagttaaacagt-acgtgaaattgttgaaagggaaacgcttgaagtcagtc
gcatcggc-tgggaatcaa-ccttgctctt------ttgcttggtgtatttcccag-ctg
atgggtcagcatcaattttgaccaatggaaaaagg-----tcaagggaa-tgtggcatc-
----ttcggatgtg-ttatag---cccttggctgtatacattggttgggattgaggaact
cagcacgcc----gcaaggccggg---ttttt----aaccacg--ttcgtgctta-----
ggatgctggc--ataatggc-tttaatcgacccgtcttgaaacacggaccaaggagtcta
acatgcctgcgagtattt-gggtg--gaaaacccat-atgcggaatgaaagtgaagatca
ggatctcc-gtcg---tggagagcactgatgcccggaccagacctttt----gtgacgga
tctgcggtagagcatgcatgttgggacccgaaagatggtgaactatgcctgaatagggtg
aagccagaggaaactctggtggaggctcgtagcgattctgacgtgcaaatcgatcgtcaa
atttg---------ggtataggggc-gaaagactaatcgaa-ccatctagtagctggttc
ctgccgaagttt-----ccctcaggatagcagaaactca-tatcagatttatgtggtaaa
gcgaatgattagaggccttggggttgcaacaaccttaacctattctcaaactttaaatat
gtaagaacaagccgtctctt----------------------------------------
------------------------------------------------------------
------------------------------------------------------------
------------------------------------------------------------
------------------------------------------------------------
---------------------------------------------
>Pseudolaccaria_fellea_PX686658
---------------------------aaagaaactaac-aaggattcccctagtaactg
cgagtgaagcgggaaaagctcaaatttaaaatctggcagcc------tttggctgtccga
gttgtaatctagagaagtgctatccgcgctggaccgtgtacaagtctcctggaatggagc
gtcatagagggtgagaatcccgtctctgacacgga-ctcccagggc-tttgtgatgcgct
ctcaaagagtcgagttgtttgggaatgcagctctaaatgggtggtaaattccatctaaag
ctaaatattggcgagagaccgatagcgaacaagtaccgtgagggaaagatgaaaagaact
ttggaaagagagttaaacagt-acgtgaaattgttgaaagggaaacgcttgaagtcagtc
gcatcggc-tgggaatcaa-ccttgctctt------ttgcttggtgtatttcccag-ctg
atgggtcagcatcaattttgaccaatggaaaaagg-----tcaagggaa-tgtggcatc-
----ttcggatgtg-ttatag---cccttggctgtatacattggttgggattgaggaact
cagcacgcc----gcaaggccggg---ttttt----aaccacg--ttcgtgctta-----
ggatgctggc--ataatggc-tttaatcgacccgtcttgaaacacggaccaaggagtcta
acatgcctgcgagtattt-gggtg--gaaaacccat-atgcggaatgaaagtgaagatca
ggatctct-gtcg---tggagagcactgatgcccggaccagacctttt----gtgacgga
tctgcggtagagcatgcatgttgggacccgaaagatggtgaactatgcctgaatagggtg
aagccagaggaaactctggtggaggctcgtagcgattctgacgtgcaaatcgatcgtcaa
atttg---------ggtataggggc-gaaagactaatcgaa-ccatctagtagctggttc
ctgc--------------------------------------------------------
------------------------------------------------------------
------------------------------------------------------------
------------------------------------------------------------
------------------------------------------------------------
------------------------------------------------------------
------------------------------------------------------------
---------------------------------------------
>Pseudolaccaria_pachyphylla_KU058542
-------------------------------------------gattcccctagtaactg
cgagtgaagcgggaaaagctcaaatttaaaatctggcagcc------tttggctgtccga
gttgtaatctagagaagtgytatccgcgctggaccgtgtacaagtctcctggaatggagc
gtcatagagggtgagaatcccgtctctgacacgga-ctcccagggcttttgtgatgcgct
ctcaaagagtcgagttgtttgggaatgcagctctaaatgggtggtaaattccatctaaag
ctaaatattggcgagagaccgatagcgaacaagtaccgtgagggaaagatgaaaagaact
ttggaaagagagttaaacagt-acgtgaaattgttgaaagggaaacgcttgaagtcagtc
gcatcggc-tgggaatcaa-ccttgctctt------ttgcttggtgtatttcccag-ctg
atgggtcagcatcaattttgaccaatggaaaaagg-----tcaagggaattgtggcatc-
----ttcggatgtg-ttatag---cccttggctgtatacattggttaggattgaggaact
cagcacgcc----gcaaggccggg---ttttt----aaccacg--ttcgtgctta-----
ggatgctggc--ataatggc-tttaatcgacccgtcttgaaacacggaccaaggagtcta
acatgcctgcgagtattt-gggtg--gaaaacccat-atgcgcaatgaaagtgaagatca
ggatctct-gtcg---tggagagcactgatgcccggaccagacctttt----gtgacgga
tctgcggtagagcatgcatgttgggacccgaaagatggtgaactatgcctgaatagggtg
aagccagaggaaactctggtggaggctcgtagcgattctgacgtgcaaatcgatcgtcaa
atttg---------ggtataggggc-gaaagactaatcgaa-ccatctagtagctggttc
ctgccgaagttt-----ccctcaggatagcagaaactca-tatcagatttatgtggtaaa
gcgaatgattagaggccttggggttgcaacaaccttaacctattctcaaactttaaatat
gtaagaacaagccgtctcttaattggaccgcttggcgattgagagtttctagtgggccat
ttttggtaagcagaactggcgatgcgggatgaaccgaacgtgaggttaaggtgccggaat
tcacgctcatcagacaccacaaaaggtgttagttcatctagacagcaggacggtggccat
ggaagtcggaatccgctaaggagtgtgtaacaactcacctgccgaatgaactagccctga
aaatggatggcgcttaagcgtgatacccatacctcaccgtcagtgttga-agtgatg--c
actgacgagtaggcaggcgtggagg-tcagtgaagaagcctaggc
>Pseudolaccaria_pachyphylla_NG_060151
--------------------------------------------------ctagtaactg
cgagtgaagcgggaaaagctcaaatttaaaatctggcagcc------tttggctgtccga
gttgtaatctagagaagtgctatccgcgctggaccgtgtacaagtctcctggaatggagc
gtcatagagggtgagaatcccgtctctgacacgga-ctcccagggcttttgtgatgcgct
ctcaaagagtcgagttgtttgggaatgcagctctaaatgggtggtaaattccatctaaag
ctaaatattggcgagagaccgatagcgaacaagtaccgtgagggaaagatgaaaagaact
ttggaaagagagttaaacagt-acgtgaaattgttgaaagggaaacgcttgaagtcagtc
gcatcggc-tgggaatcaa-ccttgctctt------ttgcttggtgtatttcccag-ctg
atgggtcagcatcaattttgaccaatggaaaaagg-----tcaagggaa-tgtggcatc-
----ttcggatgtg-ttatag---cccttggctgtatacattggttaggattgaggaact
cagcacgcc----gcaaggccggg---ttttt----aaccacg--ttcgtgctta-----
ggatgctggc--ataatggc-tttaatcgacccgtcttgaaacacggaccaaggagtcta
acatgcctgcgagtattt-gggtg--gaaaacccat-atgcacaatgaaagtgaagatca
ggatctct-gtcg---tggagagcactgatgcccggaccagacctttt----gtgacgga
tctgcggtagagcatgcatgttgggacccgaaagatggtgaactatgcctgaatngggtg
aagccagaggaaactctggtggaggctcgtagcgattctgacgtgcaaatcgatcgtcaa
atttg---------ggtat-----------------------------------------
------------------------------------------------------------
------------------------------------------------------------
------------------------------------------------------------
------------------------------------------------------------
------------------------------------------------------------
------------------------------------------------------------
------------------------------------------------------------
---------------------------------------------
>Xerophorus_donadinii_OK442661
------------------------------------------------------taactg
cgagtgaagcgggaaaagctcaaatttaaaatctgacagtc------tttggctgtccga
gttgtaatctagagaagtgctatccgcgctggaccgtgtacaagtctcctggaatggagc
gtcatagagggtgagaatcccgtctctgacacgga-ctaccagggcttttgtgatgcgct
ctcaaagagtcgagttgtttgggaatgcagctctaaatgggtggtaaattccatctaaag
ctaaatattggcgagagaccgatagcgaacaagtaccgtgagggaaagatgaaaagaact
ttggaaagagagttaaacagt-acgtgaaattgttgaaagggaaacgcttgaagtcagtc
gcattggc-cagggatcaa-ccttgctctt------ttgcttggtgtactttctgg-ttg
atgggtcagcatcaattttgactggtggaaaaagg-----tcaggggaa-tgtggcatc-
----tttggatgtg-ttatag---cccttgattgtatacatcggttgggattgaggaact
cagcatgcc----gcaaggccggg---ttttt----aaccacg--tacatgctta-----
ggatgctggc--ataatggc-tttaatcgacccgtcttgaaacacggaccaaggagtcta
acatgcctgcgagtattt-gggtg--gaaaacccat-gtgcgcaatgaaagtgaagatca
ggatctct-gtca---tggagagcactgatgcccggaccagacctttt----gtgacgga
tctgcggtagagcaagcatgttgggacccgaaagatggtgaactatgcctgaatagggtg
aagccagaggaaactctggtggaggctcgtagcgattctgacgtgcaaatcgatcgtcaa
atttg---------ggt-------------------------------------------
------------------------------------------------------------
------------------------------------------------------------
------------------------------------------------------------
------------------------------------------------------------
------------------------------------------------------------
------------------------------------------------------------
------------------------------------------------------------
---------------------------------------------
>Xerophorus_donadinii_OK442660
------------------------------------------------------taactg
cgagtgaagcgggaaaagctcaaatttaaaatctgacagtc------tttggctgtccga
gttgtaatctagagaagtgctatccgcgctggaccgtgtacaagtctcctggaatggagc
gtcatagagggtgagaatcccgtctctgacacgga-ctaccagggcttttgtgatgcgct
ctcaaagagtcgagttgtttgggaatgcagctctaaatgggtggtaaattccatctaaag
ctaaatattggcgagagaccgatagcgaacaagtaccgtgagggaaagatgaaaagaact
ttggaaagagagttaaacagt-acgtgaaattgttgaaagggaaacgcttgaagtcagtc
gcattggc-cagggatcaa-ccttgctctt------ttgcttggtgtactttctgg-ttg
atgggtcagcatcaattttgactggtggaaaaagg-----tcaggggaa-tgtggcatc-
----tttggatgtg-ttatag---cccttgattgtatacatcggttgggattgaggaact
cagcatgcc----gcaaggccggg---ttttt----aaccacg--tacatgctta-----
ggatgctggc--ataatggc-tttaatcgacccgtcttgaaacacggaccaaggagtcta
acatgcctgcgagtattt-gggtg--gaaaacccat-gtgcgcaatgaaagtgaagatca
ggatctct-gtca---tggagagcactgatgcccggaccagacctttt----gtgacgga
tctgcggtagagcaagcatgttgggacccgaaagatggtgaactatgcctgaatagggtg
aagccagaggaaactctggtggaggctcgtagcgattctgacgtgcaaatcgatcgtcaa
atttg---------ggt-------------------------------------------
------------------------------------------------------------
------------------------------------------------------------
------------------------------------------------------------
------------------------------------------------------------
------------------------------------------------------------
------------------------------------------------------------
------------------------------------------------------------
---------------------------------------------
>Xerophorus_donadinii_MN017490
-------------------------------------------------cctagtaactg
cgagtgaagcgggaaaagctcaaatttaaaatctgacagtc------tttggctgtccga
gttgtaatctagagaagtgctatccgcgctggaccgtgtacaagtctcctggaatggagc
gtcatagagggtgagaatcccgtctctgacacgga-ctaccagggcttttgtgatgcgct
ctcaaagagtcgagttgtttgggaatgcagctctaaatgggtggtaaattccatctaaag
ctaaatattggcgagagaccgatagcgaacaagtaccgtgagggaaagatgaaaagaact
ttggaaagagagttaaacagt-acgtgaaattgttgaaagggaaacgcttgaagtcagtc
gcattggc-cagggatcaa-ccttgctctt------ttgcttggtgtactttctgg-ttg
atgggtcagcatcaattttgactggtggaaaaagg-----tcaggggaa-tgtggcatc-
----tttggatgtg-ttatag---cccttgattgtatacatcggttgggattgaggaact
cagcatgcc----gcaaggccggg---ttttt----aaccacg--tacatgctta-----
ggatgctggc--ataatggc-tttaatcgacccgtcttgaaacacggaccaaggagtcta
acatgcctgcgagtattt-gggtg--gaaaacccat-gtgcgcaatgaaagtgaagatca
ggatctct-gtca---tggagagcactgatgcccggaccagacctttt----gtgacgga
tctgcggtagagcaagcatgttgggacccgaaagatggtgaactatgcctgaatagggtg
aagccagaggaaactctggtggaggctcgtagcgattctgacgtgcaaatcgatcgtcaa
atttg---------ggtatagggg------------------------------------
------------------------------------------------------------
------------------------------------------------------------
------------------------------------------------------------
------------------------------------------------------------
------------------------------------------------------------
------------------------------------------------------------
------------------------------------------------------------
---------------------------------------------
>Xerophorus_donadinii_MN017491
-------------------------------------------------cctagtaactg
cgagtgaagcgggaaaagctcaaatttaaaatctgacagtc------tttggctgtccga
gttgtaatctagagaagtgctatccgcgctggaccgtgtacaagtctcctggaatggagc
gtcatagagggtgagaatcccgtctctgacacgga-ctaccagggcttttgtgatgcgct
ctcaaagagtcgagttgtttgggaatgcagctctaaatgggtggtaaattccatctaaag
ctaaatattggcgagagaccgatagcgaacaagtaccgtgagggaaagatgaaaagaact
ttggaaagagagttaaacagt-acgtgaaattgttgaaagggaaacgcttgaagtcagtc
gcattggc-cagggatcaa-ccttgctctt------ttgcttggtgtactttctgg-ttg
atgggtcagcatcaattttgactggtggaaaaagg-----tcaggggaa-tgtggcatc-
----tttggatgtg-ttatag---cccttgattgtatacatcggttgggattgaggaact
cagcatgcc----gcaaggccggg---ttttt----aaccacg--tacatgctta-----
ggatgctggc--ataatggc-tttaatcgacccgtcttgaaacacggaccaaggagtcta
acatgcctgcgagtattt-gggtg--gaaaacccat-gtgcgcaatgaaagtgaagatca
ggatctct-gtca---tggagagcactgatgcccggaccagacctttt----gtgacgga
tctgcggtagagcaagcatgttgggacccgaaagatggtgaactatgcctgaatagggtg
aagccagaggaaactctggtggaggctcgtagcgattctgacgtgcaaatcgatcgtcaa
atttg---------ggtatagggg------------------------------------
------------------------------------------------------------
------------------------------------------------------------
------------------------------------------------------------
------------------------------------------------------------
------------------------------------------------------------
------------------------------------------------------------
------------------------------------------------------------
---------------------------------------------
>Xerophorus_olivascens_MN017496
--------------------------------------------------ctagtaactg
cgagtgaagcgggaaaagctcaaatttaaaatctggcagtc-----ttttggctgtccga
gttgtaatctagagaagtgctatccgcgctggaccgtgtacaagtctcctggaatggagc
gtcatagagggtgagaatcccgtctttgacacgga-ctgccagggcttttgtgatgcgct
ctcaaagagtcgagttgtttgggaatgcagctctaaatgggtggtaaattccatctaaag
ctaaatattggcgagagaccgatagcgaacaagtaccgtgagggaaagatgaaaagaact
ttggaaagagagttaaacagt-acgtgaaattgttgaaagggaaacgcttgaagtcagtc
gcattggt-caggaatcaa-ccttgctctt------ttgcttggtgtactttctgg-ttg
atgggtcagcatcaattttgaccggtggaaaaagg-----tcaagggaa-tgtggcatc-
----tctggatgtg-ttatag---cccttggtcatatacatcggttgggattgaggaact
cagcacgcc----gcaaggccggg---ttttt----aaccacg--tctgtgctta-----
ggatgctggc--ataatggc-tttratcgacccgtcttgaaacacggaccaaggagtcta
acatgcctgcgagtattt-gggtg--gaaaacccat-gtgcrtaatgaaagtgaagatca
ggatctct-gtcr---tggagagcactgatgcccggaccagacctttt----gtgacgga
tctgcggtagagcatgcatgttgggacccgaaagatggtgaactatgcctgaatagggtg
aagccagaggaaactctggtggaggctcgtagcgattctgacgtgcaaatcgatcgtcaa
atttg---------ggtatagggg------------------------------------
------------------------------------------------------------
------------------------------------------------------------
------------------------------------------------------------
------------------------------------------------------------
------------------------------------------------------------
------------------------------------------------------------
------------------------------------------------------------
---------------------------------------------
>Xerophorus_olivascens_MN017497
------------------------------------------------------------
---------cgggaaaagctcaaatttaaaatctggcagtc-----ttttggctgtccga
gttgtaatctagagaagtgctatccgcgctggaccgtgtacaagtctcctggaatggagc
gtcatagagggtgagaatcccgtctttgacacgga-ctgccagggcttttgtgatgcgct
ctcaaagagtcgagttgtttgggaatgcagctctaaatgggtggtaaattccatctaaag
ctaaatattggcgagagaccgatagcgaacaagtaccgtgagggaaagatgaaaagaact
ttggaaagagagttaaacagt-acgtgaaattgttgaaagggaaacgcttgaagtcagtc
gcattggt-caggaatcaa-ccttgctctt------ttgcttggtgtactttctgg-ttg
atgggtcagcatcaattttgaccggtggaaaaagg-----tcaagggaa-tgtggcatc-
----tctggatgtg-ttatag---cccttggtcatatacatcggttgggattgaggaact
cagcacgcc----gcaaggccggg---ttttt----aaccacg--tctgtgctta-----
ggatgctggc--ataatggc-tttaatcgacccgtcttgaaacacggaccaaggagtcta
acatgcctgcgagtattt-gggtg--gaaaacccat-gtgcgtaatgaaagtgaagatca
ggatctct-gtca---tggagagcactgatgcccggaccagacctttt----gtgacgga
tctgcggtagagcatgcatgttgggacccgaaagatggtgaactatgcctgaatagggtg
aagccagaggaaactctggtggaggctcgtagcgattctgacgtgcaaatcgatcgtcaa
atttg---------ggtatagggg------------------------------------
------------------------------------------------------------
------------------------------------------------------------
------------------------------------------------------------
------------------------------------------------------------
------------------------------------------------------------
------------------------------------------------------------
------------------------------------------------------------
---------------------------------------------
>Xerophorus_olivascens_MN017495
-------------------------------------------------cctagtaactg
cgagtgaagcgggaaaagctcaaatttaaaatctggcagtc-----ttttggctgtccga
gttgtaatctagagaagtgctatccgcgctggaccgtgtacaagtctcctggaatggagc
gtcatagagggtgagaatcccgtctttgacacgga-ctgccagggcttttgtgatgcgct
ctcaaagagtcgagttgtttgggaatgcagctctaaatgggtggtaaattccatctaaag
ctaaatattggcgagagaccgatagcgaacaagtaccgtgagggaaagatgaaaagaact
ttggaaagagagttaaacagt-acgtgaaattgttgaaagggaaacgcttgaagtcagtc
gcattggt-caggaatcaa-ccttgctctt------ttgcttggtgtactttctgg-ttg
atgggtcagcatcaattttgaccggtggaaaaagg-----tcaagggaa-tgtggcatc-
----tctggatgtg-ttatag---cccttggtcatatacatcggttgggattgaggaact
cagcacgcc----gcaaggccggg---ttttt----aaccacg--tctgtgctta-----
ggatgctggc--ataatggc-tttaatcgacccgtcttgaaacacggaccaaggagtcta
acatgcctgcgagtattt-gggtg--gaaaacccat-gtgcgtaatgaaagtgaagatca
ggatctct-gtca---tggagagcactgatgcccggaccagacctttt----gtgacgga
tctgcggtagagcatgcatgttgggacccgaaagatggtgaactatgcctgaatagggtg
aagccagaggaaactctggtggaggctcgtagcgattctgacgtgcaaatcgatcgtcaa
atttg---------ggtatagggg------------------------------------
------------------------------------------------------------
------------------------------------------------------------
------------------------------------------------------------
------------------------------------------------------------
------------------------------------------------------------
------------------------------------------------------------
------------------------------------------------------------
---------------------------------------------
>Xerophorus_olivascens_MN017492
-------------------------------------------------cctagtaactg
cgagtgaagcgggaaaagctcaaatttaaaatctggcagtc-----ttttggctgtccga
gttgtaatctagagaagtgctatccgcgctggaccgtgtacaagtctcctggaatggagc
gtcatagagggtgagaatcccgtctttgacacgga-ctgccagggcttttgtgatgcgct
ctcaaagagtcgagttgtttgggaatgcagctctaaatgggtggtaaattccatctaaag
ctaaatattggcgagagaccgatagcgaacaagtaccgtgagggaaagatgaaaagaact
ttggaaagagagttaaacagt-acgtgaaattgttgaaagggaaacgcttgaagtcagtc
gcattggt-caggaatcaa-ccttgctctt------ttgcttggtgtactttctgg-ttg
atgggtcagcatcaattttgaccggtggaaaaagg-----tcaagggaa-tgtggcatc-
----tctggatgtg-ttatag---cccttggtcatatacatcggttgggattgaggaact
cagcacgcc----gcaaggccggg---ttttt----aaccacg--tctgtgctta-----
ggatgctggc--ataatggc-tttaatcgacccgtcttgaaacacggaccaaggagtcta
acatgcctgcgagtattt-gggtg--gaaaacccat-gtgcgtaatgaaagtgaagatca
ggatctct-gtcg---tggagagcactgatgcccagaccagacctttt----gtgacgga
tctgcggtagagcatgcatgttgggacccgaaagatggtgaactatgcctgaatagggtg
aagccagaggaaactctggtggaggctcgtagcgattctgacgtgcaaatcgatcgtcaa
atttg---------ggtatagggg------------------------------------
------------------------------------------------------------
------------------------------------------------------------
------------------------------------------------------------
------------------------------------------------------------
------------------------------------------------------------
------------------------------------------------------------
------------------------------------------------------------
---------------------------------------------
>Xerophorus_dominicanus_MN017489
-------------------------------------------------cctagtaactg
cgagtgaagcgggaaaagctcaaatttaaaatctggcggtc-----ccttggctgtccga
gttgtaatctagagaagtgctatccgcgctggaccgtgtacaagtctcctggaatggagc
gtcatagagggtgagaatcccgtctctgacacgga-ctgccagggcttttgtgatgcgct
ctcgaagagtcgagttgtttgggaatgcagctctaaatgggtggtaaattccatctaaag
ctaaatattggcgagagaccgatagcgaacaagtaccgtgagggaaagatgaaaagaact
ttggaaagagagttaaacagt-acgtgaaattgttgaaagggaaacgcttgaagtcagtc
gcgttgac-cgggaatcaa-ccttgcttc--------tgcttggtgcactttccgg-ttg
acgggtcagcatcaattttgaccggtggaaaaagg-----tggagggaa-tgtggcatc-
----cttggatgtg-ttatag---cccttgatcgtatgcatcggttgggattgaggaact
cagcacgcc----gcaaggccggg---ttttt----aaccacg--ttcgtgctta-----
ggatgctggc--ataatggc-tttaatcgacccgtcttgaaacac---------------
------------------------------------------------------------
------------------------------------------------------------
------------------------------------------------------------
------------------------------------------------------------
------------------------------------------------------------
------------------------------------------------------------
------------------------------------------------------------
------------------------------------------------------------
------------------------------------------------------------
------------------------------------------------------------
------------------------------------------------------------
------------------------------------------------------------
---------------------------------------------
>Xerophorus_pakistanicus_OQ947829
atactagcatatcaataagcggaggataaagaaactaac-aaggattcccctagtaactg
cgagtgaagcgggaagagctcaaatttaaaatctggcagct------tttgactgtccga
gttgtaatctagagaagtgctatccgcgctggaccgtgtataagtctcctggaatggagc
gtcatagagggtgagaatcccgtctctgacacgga-ctcccagggcttttgtgatgtgct
ctcaaagagtcgagttgtttgggaatgcagctctaaatgggtggtaaattccatctaaag
ctaaatattggcgagagaccgatagcgaacaagtaccgtgagggaaagatgaaaagaact
ttggaaagagagttaaacagt-acgtgaaattgttgaaagggaaacgcttgaagtcagtc
gcattagc-cagggatcaa-ccttgctttt-----attgcttggtgtattttctgg-ttg
atgggtcagcatcaattttgaccggtggaaaaagg-----tagagggaa-tgtggcatc-
----tctggatgtg-ttatag---cccttgatcgtatacatcggttgggattgaggaact
cagcacgcc----gcaaggtcggg---ttttt----aaccacg-tttcgtgctta-----
ggatgctggc--ataatggc-tttaatcgacccgtcttgaaacacggaccaaggagtcta
acatgcctgcgagtattt-gggtg--gtaaacccat-gtgcgtaatgaaagtgaagatca
ggatctca-gtct-----gagagcactgatgcccggaccagacctttt----gtgacggc
tctgcggtagagcaagcatgttgggacccgaaagatggtgaactatgcctgaatagggtg
aagccagaggaaactctggtggaggctcgtagcgattctgacgtgcaaatcgatcgtcaa
atttg---------ggtataggggc-gaaagactaatcgaactcatccaggcccaggttc
ctgccgagttttttcccctctcagga----------------------------------
------------------------------------------------------------
------------------------------------------------------------
------------------------------------------------------------
------------------------------------------------------------
------------------------------------------------------------
------------------------------------------------------------
---------------------------------------------
>Xerophorus_pakistanicus_OQ947830
atactagcatatcaataagcggaggataaagaaactaac-aaggattcccctagtaactg
cgagtgaagcgggaagagctcaaatttaaaatctggcagct------tttgactgtccga
gttgtaatctagagaagtgctatccgcgctggaccgtgtataagtctcctggaatggagc
gtcatagagggtgagaatcccgtctctgacacgga-ctcccagggcttttgtgatgtgct
ctcaaagagtcgagttgtttgggaatgcagctctaaatgggtggtaaattccatctaaag
ctaaatattggcgagagaccgatagcgaacaagtaccgtgagggaaagatgaaaagaact
ttggaaagagagttaaacagt-acgtgaaattgttgaaagggaaacgcttgaagtcagtc
gcattagc-cagggatcaa-ccttgctttt-----attgcttggtgtattttctgg-ttg
atgggtcagcatcaattttgaccggtggaaaaagg-----tagagggaa-tgtggcatc-
----tctggatgtg-ttatag---cccttgatcgtatacatcggttgggattgaggaact
cagcacgcc----gcaaggtcggg---ttttt----aaccacg-tttcgtgctta-----
ggatgctggc--ataatggc-tttaatcgacccgtcttgaaacacggaccaaggagtcta
acatgcctgcgagtattt-gggtg--gtaaacccat-gtgcgtaatgaaagtgaagatca
ggatctca-gtct-----gagagcactgatgcccggaccagacctttt----gtgacggc
tctgcggtagagcaagcatgttgggacccgaaagatggtgaactatgcctgaatagggtg
aagccagaggaaactctggtggaggctcgtagcgattctgacgtgcaaatcgatcgtcaa
atttg---------ggtataggggc-gaaagactaatcgaactcatccaggcccaggttc
ctgccgagttttttcccctctcagga----------------------------------
------------------------------------------------------------
------------------------------------------------------------
------------------------------------------------------------
------------------------------------------------------------
------------------------------------------------------------
------------------------------------------------------------
---------------------------------------------
>Callistosporium_elaeodes_MN017447
------------------------------------------------------------
------------------------------------------------------------
-----------------------------------------------cctggaatggagt
gtcatagagggtgagaatcccgtctctgacatgga-ctcccagtgc-attgtgatacgct
ctcaaagagtcgagttgtttgggaatgcagctctaaatgggtggtaaattccatctaaag
ctaaatattggcgagagaccgatagtgaacaagtaccgtgagggaaagatgaaaagaact
ttggaaagagagttaaacagt-atgtgaaattgttgaaagggaaacgcttgaagtcagtc
ttgttgacttggggatcaa-ccttgctta-------ttgcttggtgtacttcctag-ttc
acaggccagcatcaattttgaccagtagataaagg-----tcaagggaa-tgtggcatc-
----tttggatgtg-ttatag---cccttgattgcatatattggttgggattgaggaact
cagcatgcc----gcaaggtcagg---ttttt----aaccatg--ttcatgctta-----
ggatgctggc--ataatggc-tttaatcgacccgtcttgaaacacggaccaaggagtcta
acatgcctgcgagtattt-gggtg--gaaaactcat-atgcgtaatgaaagtgaagatca
ggatccct-gtga--ttggggagcactgatgcccggaccagacctttt----gtgacgga
tctgcggtagagcatgcatgttgggacccgaaagatggtgaactatgcctgaatagggtg
aagccagaggaaactctggtggaggctcgtagcgatt-----------------------
------------------------------------------------------------
------------------------------------------------------------
------------------------------------------------------------
------------------------------------------------------------
------------------------------------------------------------
------------------------------------------------------------
------------------------------------------------------------
------------------------------------------------------------
---------------------------------------------
>Callistosporium_elaeodes_MN017446
-------------------------------------------------cttagtaactg
cgagtgaagtgggaaaagctcaaatttaaaatctggcagtt------tttaattgcccga
gttgtaatctagagaagtgctatctgtgctggaccatgtacaagtctcctggaatggagt
gtcatagagggtgagaatcccgtctctgacatgga-ctcccagtgc-attgtgatacgct
ctcaaagagtcgagttgtttgggaatgcagctctaaatgggtggtaaattccatctaaag
ctaaatattggcgagagaccgatagtgaacaagtaccgtgagggaaagatgaaaagaact
ttggaaagagagttaaacagt-atgtgaaattgttgaaagggaaacgcttgaagtcagtc
ttgttgacttggggatcaa-ccttgctta-------ttgcttggtgtacttcctag-ttc
acaggccagcatcaattttgaccagtagataaagg-----tcaagggaa-tgtggcatc-
----tttggatgtg-ttatag---cccttgattgcatatattggttgggattgaggaact
cagcatgcc----gcaaggtcagg---ttttt----aaccatg--ttcatgctta-----
ggatgctggc--ataatggc-tttaatcgacccgtcttgaaacacggaccaaggagtcta
acatgcctgcgagtattt-gggtg--gaaaactcat-atgcgtaatgaaagtgaagatca
ggatccct-gtga--ttggggagcactgatgcccggaccagacctttt----gtgacgga
tctgcggtagagcatgcatgttgggacccgaaagatggtgaactatgcctgaatagggtg
aagccagaggaaactctggtggaggctcgtagcgattctgacgtgcaaatcgatcgtcaa
atttg---------ggtatagggg------------------------------------
------------------------------------------------------------
------------------------------------------------------------
------------------------------------------------------------
------------------------------------------------------------
------------------------------------------------------------
------------------------------------------------------------
------------------------------------------------------------
---------------------------------------------
>Callistosporium_elaeodes_MN017445
-------------------------------------------------cttagtaactg
cgagtgaagtgggaaaagctcaaatttaaaatctggcagtt------tttaattgcccga
gttgtaatctagagaagtgctatctgtgctggaccatgtacaagtctcctggaatggagt
gtcatagagggtgagaatcccgtctctgacatgga-ctcccagtgc-attgtgatacgct
ctcaaagagtcgagttgtttgggaatgcagctctaaatgggtggtaaattccatctaaag
ctaaatattggcgagagaccgatagtgaacaagtaccgtgagggaaagatgaaaagaact
ttggaaagagagttaaacagt-atgtgaaattgttgaaagggaaacgcttgaagtcagtc
ttgttgacttggggatcaa-ccttgctta-------ttgcttggtgtacttcctag-ttc
acaggccagcatcaattttgaccagtagataaagg-----tcaagggaa-tgtggcatc-
----tttggatgtg-ttatag---cccttgattgcatatattggttgggattgaggaact
cagcatgcc----gcaaggtcagg---ttttt----aaccatg--ttcatgctta-----
ggatgctggc--ataatggc-tttaatcgacccgtcttgaaacacggaccaaggagtcta
acatgcctgcgagtattt-gggtg--gaaaactcat-atgcgtaatgaaagtgaagatca
ggatccct-gtga--ttggggagcactgatgcccggaccagacctttt----gtgacgga
tctgcggtagagcatgcatgttgggacccgaaagatggtgaactatgcctgaatagggtg
aagccagaggaaactctggtggaggctcgtagcgattctgacgtgcaaatcgatcgtcaa
atttg---------ggtatagggg------------------------------------
------------------------------------------------------------
------------------------------------------------------------
------------------------------------------------------------
------------------------------------------------------------
------------------------------------------------------------
------------------------------------------------------------
------------------------------------------------------------
---------------------------------------------
>Clitocybe_nebularis_AF223217
--------------------------------aactaac-aaggattcccctagtaactg
cgagtgaacgcggaaaagctcaaatttaaaatctgcggtcc-----ttgtggccgtccga
gttgtaatctagagaagtgttatccgcgccggaccgtgtacaagtctcctggaacggagc
gtcatagagggtgagaatcccgtctttgacacgga-ctaccggggc-tttgtgatacgct
ctcaaagagtcgagttgtttgggaatgcagctctaaatgggtggtaaattccatctaaag
ctaaatattggcgagagaccgatagcgaacaagtaccgtgagggaaagatgaaaataact
ttggaaagagagttaaacagt-acgtgaaattgttgaaagggaaacgcttgaagtcagtc
gcgttggc-cggggatcaa-ccttgctctt------ttgctt-gcgtacttccgg--tta
acgggtcagcatcaattttgaccggtggataaagg-----tcaggggaa-tgtggcatc-
----ttcggatgtg-ttatag---cccttggttgcatacatcgattgggattgaggaact
cagcacgcc----gcaaggccggg---tcttt----gaccacg--tacgtgctta-----
ggatgctggc--ataatggc-tttaatcgacccgtcttgaaacacggaccaag-agtcta
acatgcccgcgagtgttt-gggtg--gaaaacccgg-acgcgtaatgaaagtgaaagttg
agatccct-gtcg---tggggagcatcgacgcccggacctgacctttt----gtgacggt
cccgcggtagagcgtgtatgttgggacccgaaagatggtgaactatgcctgaatagggtg
aagccagaggaaactctggtggaggctcgtagcga-gctgacgtgcaaatcgatcgtcga
atttg---------ggtataggggc-gaaagactaatcgaa-ccatctagtagctggttc
ctgccgaagttt-----ccctcaggatagcagaaactca-tatcagatttatgtggtaaa
gcgaatgattagaggccttggggttgcaacaaccttaacctattctcaaactttaaatat
gtaagaacgggccgtctcttgattggac--------------------------------
------------------------------------------------------------
------------------------------------------------------------
------------------------------------------------------------
------------------------------------------------------------
---------------------------------------------
>Collybia_nuda_AF042624
-----------------------gga-aaagaaactaac-caggattcccctagtaactg
cgagtgaagcgggaaaagctcaaatttaaaatctggcggtc-----cctgggccgtccga
gttgtaatctagagaagtgctatccgcgctggaccgtgtacaagtctcctggaacggagc
gtcatagagggtgagaatcccgtctttgacacgga-ctaccagggc-tttgtgatgtgct
ctcaaagagtcgagttgtttgggaatgcagctctaaatgggtggtaaattccatctaaag
ctaaatattggcgagagaccgatagcgaacaagtaccgtgagggaaagatgaaaagaact
ttggaaagagagttaaacagt-acgtgaaattgttgaaagggaaacgcttgaagtcagtc
gcgttggc-cggggatcaa-ccttgctctt------ttgcttggcgtactttccgg-tcg
acgggtcagcatcaattttgaccgatggataaagg-----tcaggggaa-tgtggcatc-
----ttcggatgtg-ttatag---cccttggtcgcatacatcggttgggattgaggaact
cagcacgcc----gcaaggccgg----tcttt----gaccacg--tacgtgctta-----
ggatgctggc--ataatggc-tttaatcgacccgtcttgaaacacggaccaaggagtcta
acatgcccgcgagtgttt-gggtg--gaaaacccgg-acgcgtaatgaaagtgaaagttg
agatccct-gtcg---tggggagcatcgacgcccggaccagacctttt----gtgacggt
cccgcggtagagcgtgtatgttgggacccgaaagatggtgaactatgcctgnatagggtg
aagccagaggaaactctggtggaggctcgtagcgattctgacgtgcaaatcgatcgtcga
atttg---------ggtataggggc-g---------------------------------
------------------------------------------------------------
------------------------------------------------------------
------------------------------------------------------------
------------------------------------------------------------
------------------------------------------------------------
------------------------------------------------------------
------------------------------------------------------------
---------------------------------------------
>Collybia_dealbata_AF223175
acttaagcatatcaataagcggagga-aaagaaactaac-aaggattcccctagtaactg
cgagtgaagagggaaaagctcaaatttaaaatctgg----------acttcgctgtccga
gttgtaatttagagaagtgttacccgcgttggaccgtgtacaagtctcctggaacggagc
gtcatagagggtgagaatcccgtctttgacacgga-ctaccaaggc-tttgtggtacgct
ctcgaagagtcgagttgtttgggaatgcagctctaaatgggtggtaaattccatctaaag
ctaaatattggcgagagaccgatagcgaacaagtaccgtgagggaaagatgaaaagaact
ttggaaagagagtataacagt-acgtgaaattgttgaaagggaaacgcttgaagtcagtc
gcgttgtt-cagggatcaa-ccttgctctt------ttgcttggtgtacttcctggttca
atgggtcagcatcaattttgaccggtggataaagg-----ttaggggaa-tgtggcatc-
----ttcggatgtg-ttatag---cccttggtcgcatacatcggttgggattgaggaact
cagcatgcc----gcaaggccggg---tctt-----gaccacg--tacatgctta-----
ggatgctggc--aaaatggc-tttaatcgacccgtcttgaaacacgga-caagaagtcta
acatgcctgcgagtgttt-gggtg--gaaaacccgg-acgcgtaatgaaagtgaaagttg
agatcctt-gtca---tgaggagcatcgacgcccggaccagacctttt----gtgacggt
cccgcggtagagcatgtatgttgggacccgaaagatggtgaactatgcctgaatagggtg
aagccagaggaaactctggtggaggctcgtagcgattctgacgtgcaaatcgatcgtcga
atttg---------ggtataggggc-gaaagactaatcgaa-ccatctagtagctggttc
ctgccgaagttt-----ccctcaggatagcagaaactca-tgtcagatttatgtggtaaa
gcgaatgattagaggccttggggttgtaacaaccttaacctattctcaaactttaaatat
gtaagaacgggccgtctcttgattggac--------------------------------
------------------------------------------------------------
------------------------------------------------------------
------------------------------------------------------------
------------------------------------------------------------
---------------------------------------------
>uncultured_fungus_KF567001
acttaagcatatcaataagcggagga-aaagaaactaac-aaggattcccttagtaactg
cgagtgaagtgggaaaagctcaaatttaaaatctggcagtt------tctaactgtccga
gttgtaatctagagaagtaatatctgtgctggaccatgtacaagtctcctggaatggagt
gtcatagagggtgagaatcccgtctctgacatgga-cttctagtgc-attgtgatatgct
ctcaaagagtcgagttgtttgggaatgcagctctaaatgggtggtaaattccatctaaag
ctaaatattggcgagagaccgatagtgaacaagtaccgtgagggaaagatgaaaagaact
ttggaaagagagttaaacagt-atgtgaaattgttgaaagggaaacacttgaagtcagtc
ttgttgacttggggatcaa-ccttgttta-------ttgcttggtgtacttcctag-ttg
acaggccagcatcaattttgatcaatagataaaag-----tcaagggaa-tgtggcatc-
----tttggatgtg-ttatag---cccttggttgcatatattggttgggattgaggaact
cagcatgcc----gcaaggtcaggttttttttttaaaaccatg--ttcatgctta-----
ggatgctggc--ataatggc-tttaattgacccgtcttgaaacacgg-------------
------------------------------------------------------------
------------------------------------------------------------
------------------------------------------------------------
------------------------------------------------------------
------------------------------------------------------------
------------------------------------------------------------
------------------------------------------------------------
------------------------------------------------------------
------------------------------------------------------------
------------------------------------------------------------
------------------------------------------------------------
------------------------------------------------------------
---------------------------------------------
>Callistosporium_hesleri_HQ179664
acttaagcatatcaataagcggagga-aaagaaactaac-aaggattcccttagtaactg
cgagtgaagtgggaaaagctcaaatttaaaatctggcagtt------tctaactgtccga
gttgtaatctagagaagtaatatctgtgctggaccatgtacaagtctcctggaatggagt
gtcatagagggtgagaatcccgtctctgacatgga-cttctagtgc-attgtgatatgct
ctcaaagagtcgagttgtttgggaatgcagctctaaatgggtggtaaattccatctaaag
ctaaatattggcgagagaccgatagtgaacaagtaccgtgagggaaagatgaaaagaact
ttggaaagagagttaaacagt-atgtgaaattgttgaaagggaaacacttgaagtcagtc
ttgttgacttggggatcaa-ccttgttta-------ttgcttggtgtacttcctag-ttg
acaggccagcatcaattttgatcaatagataaaag-----tcaagggaa-tgtggcatc-
----tttggatgtg-ttatag---cccttggttgcatatattggttgggattgaggaact
cagcatgcc----gcaaggtcagg-tttttttttaaaaccatg--ttcatgctta-----
ggatgctggc--ataatggc-tttaattgacccgtcttgaaacacggaccaaggagtcta
acatgcctgcgagtgttt-ggg--------------------------------------
------------------------------------------------------------
------------------------------------------------------------
------------------------------------------------------------
------------------------------------------------------------
------------------------------------------------------------
------------------------------------------------------------
------------------------------------------------------------
------------------------------------------------------------
------------------------------------------------------------
------------------------------------------------------------
------------------------------------------------------------
---------------------------------------------
>uncultured_fungus_KF567471
acttaagcatatcaataagcggagga-aaagaaactaac-aaggattcccctagtaactg
cgagtgaagcgggaaaagctcaaatttaaaatctggcagtc-----ttttgattgtccga
gttgtaatctagagaagtgctatccgtgctggaccatgtacaagtctcctggaatggagc
gtcacagagggtgagaatcccgtctctgacatgga-ctaccagtgc-attgtgatgtgct
ctcaaagagtcgagttgtttgggaatgcagctctaaatgggtggtaaattccatctaaag
ctaaatattggcgagagaccgatagcgaacaagtaccgtgagggaaagatgaaaagaact
ttggaaagagagttaaacagt-acgtgaaattgttgaaagggaaacgcttgaagtcagtc
acgttggc-tggagatcaa-ccttgctt--------ctgcttggtgcattttccag-ttg
atgggccagcatcaattttgatcagtggataaagg-----tcaggggaa-tgtggcatct
----cttggatgtg-ttatag---cccttggttgtatacattggttgggattgaggaact
cagcatgcc----gcaaggccagg---ttttttttaaaccatg--ttcatgctta-----
ggatgctggc--ataatggc-tttaatcgacccgtcttgaaacacgg-------------
------------------------------------------------------------
------------------------------------------------------------
------------------------------------------------------------
------------------------------------------------------------
------------------------------------------------------------
------------------------------------------------------------
------------------------------------------------------------
------------------------------------------------------------
------------------------------------------------------------
------------------------------------------------------------
------------------------------------------------------------
------------------------------------------------------------
---------------------------------------------
>uncultured_fungus_KF565866
acttaagcatatcaataagcggagga-aaagaaactaac-aaggattcccctagtaactg
cgagtgaagcgggaaaagctcaaatttaaaatctggcagtc-----ttttgattgtccga
gttgtaatctagagaagtgctatccgtgctggaccatgtacaagtctcctggaatggagc
gtcacagagggtgagaatcccgtctctgacatgga-ctaccagtgc-attgtgatgtgct
ctcaaagagtcgagttgtttgggaatgcagctctaaatgggtggtaaattccatctaaag
ctaaatattggcgagagaccgatagcgaacaagtaccgtgagggaaagatgaaaagaact
ttggaaagagagttaaacagt-acgtgaaattgttgaaagggaaacgcttgaagtcagtc
acgttggc-tggagatcaa-ccttgctt--------ctgcttggtgcattttccag-ttg
atgggccagcatcaattttgatcagtggataaagg-----tcaggggaa-tgtggcatc-
----tctggatgtg-ttatag---cccttggttgtatacattggttgggattgaggaact
cagcacgcc----gcaaggccagg---ttttttttaaaccatg--ttcatgctta-----
ggatgctggc--ataatggc-tttaatcgacccgtcttgaaacacgg-------------
------------------------------------------------------------
------------------------------------------------------------
------------------------------------------------------------
------------------------------------------------------------
------------------------------------------------------------
------------------------------------------------------------
------------------------------------------------------------
------------------------------------------------------------
------------------------------------------------------------
------------------------------------------------------------
------------------------------------------------------------
------------------------------------------------------------
---------------------------------------------
>Guyanagarika_anomala_KX092110
------------------------------------------------ccctagtaactg
cgagtgaagtgggaaaagctcaaatttaaaatctggcagtttatttatttggctgtccga
gttgtaatctagagaagtattatccgcgtcggaccgtgtataagtctcctggaatggagc
ctcacagagggtgagaatcccgtctttgacatgga-ctaccgatgcttttgtgatatgct
ctcgaagagtcgagttgtttgggaatgcagctctaaatgggtggtaaattccatctaaag
ctaaatattggcgagagaccgatagtgaacaagtaccgtgagggaaagatgaaaagaact
ttgaaaagagagttaaacagt-atgtgaaattgttgaaagggaaacgcttgaagtcagtc
acattgat-taggaatcaaccctcaccttt--ttggggtgatggtgctcttcctcagttg
atgggtcagcatcgatcttgaccggtggagaaaac--attcggggggaa-tgtggcatc-
ttt-cttagatgtg-ttataaccccccttggttggatgtgtcggtcggaatcgag-----
-------------gaaatcccggctcggctttgt-----------gcttgggttg-tggg
ggatgctggca-ataatggc-tttaatcgacccgtcttgaaacacggaccaaggagtcca
acgtacgtgcgagtgttt-gggtggtgaaaacccac-acgcgcaatgaaagtaaagacca
ggatcatt-gacccctcaatgagcaccggtgcccggacctgaacatgtt-atgttaggga
tctgcggtctagcatgtacgttgggacccgaaagatggtgaactatgcctgaatagagtg
aagtcagaggaaactctggtggaggctcgtagcgattctgacgtgcaaatcgatcgtcaa
atttg---------ggtataggggc-gaaagactaatcgaa-ccatctagtagctggttc
ctgccgaagttt-----ccctca-------------------------------------
------------------------------------------------------------
------------------------------------------------------------
------------------------------------------------------------
------------------------------------------------------------
------------------------------------------------------------
------------------------------------------------------------
---------------------------------------------
>Guyanagarika_anomala_KX092109
------------------------ga-aaagaaactaac-aaggattcccctagtaactg
cgagtgaagtgggaaaagctcaaatttaaaatctggcagtttatttatttggctgtccga
gttgtaatctagagaagtattatccgcgtcggaccgtgtataagtctcctggaatggagc
ctcacagagggtgagaatcccgtctttgacatgga-ctaccgatgcttttgtgatatgct
ctcgaagagtcgagttgtttgggaatgcagctctaaatgggtggtaaattccatctaaag
ctaaatattggcgagagaccgatagtgaacaagtaccgtgagggaaagatgaaaagaact
ttgaaaagagagttaaacagt-atgtgaaattgttgaaagggaaacgcttgaagtcagtc
acattgat-taggaatcaaccctcaccttt--ttggggtgatggtgctcttcctcagttg
atgggtcagcatcgatcttgaccggtggagaaaac--attcggggggaa-tgtggcatc-
ttt-cttagatgtg-ttataaccccccttggttggatgtgtcggtcggaatcgag-----
-------------gaaatcccggctcggctttgt-----------gcttgggttg-tggg
ggatgctggca-ataatggc-tttaatcgacccgtcttgaaacacggaccaaggagtcca
acgtacgtgcgagtgttt-gggtggtgaaaacccac-acgcgcaatgaaagtaaagacca
ggatcatt-gacccctcaatgagcaccggtgcccggacctgaacatgtt-atgttaggga
tctgcggtctagcatgtacgttgggacccgaaagatggtgaactatgcctgaatagagtg
aagtcagaggaaactctggtggaggctcgtagcgattctgacgtgcaaatcgatcgtcaa
atttg---------ggtataggggc-gaaagactaatcgaa-ccatctagtagctggttc
ctgccgaagttt-----ccctcagga----------------------------------
------------------------------------------------------------
------------------------------------------------------------
------------------------------------------------------------
------------------------------------------------------------
------------------------------------------------------------
------------------------------------------------------------
---------------------------------------------
>Guyanagarika_aurantia_KX092099
----------------------------------------------tcccctagtaactg
cgagtgaagtgggaaaagctcaaatttaaaatctggcagtttatttatttggctgtccga
gttgtaatctagagaagcattatccgtgtcggaccgtgtataagtctcctggaatggagt
gtcacagagggtgagaatcccgtctttgacatggaccccccgatgctattgtgatatgct
ctcaaagagtcgagttgtttgggaatgcagctctaaatgggtggtaaattccatctaaag
ctaaatattggcgagagaccgatagtgaacaagtaccgtgagggaaagatgaaaagaact
ttgaaaagagagttaaacagt-atgtgaaattgttgaaagggaaacgcttgaagtcagtg
acattgat-tagaaatcaa-cttcattcat--tt-tggtgatggtgcattttcttagttg
atgggtcagcattgattttgaccggcagagaaaaa--cattcgggggaa-tgtggcatct
ttt-cttagatgtg-ttataa-cccccatgattgaatgtgtcggttggaatcgag-----
-------------gaaaatcctggggccctttgt-----------tgggggcttacttgg
ggatgctggca-ataatggc-tttaatcgacccgtcttgaaacacggaccaaggagtcca
acgtatatgcaagtgtta-gggtggtgaaaacccag-acgcgcaatgaaagtgaagacca
ggatcatt-ga---------gagcactggtgcccggacctttcacattttatgttaggga
tctgcggtttagcatgtatgttgggacccgaaagatggtgaactatgcctgaatagagtg
aagtcagaggaaactctggtggaggctcgtagcgattctgacgtgcaaatcgatcgtc--
------------------------------------------------------------
------------------------------------------------------------
------------------------------------------------------------
------------------------------------------------------------
------------------------------------------------------------
------------------------------------------------------------
------------------------------------------------------------
------------------------------------------------------------
---------------------------------------------
>Guyanagarika_aurantia_KX092098
----------------------------------------------tcccctagtaactg
cgagtgaagtgggaaaagctcaaatttaaaatctggcagtttatttatttggctgtccga
gttgtaatctagagaagcattatccgtgtcggaccgtgtataagtctcctggaatggagt
gtcacagagggtgagaatcccgtctttgacatggaccccccgatgctattgtgatatgct
ctcaaagagtcgagttgtttgggaatgcagctctaaatgggtggtaaattccatctaaag
ctaaatattggcgagagaccgatagtgaacaagtaccgtgagggaaagatgaaaagaact
ttgaaaagagagttaaacagt-atgtgaaattgttgaaagggaaacgcttgaagtcagtg
acattgat-tagaaatcaa-cttcattcat--tt-tggtgatggtgcattttcttagttg
atgggtcagcattgattttgaccggcagagaaaaa--cattcgggggaa-tgtggcatct
ttt-cttagatgtg-ttataa-cccccatgattgaatgtgtcggttggaatcgag-----
-------------gaaaatcctggggccctttgt-----------tgggggcttacttgg
ggatgctggca-ataatggc-tttaatcgacccgtcttgaaacacggaccaaggagtcca
acgtatatgcaagtgtta-gggtggtgaaaacccag-acgcgcaatgaaagtgaagacca
ggatcatt-ga---------gagcactggtgcccggacctttcacattttatgttaggga
tctgcggtttagcatgtatgttgggacccgaaagatggtgaactatgcctgaatagagtg
aagtcagaggaaactctggtggaggctcgtagcgattctgacgtgcaaatcgatcgtcaa
a-----------------------------------------------------------
------------------------------------------------------------
------------------------------------------------------------
------------------------------------------------------------
------------------------------------------------------------
------------------------------------------------------------
------------------------------------------------------------
------------------------------------------------------------
---------------------------------------------
>Guyanagarika_pakaraimensis_KX092104
-------------------------------------------------cctagtaactg
cgagtgaagtgggaaaagctcaaatttaaaatctggcagtttatttatttggctgtccga
gttgtaatctagagaagcattatccgtgtcggaccgtgtataagtctcctggaatggagc
gtcatagagggtgagaatcccgtctttgacatggaccccccgatgctattgtgatatgct
ctcaaagagtcgagttgtttgggaatgcagctctaaatgggtggtaaattccatctaaag
ctaaatattggcgagagaccgatagtgaacaagtaccgtgagggaaagatgaaaagaact
ttgaaaagagagttaaacagt-atgtgaaattgttgaaagggaaacgcttgaagtcagtc
acattgat-taggaatcaaccctcaccttt--tt-tggtgatggtgctctttctcagtca
atgggtcagcattgatcttgaccggcagagaaaaaacaatttgggggaa-tgtggcatc-
ttt-cttagatgtg-ttataa-cccccgtgattgaatgtgtcggttggaattgag-----
-------------gaaaatcctgg---ccctttt-----------tttgggcttttttgg
ggatgctggca-ataatggc-tttaatcgacccgtcttgaaacacggaccaaggagtcca
acgtacatgcgagtgttt-gggtggtgaaaacccag-acgcggaatgaaagtgaagacca
ggatcatt-ga---------gagcactggtgcccggacctgaacatgtttatgttaggga
tctgcggttgagcatgtatgttgggacccgaaagatggtgaactatgcctgaatagagtg
aagtcagaggaaactctggtggaggctcgtagcgattctgacgtgcaaatcgatcgtcaa
atttg---------ggtataggggc-gaaagactaatcgaa-ccatctagtagctggttc
ctgccgaagttt-----ccctcaggatagcagaaactcattatcagatttatgtggtaaa
gcgaatgattagaggccttggggttgcaacaaccttaacctattctcaaactttaaatat
gtaagaacaagtggtctctta---------------------------------------
------------------------------------------------------------
------------------------------------------------------------
------------------------------------------------------------
------------------------------------------------------------
---------------------------------------------
>Guyanagarika_pakaraimensis_KX092103
----------------------------------------------tcccctagtaactg
cgagtgaagtgggaaaagctcaaatttaaaatctggcagtttatttatttggctgtccga
gttgtaatctagagaagcattatccgtgtcggaccgtgtataagtctcctggaatggagc
gtcatagagggtgagaatcccgtctttgacatggaccccccgatgctattgtgatatgct
ctcaaagagtcgagttgtttgggaatgcagctctaaatgggtggtaaattccatctaaag
ctaaatattggcgagagaccgatagtgaacaagtaccgtgagggaaagatgaaaagaact
ttgaaaagagagttaaacagt-atgtgaaattgttgaaagggaaacgcttgaagtcagtc
acattgat-taggaatcaaccctcaccttt--tt-tggtgatggtgctctttctcagtca
atgggtcagcattgatcttgaccggcagagaaaaaacaatttgggggaa-tgtggcatc-
ttt-cttagatgtg-ttataa-cccccgtgattgaatgtgtcggttggaattgag-----
-------------gaaaatcctgg---ccctttt-----------tttgggcttttttgg
ggatgctggca-ataatggc-tttaatcgacccgtcttgaaacacggaccaaggagtcca
acgtacatgcgagtgttt-gggtggtgaaaacccag-acgcggaatgaaagtgaagacca
ggatcatt-ga---------gagcactggtgcccggacctgaacatgtttatgttaggga
tctgcggttgagcatgtatgttgggacccgaaagatggtgaactatgcctgaatagagtg
aagtcagaggaaactctggtggaggctcgtagcgattctgacgtgcaaatcgatcgtcaa
atttg---------ggtataggggc-gaaagactaatcgaa-ccatctagtagctggttc
ctgccgaagttt-----ccctcaggatagcagaaactcattatcagatttatgtggtaaa
gcgaatgattagaggccttggggttgcaacaaccttaacctattctcaaactttaaatat
gtaagaacaagtggtctcttagt-------------------------------------
------------------------------------------------------------
------------------------------------------------------------
------------------------------------------------------------
------------------------------------------------------------
---------------------------------------------
>Guyanagarika_pakaraimensis_KX092105
---------------------------------------------------tagtaactg
cgagtgaagtgggaaaagctcaaatttaaaatctggcagtttatttatttggctgtccga
gttgtaatctagagaagcattatccgtgtcggaccgtgtataagtctcctggaatggagc
gtcatagagggtgagaatcccgtctttgacatggaccccccgatgctattgtgatatgct
ctcaaagagtcgagttgtttgggaatgcagctctaaatgggtggtaaattccatctaaag
ctaaatattggcgagagaccgatagtgaacaagtaccgtgagggaaagatgaaaagaact
ttgaaaagagagttaaacagt-atgtgaaattgttgaaagggaaacgcttgaagtcagtc
acattgat-taggaatcaaccctcaccttt--tt-tggtgatggtgctctttctcagtca
atgggtcagcattgatcttgaccggcagagaaaaaacaatttgggggaa-tgtggcatc-
ttt-cttagatgtg-ttataa-cccccgtgattgaatgtgtcggttggaattgag-----
-------------gaaaatcctgg---ccctttt-----------tttgggcttttttgg
ggatgctggca-ataatggc-tttaatcgacccgtcttgaaacacggaccaaggagtcca
acgtacatgcgagtgttt-gggtggtgaaaacccag-acgcggaatgaaagtgaagacca
ggatcatt-ga---------gagcactggtgcccggacctgaacatgtttatgttaggga
tctgcggttgagcatgtatgttgggacccgaaagatggtgaactatgcctgaatagagtg
aagtcagaggaaactctggtggaggctcgtagcgattctgacgtgcaaatcgatcgtcaa
atttg---------ggtataggggc-g---------------------------------
------------------------------------------------------------
------------------------------------------------------------
------------------------------------------------------------
------------------------------------------------------------
------------------------------------------------------------
------------------------------------------------------------
------------------------------------------------------------
---------------------------------------------
>Guyanagarika_aurantia_KX092097
--ttaagcatatcaataagtggagga-aaagaaactaac-aaggattcccctagtaactg
cgagtgaagtgggaaaagctcaaatttaaaatctggcagtttatttatttggctgtccga
gttgtaatctagagaagcattatccgtgtcggaccgtgtataagtctcctggaatggagt
gtcacagagggtgagaatcccgtctttgacatggaccccccgatgctattgtgatatgct
ctcaaagagtcgagttgtttgggaatgcagctctaaatgggtggtaaattccatctaaag
ctaaatattggcgagagaccgatagtgaacaagtaccgtgagggaaagatgaaaagaact
ttgaaaagagagttaaacagt-atgtgaaattgttgaaagggaaacgcttgaagtcagtg
acattgat-tagaaatcaa-cttcattcat--tt-tggtgatggtgcattttcttagttg
atgggtcagcattgattttgaccggcagagaaaaa--cattcgggggaa-tgtggcatct
ttt-cttagatgtg-ttataa-cccccatgattgaatgtgtcggttggaatcgag-----
-------------gaaaatcctggggccctttgt-----------tgggggcttacttgg
ggatgctggca-ataatggc-tttaatcgacccgtcttgaaacacgg-------------
------------------------------------------------------------
------------------------------------------------------------
------------------------------------------------------------
------------------------------------------------------------
------------------------------------------------------------
------------------------------------------------------------
------------------------------------------------------------
------------------------------------------------------------
------------------------------------------------------------
------------------------------------------------------------
------------------------------------------------------------
------------------------------------------------------------
---------------------------------------------
