# Supplementary material for: Pulchragaricus rhodophyllus gen. et sp. nov. (Callistosporiaceae, Agaricales) from Yunnan, China, Based on Morphological and Molecular Data
Source: Life (Basel). 2026 May 27;16(6):899. doi: 10.3390/life16060899 (PMC13301615; doi:10.3390/life16060899)
Supplement: Supplementary file 1 [file life-16-00899-s001.zip › Supplementary File S1/rpb2.fas]

>JSP2025-138
------------------------------------------------------------
------------------------------------------------------------
------------------------------------------------------------
------------------------------------------------------------
----------------------------------------cctgccgaaacgccagaagg
gcaggcttgcggtctcgtcaagaacttggcattgatggcgtgcatttcggtcgggtctta
ctctgcgcctgtcatcgagttcctagaagagtggggtctggagtcgctagaagagaacgc
aaattcgactactccttgcacgaaagtytttgtcaacggagtatggatgggtgttcatcg
cgatcccgcaaacttggtgaaaaccctgaagaagttgcgacgaaaggatgacatcagtcc
ygaggtgtccattgtccgcgatgtccgtgagaaggagttgcgcctctataccgatgctgg
ccgygtctgtcgaccyctcttcatagtggaaaatcagcaactggtgctgcagaagaaaca
catcagatggctcaataayggytacaacgatcaaggggaggaatttaagtgggaatcgct
tgtaaagggcggtatcgtagagctgctggatgcggaagaggaagagactgtcatgatttc
gatgactccagaagacctcgaaaattccagactacagcaaagtggagttgatccgcatgc
aaacgacggagaattcgatcctgcagcacggctgaaagctggggttaactctcatacctg
gacacattgcgagattcacccaagtatgatattaggcatytgcgctagtatcataccttt
ccctgatcacaaccaagtgagtgtacaagctgatctttttttttgggagtacatctgctg
r-ctcttcacagtcacctcgtaacacstatcaatct
>JSP2025-323
------------------------------------------------------------
------------------------------------------------------------
------------------------------------------------------------
------------------------------------------------------------
------------------------------------------------------------
------------------------------------------------------------
----gcgcctgtcatcgagttcctagaagagtggggtctggagtcgctagaagagaacgc
aaattcgactactccttgcacgaaagtctttgtcaacrgagtatggatgggtgttcatcg
cgatcccgcaaacttggtgaaaaccctgaagaagttgcgacgaaaggatgacatcagtcc
cgaggtgtccattgtccgcgatgtccgtgagaaggagttgcgcctctataccgatgctgg
ccgcgtctgtcgacccctcttcatagtggaaaatcatcaactggtgctgcagaagaaaca
catcagatggctcaataatggctacaacgatcaaggggaggaatttaagtgggaatcgct
tgtaaaaggcggtatcgtagagctgctggatgcggaagaggaagagactgtcatgatttc
gatgactccagaagacctcgaaaattccagactacagcaaagtggagttgatccgcatgc
aaacgacggagaattcgatcctgcagcacggctgaaagctggggttaactctcatacctg
gacacattgcgagattcacccaagtatgatattaggcatttgcgctagtatcataccttt
ccctgatcacaaccaagtgagtgtacaagctgatctttttttttgggagtacatctgctg
g-ctcttcacagtcacct------------------
>Guyanagarika_anomala_KX092147
gacatggtggcagtgtgtagagtcacacaaggaattcaatctttccttggctgtgaaaca
tcaaacaattacgaatggtcttaaatattctctggctaccggtaattggggtgatcagaa
gaaatctatgtcttccaaagcaggcgtatctcaggtcttaaatcgatatacttatgcatc
tacgttatcacatcttcgaagatgcaacacaccccttggtcgtgaaggaaagattgcgaa
accacgtcagctgcataatacacattggggaatggtttgccctgcagaaacaccagaagg
acaggcttgtggtcttgtcaagaacttggccttgatggcatgcatttctgtaggatctta
ctctgcacctgtcatcgagttcttggaagagtggggtctagagtcccttgaagaaaacgc
taactcgactacaccttgcactaaagttttcgtcaatggtgtatggatgggtgttcatcg
tgatcctgctaacttggtgaaaaccctcagaaaattgcgacgaaaggatgacatcagtcc
tgaggtttcgattgttcgtgatatccgtgagaaggaattgcgtctgtacaccgatgcagg
gcgtgtctgtcggcctcttttcattgtggaaaatcaacagttagtgctacaaaaaaagca
tgttaaatggctcaattctggttataacgatgacggggacgagtttaagtgggaatcact
tgtgaaaggtggtgtcgtagagttgttggatgcagaagaagaggagactgtcatgatttc
gatgactccagaagacctcgaaagttccagattacaacagagtggcatcagtcctcatgc
aaacgatgttgatttcgatcctgcggcacgattgaaagcgggggtcaactctcatacctg
gacgcattgtgagattcacccgagtatgatacttggaatttgtgc---------------
------------------------------------------------------------
------------------------------------
>Guyanagarika_anomala_KX092146
gacatggtggcagtgtgtagagtcacacaaggaattcaatctttccttggctgtgaaaca
tcaaacaattacgaatggtcttaaatattctctggctaccggtaattggggtgatcagaa
gaaatctatgtcttccaaagcaggcgtatctcaggtcttaaatcgatatacttatgcatc
tacgttatcacatcttcgaagatgcaacacaccccttggtcgtgaaggaaagattgcgaa
accacgtcagctgcataatacacattggggaatggtttgccctgcagaaacaccagaagg
acaggcttgtggtcttgtcaagaacttggccttgatggcatgcatttctgtaggatctta
ctctgcacctgtnatcgagttcttggaagagtggggtctagagtcccttgaagaaaacgc
taactcgactacaccttgcactaaagttttcgtcaatggtgtatggatgggtgttcatcg
tgatcctgctaacttggtgaaaaccctcagaaaattgcgacgaaaggatgacatcagtcc
tgaggtttcgattgttcgtgatatccgtgagaaggaattgcgtctgtacaccgatgcagg
gcgtgtctgtcggcctcttttcattgtggaaaatcaacagttagtgctacaaaaaaagca
tgttaaatggctcaattctggttataacgatgacggggacgagtttaagtgggaatcact
tgtgaaaggtggtgtcgtagagttgttggatgcagaagaagaggagactgtcatgatttc
gatgactccagaagacctcgaaagttccagattacaacagagtggcatcagtcctcatgc
aaacgatgttgatttcgatcctgcggcacgattgaaagcgggggtcaactctcatacctg
gacgcattgtgagattcacccgagtatgatacttggaatttgtgctagcatca-------
------------------------------------------------------------
------------------------------------
>Guyanagarika_aurantia_KX092129
gacatggtggcagtgtgtagagtcacataaggagttcaatctttccttagccgtgaaaca
tcaaacaattacgaatggtcttaaatattctctggctaccggtaattggggtgaccagaa
gaaatctatgtcttccaaagcaggcgtatctcaggtcttaaatcggtatacatatgcatc
tacattatcacatcttcgaagatgtaacacaccccttggtcgtgaaggaaagattgcgaa
accacgtcagctgcataatacacattggggaatggtttgccctgcagagacaccagaagg
acaggcttgtggtcttgtcaagaacttggccttgatggcatgcatttctgtaggatctta
ctctgcacctgtcatcgagttcttggaagagtggggtctagagtcccttgaagaaaatgc
taactcgactacaccttgcactaaagttttcgtcaatggtgtatggatgggtgttcatcg
tgatcctgccaacttggtgaaaaccctcagaaaattgcgacgaaaggatgacatcagtcc
tgaggtttcgattgttcgtgatatccgtgagaaggaattgcgtctgtacaccgatgcagg
gcgtgtctgtcggcctcttttcattgtggaaaatcaacagctagtgctacaaaaaaagca
tgttaaatggctcaatagtggttataacgatgagggggacgagtttaagtgggaatcact
tgtgaaaggtggtgtcgtagagttgttggatgcggaagaagagganactgtcatgatttc
gatgactccagaagacctcgaaagctccagattacaacagagtggcatcagtcctcacgc
aaacgatgctgatttcgatcctgcggcacggttgaaagcgggggtcaactctcatacctg
gacacattgtgagattcatccgagtatgatacttggaatttgtgctagcatcataccctt
ccctggtcataatcaggtcagttgcc---ttttcctatattctcgatcac----------
------------------------------------
>Guyanagarika_aurantia_KX092133
------------------------------------------------------------
------------------------------------------------------------
------------------------------------------------------------
------------------------------------------------------------
------------------------------------------------------------
-------------------------ttggccttgatggcatgcatttctgtaggatctta
ctctgcacctgtcatcgagttcttggaagagtggggtctagagtcccttgaagaaaatgc
taactcgactacaccttgcactaaagttttcgtcaatggtgtatggatgggtgttcatcg
tgatcctgccaacttggtgaaaaccctcagaaaattgcgacgaaaggatgacatcagtcc
tgaggtttcgattgttcgtgatatccgtgagaaggaattgcgtctgtacaccgatgcagg
gcgtgtctgtcggcctcttttcattgtggaaaatcaacagctagtgctacaaaaaaagca
tgttaaatggctcaatagtggttataacgatgagggggacgagtttaagtgggaatcact
tgtgaaaggtggtgtcgtagagttgttggatgcggaagaagaggagactgtcatgatttc
gatgactccagaagacctcgaaagctccagattacaacagagtggcatcagtcctcacgc
aaacgatgctgatttcgatcctgcggcacggttgaaagcgggggtcaactctcatacctg
gacacattgtgagattcatccgagtatgatacttggaatttgtgctagcatcataccctt
ccctgatcataatcaggtcagttgcc---ttttcctatattctcgatcacgtattcattg
a-gtgtctgcagtcacctcgtaatacatatcaatct
>Guyanagarika_aurantia_KX092132
------------------------------------------------------------
------------------------------------------------------------
------------------------------------------------------------
------------------------------------------------------------
------------------------------------------------------------
-------------------------ttggccttgatggcatgcatttctgtaggatctta
ctctgcacctgtcatcgagttcttggaagagtggggtctagagtcccttgaagaaaatgc
taactcgactacaccttgcactaaagttttcgtcaatggtgtatggatgggtgttcatcg
tgatcctgccaacttggtgaaaaccctcagaaaattgcgacgaaaggatgacatcagtcc
tgaggtttcgattgttcgtgatatccgtgagaaggaattgcgtctgtacaccgatgcagg
gcgtgtctgtcggcctcttttcattgtggaaaatcaacagctagtgctacaaaaaaagca
tgttaaatggctcaatagtggttataacgatgagggggacgagtttaagtgggaatcact
tgtgaaaggtggtgtcgtagagttgttggatgcggaagaagaggagactgtcatgatttc
gatgactccagaagacctcgaaagctccagattacaacagagtggcatcagtcctcacgc
aaacgatgctgatttcgatcctgcggcacggttgaaagcgggggtcaactctcatacctg
gacacattgtgagattcatccgagtatgatacttggaatttgtgctagcatcataccctt
ccctgatcataatcaggtcagttgcc---ttttcctatattctcgatcacgtattcattg
a-gtgtctgcagtcacctcgtaatacatatcaatct
>Guyanagarika_pakaraimensis_KX092139
------------------------------------------------------------
------------------------------------------------------------
------------------------------------------------------------
------------------------------------------------------------
------------------------------------------------------------
------------------------------------------------------------
--------------------------aagagtggggtctagagtcccttgaagaaaatgc
taactcgactacaccttgcactaaagttttcgtcaatggtgtatggatgggtgttcatcg
tgatcctgccaacttggtgaaaaccctcagaaaattgcgacgaaaggatgacatcagtcc
tgaggtttcgattgttcgtgatatccgtgagaaggaattgcgtctgtacaccgatgcagg
gcgtgtctgtcggcctcttttcattgtggaaaatcaacagctagtgctacaaaaaaagca
tgttaaatggctcaatagtggttataacgatgagggggacgagtttaagtgggaatcact
tgtgaaaggtggtgtcgtagagttgttggatgcggaagaagaggagactgtcatgatttc
gatgactccagaagacctcgaaagctccagattacaacagartggcatcagtcctcacgc
aaacgatggtgatttcgatcctgcggcacggttgaaagcgggggtcaactctcatacctg
gacacattgtgagattcacccgagtatgatacttggaatttgtgctagcatcataccctt
ccctgatcataatcaggtcagttgcc---ttttcctatattctcgatcacgtattcattg
a-gtgtctgcagtcacctcgtaatacatatcaatct
>Guyanagarika_pakaraimensis_KX092141
------------------------------------------------------------
------------------------------------------------------------
------------------------------------------------------------
------------------------------------------------------------
------------------------------------------------------------
-------------------------ttggccttgatggcatgcatttctgtaggatctta
ctctgcacctgtcatcgagttcttggaagagtggggtctagagtcccttgaagaaaatgc
taactcgactacaccttgcactaaagttttcgtcaatggtgtatggatgggtgttcatcg
tgatcctgccaacttggtgaaaaccctcagaaaattgcgacgaaaggatgacatcagtcc
tgaggtttcgattgttcgtgatatccgtgagaaggaattgcgtctgtacaccgatgcagg
gcgtgtctgtcggcctcttttcattgtggaaaatcaacagctagtgctacaaaaaaagca
tgttaaatggctcaatagtggttataacgatgagggggacgagtttaagtgggaatcact
tgtgaaaggtggtgtcgtagagttgttggatgcggaagaagaggagactgtcatgatttc
gatgactccagaagacctcgaaagctccagattacaacagartggcatcagtcctcacgc
aaacgatggtgatttcgatcctgcggcacggttgaaagcgggggtcaactctcatacctg
gacacattgtgagattcacccgagtatgatacttggaatttgtgctagcatcataccctt
ccctgatcataatcaggtcagttgcc---ttttcctatattctcgatcacgtattcattg
a-gtgtctgcagtcacctcgtaatacatatcaatct
>Guyanagarika_pakaraimensis_KX092138
------------------------------------------------------------
------------------------------------------------------------
------------------------------------------------------------
------------------------------------------------------------
------------------------------------------------------------
------------------------------------------------------------
----------------------ttggaagagtggggtctagagtcccttgaagaaaatgc
taactcgactacaccttgcactaaagttttcgtcaatggtgtatggatgggtgttcatcg
tgatcctgccaacttggtgaaaaccctcagaaaattgcgacgaaaggatgacatcagtcc
tgaggtttcgattgttcgtgatatccgtgagaaggaattgcgtctgtacaccgatgcagg
gcgtgtctgtcggcctcttttcattgtggaaaatcaacagctagtgctacaaaaaaagca
tgttaaatggctcaatagtggttataacgatgagggggacgagtttaagtgggaatcact
tgtgaaaggtggtgtcgtagagttgttggatgcggaagaagaggagactgtcatgatttc
gatgactccagaagacctcgaaagctccagattacaacagaatggcatcagtcctcacgc
aaacgatggtgatttcgatcctgcggcacggttgaaagcgggggtcaactctcatacctg
gacacattgtgagattcacccgagtatgatacttggaatttgtgctagcatcataccctt
ccctgatcataatcaggtcagttgcc---ttttcctatattctcgatcacgtattcattg
a-gtgtctgcagtcacctcgtaatacatatcaatct
>Guyanagarika_pakaraimensis_KX092145
------------------------------------------------------------
------------------------------------------------------------
------------------------------------------------------------
------------------------------------------------------------
------------------------------------------------------------
------------------------------cttgatggcatgcatttctgtaggatctta
ctctgcacctgtcatcgagttcttggaagagtggggtctagagtcccttgaagaaaatgc
taactcgactacaccttgcactaaagttttcgtcaatggtgtatggatgggtgttcatcg
tgatcctgccaacttggtgaaaaccctcagaaaattgcgacgaaaggatgacatcagtcc
tgaggtttcgattgttcgtgatatccgtgagaaggaattgcgtctgtacaccgatgcagg
gcgtgtctgtcggcctcttttcattgtggaaaatcaacagctagtgctacaaaaaaagca
tgttaaatggctcaatagtggttataacgatgagggggacgagtttaagtgggaatcact
tgtgaaaggtggtgtcgtagagttgttggatgcggaagaagaggagactgtcatgatttc
gatgactccagaagacctcgaaagctccagattacaacagaatggcatcagtcctcacgc
aaacgatggtgatttcgatcctgcggcacggttgaaagcgggggtcaactctcatacctg
gacacattgtgagattcacccgagtatgatacttggaatttgtgctagcatcataccctt
ccctgatcataatcaggtcagttgcc---ttttcctatattctcgatcacgtattcattg
a-gtgtctgcagtcacctcgtaatacatatcaatct
>Anupama_indica_MH992117
------------------------------------------------------------
------------------------------------------------------------
------------------------------------------------------------
------------------------------------------------------------
------------------------------------------------------------
----------------------------------atggcgtgcatttctgttggctcata
ctctgcacctgtcatcgaatttttggaagagtggggcctggagtcactcgaagaaaatgc
aaactccactaccccgtgcacgaaagtttttgtcaatggtgtctggatgggcgtccatcg
cgatcctgcgaatcttgtcaagaccataaagaaactgcggcgcaaggacgatattagtcc
cgaagtttcagtcgtgcgagatatccgcgaaaaggagctacgcttgtataccgatgctgg
acgggtttgtcgtccacttttcatcgtggagaaccagcagttggtcctccagaagaagca
cattcgatggctcaataatgggtataacgacgatggtgaggagtacaagtgggagtcgct
cgtcaaagggggtgtcgtagagttactggatgcggaggaggaagaaaccgtcatgatatc
gatgacgccggaagatttggaaaattccaggttgcaacagagaggtatagaccctcatga
gaatgatgccgacttcgacccagcggcacgactcaaagccagcaccaattcacacacatg
gacgcattgcgagattcaccctagcatgatcttgggtatatgtgccagtatcattccatt
ccccgatcataatcaggtaagttgc-----------------------------------
------------------------------------
>Anupama_indica_MH992116
------------------------------------------------------------
------------------------------------------------------------
------------------------------------------------------------
------------------------------------------------------------
------------------------------------------------------------
----------------------------------atggcgtgcatttctgttggctcata
ctctgcacctgtcatcgaatttttggaagagtggggcctggagtcactcgaagaaaatgc
aaactccactaccccgtgcacgaaagtttttgtcaatggtgtctggatgggcgtccatcg
cgatcctgcgaatcttgtcaagaccataaagaaactgcggcgcaaggacgatattagtcc
cgaagtttcagtcgtgcgagatatccgcgaaaaggagctacgcttgtataccgatgctgg
acgggtttgtcgtccacttttcatcgtggagaaccagcagttggtcctccagaagaagca
cattcgatggctcaataatgggtataacgacgatggtgaggagtacaagtgggagtcgct
cgtcaaagggggtgtcgtagagttactggatgcggaggaggaagaaaccgtcatgatatc
gatgacgccggaagatttggaaaattccaggttgcaacagagaggtatagaccctcatga
gaatgatgccgacttcgacccagcggcacgactcaaagccagcaccaattcacacacatg
gacgcattgcgagattcaccctagcacgatcttgggtatatgtgccagtatcattccatt
ccccgatcataatcaggtaagt--------------------------------------
------------------------------------
>Macrocybe_crassa_MN018852
------------------------------------------------------------
------------------------------------------------------------
------------------------------------------------------------
------------------------------------------------------------
----------------------------------------cctgcggaaacaccagaagg
acaagcttgtggtcttgtcaaaaatttggcgctaatggcctgcatctccgtgggatcata
ttccgctcccgtcattgaattcctagaagaatggggtctagaatctcttgaagaaaacgc
gaactccacgactccttgcaccaaagtttttgtcaacggcgtttggatgggggtccaccg
cgaccctgcgaacctcgtcaagaccatcaagaagttgcggcgaaaggatgatatcagtcc
tgaggtttctgtcgtacgcgacatccgcgagaaggagttgcgtctgtacactgacgctgg
acgcgtttgtcgaccgctgttcattgtggagaaccaacagttagtccttcagaagaaaca
cattcggtggctcaacaatggttataatgacgacggtgacgagtacaagtgggagtcact
cgtcaaaggtggtatcgttgagttgttggatgcggaagaggaggaaacggtcatgatctc
gatgacgccggaagacctagagaactccagattggtgcagaggggcatagaccctcatgc
aaacgacggagagtttgacccagctgcccgactcaaagccggtactaattctcacacgtg
gacgcattgcgagattcatccc--------------------------------------
------------------------------------------------------------
------------------------------------
>Macrocybe_titans_MN018853
------------------------------------------------------------
------------------------------------------------------------
------------------------------------------------------------
------------------------------------------------------------
------------------------------------------------------------
----------------------aatttggcgctaatggcctgcatttccgtgggatcata
ttccgctcccgtcatcgaattcttagaagaatggggtctagaatctcttgaagaaaacgc
gaactccacgacgccttgcacgaaagtttttgtcaatggtgtttggatgggggtccatcg
cgatcctgcgaacctcgtcaagaccattaagaagttgcggcgaaaggacgatatcagtcc
tgaagtttccgttgtacgcgatatccgcgagaaggagctgcgtctgtacactgacgctgg
acgcgtttgtcgaccactgttcattgtggaaaaccaacagttggttcttcagaagaaaca
cattcggtggctcaataatggttataatgacgacggwgacgagtacaagtgggagtcact
cgtcaaaggtggtatcgttgagttgttggatgcagaagaggaggaaacggtcatgatctc
gatgaccccggaagacctagagaactccaggttggtgcagaggggcatagaccctcatgc
aaacgacggagagtttgacccagcygcgcgactcaaagccggtactaattctcacacgtg
gacgcattgcgagattcatcccagtatgattctgggcatatgtgccagcatcattccctt
ccctgatcataaccaggtgag---------------------------------------
------------------------------------
>Pseudolaccaria_pachyphylla_KU139006
------------------------------------------------------------
------------------------------------------------------------
------------------------------------------------------------
------------------------------------------------------------
----------------------------------------------------ccagaagg
acaagcttgtggtcttgtcaaaaatttggccctgatggcgtgtatctctgttgggtcata
ttccgcacctgtcatcgaattcttggaggaatggggtttggaatcactcgaggaaaatgc
aaattccacgaccccgtgtacaaaggttttcgtcaacggtgtatggatgggtgttcatcg
cgatcccgccaaccttgtcaaaaccatcaagaaactgcgacgaaaggatgacatcagtcc
tgaagtctcagttgtacgggatatccgtgaaaaggagttacggttgtacacmgatgccgg
acgtgtttgtagaccactattcatagtggaaaaccaacaactggtccttcaaaagaaaca
tatccggtggctcaacaatggttttaatgacgagggcgaggagtacaaatgggagtcgct
tgtcaaaggtggtatcgtggagttgctggatgcagaagaggaagagacggtyatgatctc
gatgaccccagaagacttggagaactctagattrcagcagagaggtattaaccctcatgy
gaacgagggcgaatttgatccagcggcrcgactcaaagccggagtcaactctcacacctg
gacgcattgtgaaatmcacccgagtatgattctaggcatatgcgccagtatcattccctt
ccctgatcacaaccaggtaagttttcag-------cttatcatgaacagctatgttacta
a-tcgcgagcagtcgcctcgtaatacatatcaatct
>Pseudolaccaria_pachyphylla_MN018854
------------------------------------------------------------
------------------------------------------------------------
------------------------------------------------------------
------------------------------------------------------------
------------------------------------------------------------
--------------------aaaatttggccctgatggcgtgtatctctgttgggtcata
ttccgcacctgtcatcgaattcttggaggaatggggtttggaatcactcgaggaaaatgc
aaattccacgaccccgtgtacaaaggttttcgtcaacggtgtatggatgggtgttcatcg
cgatcccgccaaccttgtcaaaaccatcaagaaactgcgacgaaaggatgacatcagtcc
tgaagtctcagttgtacgggatatccgtgaaaaggagttacggttgtacaccgatgccgg
acgtgtttgtagaccactattcatagtggaaaaccaacaactggtccttcaaaagaaaca
tatccggtggctcaacaatggttttaatgacgagggcgaggagtacaaatgggagtcgct
tgtcaaaggtggtatcgtggagttrctggatgcagaagaggaagagacggttatgatctc
gatgaccccagaagacttggagaactctagattacagcagagaggtattaaccctcatgc
gaacgagggcgaatttgatccagcggcgcgactcaaagccggagtcaactctcacacctg
gacgcattgtgaaatccacccgagtatgattctaggcatatgcgccagtatcattccctt
ccctgatcacaaccaggtaagttttcag-------cttatcatgaacagctatgttacta
a-tcgcgagcagtcgcctcgtaatacatatcaatct
>Xerophorus_dominicanus_MN018855
------------------------------------------------------------
------------------------------------------------------------
------------------------------------------------------------
------------------------------------------------------------
------------------------------------------------------------
------------------------------------------------------------
------------------------------------------------------------
------------------------------------------------------------
-----ctgcaaaccttgtaaaaactataaagaaattgcgacgaaaagacgacattagccc
tgaagtttctgtcgtgcgggatatccgtgaaaaggagttacggctgtataccgatgctgg
acgtgtttgtcgaccattatttatcgtggagaaccaacagttagtcctccaaaaaaaaca
tatccggtggctgaataatgggtacaacgacgatggagaggcgtacaaatgggagtcgct
tgttaaaggcggaattgtggaattgctggacgcagaggaggaagagacggtcatgatttc
tatgactccagaagacctggagagctccagattacagcagaggggtataaaccccaacgc
gaatgacggggagtttgatccagcggcgcgacttaaagctggtgtcaactctcatacctg
gacacactgtgagattcacccgagcatgattctgggcatatgcgctagtatcatcccctt
ccccgaccacaaccaa--------------------------------------------
------------------------------------
>Xerophorus_olivascens_MN018856
------------------------------------------------------------
------------------------------------------------------------
------------------------------------------------------------
------------------------------------------------------------
------------------------------------------------------------
--------------------------tagctctgatggcctgtatatccgttggatcata
ctccgcgcctgtcatcgagttcttggaagaatggggtttggaatcattggaagaaaatgc
caactcgaccactccttgcacaaaagtttttgttaatggtgtatggatgggtgtccatcg
tgatcctgcaaatcttgtcaaaactatcaagaagctgcgacgaaaggacgatataagtcc
cgaagtttccgttgtgcgcgatatccgtgaaaaggagctacggctgtataccgatgctgg
acgtgtttgtcgaccactattcatagtggaaaaccagcaattagtactccaaaagaagca
cgttcgatggctgaacacgggatgtaacgatgayggcgaggagtataagtgggagtcact
cgtgaaagggggcgttgtggagttgctggacgcagaggaagaagagacagtcatgatttc
tatgacgccagaagacctggagagttccagattacagcagaggggcataaaccccaatgc
gaatgatggagagtttgatcccgcagcgcgtctcaaagccggtgtcaattctcatacttg
gactcattgtgagattcacccaagtatgattctgggcatatgcgctagtatcattccatt
ccctgaccacaaccaagtaag---------------------------------------
------------------------------------
>Xerophorus_olivascens_MN018857
------------------------------------------------------------
------------------------------------------------------------
------------------------------------------------------------
------------------------------------------------------------
------------------------------------------------------------
---------------------gaacttagctctgatggcctgtatatccgttggatcata
ctccgcgcctgtcatcgagttcttggaagaatggggtttggaatcattggaagaaaatgc
caactcgaccactccttgcacaaaagtttttgttaatggtgtatggatgggtgtccatcg
tgatcctgcaaatcttgtcaaaactatcaagaagctgcgacgaaaggacgatataagtcc
cgaagtttccgttgtgcgcgatatccgtgaaaaggagctacggctgtataccgatgctgg
acgtgtttgtcgaccactattcatagtggaaaaccagcaattagtactccaaaagaagca
cgttcgatggctgaacacgggatgtaacgatgatggcgaggagtataagtgggagtcact
cgtgaaagggggcgttgtggagttgctggacgcagaggaagaagagacagtcatgatttc
tatgacgccagaagacctggagagttccagattacagcagaggggcataaaccccaatgc
gaatgatggagagtttgatcccgcagcgcgtctcaaagccggtgtcaattctcatacttg
gactcattgtgagattcacccaagtatgattctgggcatatgcgctagtatcattccatt
ccctgaccacaaccaagtaag---------------------------------------
------------------------------------
>Callistosporium_imbricatum_HM105567
------------------------------------------------------------
------------------------------------------------------------
------------------------------------------------------------
------------------------------------------------------------
------------------------------------------------------------
-------tgtggtcttgtcaataacctggctttaatggcgtgcatttctgttgggtcgta
ctcagcccctgtcatcgaattcttggaggagtggggtttggagtcgctagaagaaaacgc
caactcaacaactccttgcaccaaagttttcgtcaatggtgtttggatgggcgtgcatcg
ggatcccgctaacctcgtcaagacaatcaagaaattgagacgaaaggacgacatcagtcc
tgaagtctcagtcgtgcgggatattcgtgaaaaagagctacggttgtatacrgatgccgg
tcgtgtgtgccgccccctctttatagtggagaaccaacagctcgttctgcagaagaagca
catcaagtggcttaactctaattataacgacgatggagaggaatataagtgggagtctct
tgtcaagggtgggatagtggagttgctagatgcggaggaggaagagacagtgatgatctc
gatgacgcctgaagatctggagaactctcgaytccagcaaagaggtatcaatccaccggc
aaaysaaggcgagttcgaccccgccgcgcgcttgaaggctggcgttaactctcacacttg
gacccattgtgagattcatccgagtatgatcttaggggtatgcgcgagtattatcccttt
ccctgaccataatcaagtaagtctcag--------tccatcttggccagtcataatactg
a-ttagaaatagtcgccgcgtaacacctatcaatct
>Callistosporium_praemultifolium_MN018844
------------------------------------------------------------
------------------------------------------------------------
------------------------------------------------------------
------------------------------------------------------------
------------------------------------------------------------
---agcctgcggtcttgtcaagaacttggccttaatggcctgcatttctgttgggtcgta
ctcagcccccgttatcgaattcttagaagaatggggactggaatcgttggaagagaatgc
taactcgacaactccttgcactaaagttttcgtcaatggtgtttggatgggcgtgcatcg
cgaccctgctaacctcgtgaagacaatcaagaaactgagacgaaaggacgacatcagtcc
tgaggtctctgttgtgcgggatatccgtgaaaaggagctacgattgtatacggacgccgg
tcgtgtgtgtcggcctctatttattgtggagaaccaacagctcgtcctgcagaagaaaca
cattagatggcttaacaacaactacaacgatgaaggagaggagtacaagtgggagtccct
tgtcaagggtggcatagtggagttgttagatgctgaggaggaagagacggtgatgatctc
gatgacgcctgaggatttggagaactctcgactacagcaaagaggtatcaatccgcaggc
cgcagaagtggagtttgatccagcggctcgcttgaaggctggcgttaactcgcacacttg
gacccactgtgagattcatccaagcatgattttaggcgtctgtgcaagcattattccctt
ccctgatcacaatcaagtgag---------------------------------------
------------------------------------
>Pleurocollybia_sp__MF978346
------------------------------------------------------------
------------------------------------------------------------
------------------------------------------------------------
------------------------------------------------------------
-------------------------------------------gcggaaaccccagaggg
tcaggcttgtggtcttgtcaagaacttggccttaatggcatgcatttctgttgggtcata
ctcagcccctgttatcgaattcttagaagaatggggtctggagtcgctagaagaaaacgc
caattcaacaactccttgcaccaaagtttttgtcaacggtgtttggatgggtgtgcaccg
ggatcctgccaacctcgtcaaaacaatcaagaaattgagacgaaaggacgacatcagccc
tgaagtttcggtcgtgcgggatattcgtgagaaggagcttcgtttgtacacggacgctgg
tcgcgtatgccgacctcttttcatagtggagaaccagcagctggtcttgcagaagaaaca
catcagatggctcaacaacaactacaatgatgagggagatgaatacaagtgggagtctct
tgttaagggtggcatagtggagctgctagatgcggaggaggaagagaccgtgatgatctc
gatgacgcctgaagatttagagaattctaggctccaacaacgaggcatcaacccccaggc
gaccgaaacggagtttgatcctgcggctcgtttgaaggctggtgtcaattcgcacacttg
gactcattgtgagattcacccgagtatgattttgggcgtatgtgcgagcattattccttt
ccctgatcataatcaagtgggtctcag--------tttatcccaactaatcatgatacta
a-ctgtgcatagtctccacgtaatacgtaccagtct
>Callistosporium_luteo_olivaceum_DQ825406
accgtttcctcagtgtgttgagacgcacaaagagtttaatctctccctggccgtgaagca
tcagacgattacgaacggtctcaaatattctttggctacgggcaactggggtgaccagaa
gaagtcgatgtcttccaaggcaggcgtatcgcaagtactcaatcgttatacgtacgcgtc
tacgctatcgcacctccgaagatgtaacacgcctcttggacgtgaagggaaaatagcgaa
gcctcgtcagttacacaacacgcattggggaatggtttgtcctgcagagaccccagaagg
tcaagcatgtggtcttgtcaagaacttagcgttaatggcgtgtatctctgtcggatcgta
ctcagcccctgtcatcgagttcttggaagaatggggtttggaatcattggaagaaaacgc
gaactcgacaaccccttgtaccaaagtctttgtcaacggtgtgtggatgggcgtacatcg
cgatcctgccaacctcgtaaaaacgatcaagaaactgaggagaaaggacgacattagtcc
tgaggtctcagtcgtgcgagatatccgtgaaaaggagctacggttgtatacagacgctgg
ccgcgtctgccgaccgttgtttatagtggagaaccaacagctggttctgcagaagaagca
tatcagatggctcaatagtcactacaacgacgacggtgaggagtataagtgggagtctct
tgtcaagggcggcatcgtggagttgctggatgcggaggaggaagagacagttatgatctc
aatgaccccagaagacttggagaactctagattacaacagagaggtattaacccacagac
gaatgacggggagtttgatccagcggcacgactcaaggcaggcgttaattcgcacacttg
gacccattgtgaaattcatccaagtatgattctgggcgtatgtgccagcattattccttt
ccctgatcataatcaagtacgtctcaa--------ctcattctggctaattataatccta
a-ctgcaaacagtcaccccgtaacacatatcaa---
>Callistosporium_luteo_olivaceum_MN018841
------------------------------------------------------------
------------------------------------------------------------
------------------------------------------------------------
------------------------------------------------------------
------------------------------------------------------------
--------gtggtcttgtcaaaaacttagccttaatggcgtgcatctctgtcggatcgta
ctcagcccctgtcatcgaattcttggaagaatggggtttggaatcattggaagaaaacgc
gaactcgacaaccccttgtaccaaagtctttgtcaacggcgtgtggatgggcgtacatcg
cgatcctgccaacctcgtaaaaacgattaagaaactgagaagaaaggacgacattagtcc
tgaggtctctgtcgtgcgagatattcgtgaaaaggaactacggttgtatacagatgctgg
ccgcgtctgccgaccgttgtttatagtggagaaccaacagctggttctgcagaagaaaca
tatcagatggctcaatagtcactacaacgacgacggtgaggagtataagtgggagtctct
tgtcaagggcggcatcgtggagttgctggatgcggaggaggaagagacagttatgatctc
aatgaccccagaagacttggagaactctagattacaacagagaggtattaacccacagac
aaatgatggggagtttgatccagcggcacgactcaaggcaggcgttaattcgcacacttg
gacccattgtgaaattcatccaagcatgattctgggcgtatgtgcgagcattattccttt
ccctgatcataatcaagtacg---------------------------------------
------------------------------------
>Callistosporium_pinicola_MN018842
------------------------------------------------------------
------------------------------------------------------------
------------------------------------------------------------
------------------------------------------------------------
------------------------------------------------------------
-----------------tcaagaacttggcgttaatggcgtgtatttccgttggatcata
ctcagcacctgtcatcgaattcttggaagaatggggtttggaatcactggaggaaaacgc
gaactckacaactccttgcaccaaagtctttgtcaacggcgtgtggatgggtgtacaccg
tgatcctgctaacctcgtaaaaacgatcaagaaattgagacgaaaggacgatatcagtcc
cgaggtctctgtcgtgcgcgatattcgcgaaaaggagctacgattgtatacagacgctgg
ccgcgtctgtcgaccgctatttattgtggaaaatcaacagctcgtcctgcagaagaagca
tatcagatggttgaataataattccaatgatgacggcgaggagttcaagtgggagtccct
tgtgaagggtggtatcgtggaactactggatgcggaggaggaagagacggtcatgatctc
gatgactccagaagatttggagaactccagattacaccaaagaggcgtcaatccgcagac
gaatgacggcgagttcgatccagcggcacgactcaaggccggcgtgaattcacacacttg
gacccattgtgaaattcatcctagtatgattctaggtgtatgtgcgagcattattccttt
ccctgatcataatcaagtacg---------------------------------------
------------------------------------
>Callistosporium_sp__ECV5506_KU138992
------------------------------------------------------------
------------------------------------------------------------
------------------------------------------------------------
------------------------------------------------------------
----------------------------------------------------ccggaagg
tcaagcatgtggccttgtcaagaacttggcgttaatggcgtgtatttctgttggatcata
ctcagcacctgtcatcgaattcttggaagaatggggtttggaatcactggaggaaaacgc
gaactcgacaactccttgcaccaaagtctttgtcaacggcgtgtggatgggtgtacaccg
tgatccggctaacctcgttaaaacgatcaagaagttgagacgaaaggacgatatcagccc
cgaggtctctgtcgtgcgagatattcgtgaaaaggagctacgattgtatacagacgctgg
ccgcgtctgtcgaccgttatttatcgtggaaaatcagcagctcgttctgcagaagaagca
tatcagatggttgaacaataattccaatgatgatggcgaggagtacaagtgggagtccct
tgtgaagggtggtatcgtggaactactggatgcggaggaggaagagacggtcatgatctc
gatgactccagaagatttggagaactccagattacaccaaagaggcgtcaatccgcagac
gaatgacggcgagtttgatccagcggcacgactcaaggccggcgtgaattcacacacttg
gacccattgcgaaattcatcctagtatgattctaggtgtatgtgcgagcattattccttt
ccctgatcataatcaagtgcgttttag--------tacactctggctcatcataatgcta
acccataagtagtcacctcgtaatacttatcaa---
>Callistosporium_pseudofelleum_HQ728536
------------------------------------------------------------
------------------------------------------------------------
------------------------------------------------------------
------------------------------------------------------------
-------------------------------------------gcggagactcctgaggg
tcaagcatgtggcctcgtcaagaacttggcgttaatggcgtgcatctctgttggatcgta
ctcrgcacctgtgatcgaatttttggaagaatggggtttggaatcactygaagaaaacgc
gaattccacgactccatgcaccaaagtwttcgtcaacggcgtgtggatgggtgtgcatcg
cgatcctgccaatctagtcaaaacaatcaagaarytaagacgaaaagacgacattagtcc
tgaagtctcagtcgtgcgagatattcgtgaaaaggagctrcgactgtatacsgatgctgg
acgtgtttgtcgaccgcttttyatagtagagaaccagcarctggtcctgcaaaagaagca
tatcagatggctcaacaacaattacaatgacgatggcgaggagtataagtgggaatctct
tgtaaagggcggggttgtagagttactggatgcggaggaggaagagacggtcatgatttc
gatgactccagaagatttggaaaattctagattgcagcagagaggcattaacccccagac
gaacgacggcgagtttgatccagccgcacgactcaaagctggcgttaattctcacacttg
gacgcactgtgaaatccatccaagcatgattctgggcgtgtgcgcgagtattattccttt
ccctgatcacaatcaagtgcgtcttag--------cttgttccggttaattgtaatgtta
a-tcacaaacagtctcctcgtaacacgtatcaatc-
>Clitocybe_nebularis_EF421011
gaattttgtacagtgtgtcgagacccataaagaattcaaccttgctctcgctgtcaaaca
tcaaacaattacaaatggcctcaagtactctcttgctactggtaattggggtgaccagaa
aaaatctatgtcgtcgaaagctggggtctcgcaagtactaaatcgatatacatatgcctc
taccctatcccaccttcgtcggtgtaacacccccctaggacgagagggcaagatcgctaa
accacgtcaattgcataatacacattggggaatggtgtgccctgcagagacacctgaagg
tcaagcctgtggtcttgtgaagaacctggccctcatggcctgtatttctgttggctcgta
ctctgcgccggtcatcgaattcctggaggagtggggcttggagtcacttgaagaaaatgc
acattcttccacaccttgtaccaaggtatttgtcaatggtgtttggatgggcgtccaccg
ggatcctgcgaatctggttaagaccatcaagaaattacgacgcaaggacgatatcagccc
cgaggtttcggttgtgcgtgatatccgggaaaaggagctacggctgtatactgatgccgg
acgtgtctgtcgaccattattcatcgtcgaaaatcaacaacttgccttgcaaaaaaaaca
tgtccgatggcttaataacggttataatgaggatggggaggaatataagtgggaacaact
tgttaaggggggtataatcgaattgttggatgcagaagaagaagagactgttatgatttc
tatgactccagaagaccttgagaactcccggttgcaccagagtggtgccgaccctcatac
caatgatgccgaatttgatccagcagccagactaaaagcaggaatcaattcacatacttg
gactcactgcgaaatccatcccagcatgatcttaggcatttgcgccagcatcataccctt
ccccgatcataaccaggtattttgtcactgcaat-atcattctagaggtagttctgacta
tcatggcttcagtcaccttgtaacacctatcag---
>Asproinocybe_sinensis_OK625400
cacaaagtcttagtgcgtcgaaacacacaaggagttcaatttggcactagctgtcaaaca
ccaaaccattacgaatggcctcaaatactcgttagctactggcaactggggcgaccaaaa
aaaatccatgtcctccaaagcaggtgtatcccaggtgctaaatcgatacacgtatgcgtc
aacactgtcacatctccgtcggtgcaacacccctttgggacgagaaggcaaaattgccaa
acctcgccagttgcacaacacacattggggtatggtctgcccggcagaaacaccagaagg
acaagcttgtggtctcgtaaaaaacttagcactcatggcttgtatctccgttggctcata
ttccgcacctgtcattgaattcttagaagagtggggcctggagtctttagaggaaaatgc
tcattcttcaacaccgtgtaccaaggtgtttgtaaacggagtgtggatgggcgttcatcg
cgaccctgcaaatctagtgaaaactatcaagaagctgcgtcggaaggatgatatcagtcc
tgaggtctcagttgtgagggacatccgggagaaggagttgagactatatacggatgctgg
tcgagtttgccggcccttgttcattgtcgaaaaccaacaattgcaactccagaagaaaca
tgtcaggtggctcaataatggctacaatgacgaaggggaagagttcaaatgggagcagct
tgtgaaaggtgggatcgtcgaactattggatgcagaagaggaagaaactgtcatgatatc
tatgacaccagaggatttagagaactctcgattgcatcaaagtggtatcgatcctcacga
aaatgatggggaatttgacccagcggccagactcaaagcaggtatcaactcgcacacatg
gacacactgcgagatccatccaagcatgattctaggtatttgtgcgagtattatcccatt
ccctgatcataaccaggtgagtacttcatgggtt-ttcatcttc----------------
-----------------------------tcaa---
>Asproinocybe_sinensis_OK625401
cacaaagtcttagtgcgtcgaaacacacaaggagttcaatttggcactagctgtcaaaca
ccaaaccattacgaatggcctcaaatactcgttagctactggcaactggggcgaccaaaa
aaaatccatgtcctccaaagcaggtgtatcccaggtgctaaatcgatacacgtatgcgtc
racactgtcacatctccgtcggtgcaacacccctttgggacgagaaggcaaaattgccaa
acctcgccagttgcacaacacacattggggtatggtytgcccggcagaaacaccagaagg
acargcttgtggtctcgtaaaaaacttagcactcatggcttgtatctccgttggctcata
ttccgcacctgtcattgaattcttagaagagtggggcctggagtctttagaggaaaatgc
tcattcttcaacaccgtgtaccaaggtgttcgtaaayggagtgtggatgggcgttcatcg
cgaccctgcaaatctagtgaaaactatcaagaagctgcgtcggaaggatgatatcagtcc
tgaggtctcagttgtgagggacatccgggagaaggagttgagactatatacggatgctgg
tcgagtttgccgacccttgttcattgtcgaaaaccaacaattgcaactccagaagaaaca
tgtcaggtggctcaataatggctacaatgacgaaggggaagagttcaaaygggagcagct
tgtgaarggtgggatcgtcgaactattggatgcagaagaggaagaaactgtcatgatatc
tatgacaccagaggatttagagaactctcgattgcatcaaagtggtatcgatcctcacga
aaatgatggggaatttgayccagcggccagactcaaagcaggtatcaactcgcacacatg
gacacactgcgagatccatccaagcatgattctaggtatttgtgcgagtattatcccatt
ccctgatcataaccaggtgagta-------------------------------------
------------------------------------
>Tricholosporum_goniospermum_KU559863
------------------------------------------------------------
------------------------------------------------------------
------------------------------------------------------------
------------------------------------------------------------
------------------------------------------------------------
-------------------------------------------atctccgttggctcgta
ctccgcgcctgtcatcgaatttttagaagagtggggtctggagtctctggaagaaaatgc
acactcctctacgccatgcaccaaagtctttgttaacggagtgtggatgggtgtacatcg
tgatcctgcaaacttggtgaaaactattaaaaagctgcgtcggaaagatgacatcagccc
tgaggtctccgtcgtgagggacatccgtgagaaggagttgaggttatatacggacgctgg
tcgtgtttgtcgacctttattcatcgtcgaaaaccaacaactgtcactccagaagaaaca
cgtcaggtggctcaacaatggttacaatgacgagggggaagagtacaaatgggagcagct
tgtcaagggtggtattgtcgaacttctggacgcagaagaggaagaaaccgtgatgatatc
tatgaccccagaggatcttgagaactcaagattgcaactcagtggcgtcgatcctcacga
aaacgaaggggactttgatccagcagcgagacttaaagcggggatcaattcgcacacttg
gacgcattgtgagatccatcccagtatgattttaggtatttgtgcgagcatcatcccatt
ccctgatcataatcag--------------------------------------------
------------------------------------
>Tricholosporum_porphyrophyllum_KX397356
taagaagttctagtgcgttgaaacacacaaggaattcaaccttgcactggctgtcaaaca
ccaaacaatcacgaacggtctcaagtattcattggccactggcaattggggcgaccagaa
aaagtctatgtcttccaaagcaggcgtatctcaggtgctaaatcggtacacatatgcgtc
gacactttcccatcttcgtcggtgcaacactcctttaggtcgagaaggcaagatcgccaa
acctcgtcagctacacaacacacactggggaatggtttgtcctgcagaaacgccggaggg
gcaagcttgtggtctcgt-aagaacttggcattaatggcttgtatctctgttggctctta
ctccgcacctgtcatcgaatttttagaagagtggggtctggagtctttggaagaaaatgc
acactcctctacgccatgcaccaaagtatttgtcaatggagtgtggatgggtgtacatcg
tgaccctgcaaatctggtgaaaactatcaaaaagctgcgtcggaaagacgacatcagtcc
tgaggtctccgtcgtgagggacatccgtgagaaggagttgaggttatatacggacgctgg
tcgtgtttgtcgacctttattcattgtcgaaaaccaacaactgtcactccagaagaaaca
cgtcaggtggctcaataatggttacaatgatgagggggaagagtacaaatgggaacagct
tgtcaagggcggcattgtcgaacttctggacgcagaagaggaagaaaccgtgatgatatc
tatgactccagaggatctagagaactcaagattgcaactcagtggcgtcgatcctcacga
aaacgaaggagactttgatccagcagcgaggctcaaagcggggatcaactcgcacacttg
gacgcattgcgagatccatcccagtatgattttaggtatttgtgcgagtatcatcccatt
ccctgaccataatcaggtaaatgcctttcaagtt--------ttactatctgcttcctca
ttccggttatagt-----------------------
>Tricholosporum_guangxiense_OK625399
taagaaatcctagtgtgttgaaacccataaggaattcaacattcaactggccgtcaaaca
ccagacaatcacgaacggtcttaagtactcattggccactggcaactggggcgaccagaa
aaagtccatgtcttccaaagcaggcgtatctcaggtgctaaatcggtacacatatgcgtc
aacactttcccatcttcgtcggtgcaacacccctttaggtcgcgaaggcaagatagccaa
acctcgccagctacacaatacacattggggaatggtttgtcctgcagaaacgccagaggg
gcaagcttgtggtctcgtcaagaacttggcattaatggcttgcatctctgttggctcgta
ctccgcacctgtcattgaatttttagaagagtggggcctggagtctttggaagaaaatgc
acactcttctacaccatgcaccaaagtattcgtcaatggtgtgtggatgggagtacatcg
tgatcctgcaaacttggtgaaaactattaagaagctgcgccggaaagacgatatcagtcc
tgaggtctccgtcgtgagggatatacgtgagaaggagttgcggttatatacagatgctgg
tcgtgtctgtcgacctttattcattgtcgaaaaccaacaattgtcactccaaaaaaaaca
cgtcagrtggctcaataatggttataatgacgaaggagaagagtacaagtgggagcagct
tgtcaaaggcggtattgtcgaacttctggacgcagaagaggaagaaactgtcatgatatc
tatgactccagaagatctagaaaattcacgtttgcatctaagtggtgtcgatcctcagga
aaacgaaggggacttcgatccagcggcgagactcaaagcggggatcaattcgcacacttg
gacgcattgtgagatccatcccagtatgattctaggtatttgtgcaagtatcatcccatt
cccagatcataatcaggtaaatac------------------------------------
------------------------------------
>Tricholosporum_guangxiense_OK625403
taagaaatcctagtgtgttgaaacccataaggaattcaacattcaactggccgtcaaaca
ccagacaatcacgaacggtcttaagtactcattggccactggcaactggggcgaccagaa
aaagtccatgtcttccaaagcaggcgtatctcaggtgctaaatcggtacacatatgcgtc
aacactttcccatcttcgtcggtgcaacacccctttaggtcgcgaaggcaagatagccaa
acctcgccagctacacaatacacattggggaatggtttgtcctgcagaaacgccagargg
gcaagcttgtggtctcgtcaagaacttggcattaatggcttgcatctctgttggctcgta
ctccgcacctgtcattgaatttttagaagagtggggcctggagtctttggaagaaaatgc
acactcttctacaccatgcaccaaagtattcgtcaatggtgtgtggatgggagtacatcg
tgatcctgcaaacttggtgaaaactattaagaagctgcgccggaaagacgatatcagtcc
tgaggtctccgtcgtgagggatatacgtgagaaggagttgcggttatatacagatgctgg
tcgtgtctgtcgacctttattcattgtcgaaaaccaacaattgtcactccaaaaaaaaca
cgtcagrtggctcaataatggttataatgacgaaggagaagagtacaagtgggagcagct
tgtcaarggcggtattgtcgaacttctggacgcagaagaggaagaaactgtcatgatatc
tatgactccagaagatctagaaaattcacgtttgcatctaagtggtgtcgatcctcagga
aaacgaaggggacttcgatccagcggcgagactcaaagcggggatcaattcgcacacttg
gacgcattgtgagatccatcccagtatgattctaggtatttgtgcaagtatcatcccatt
cccagatcataatcaggtaaataccttacaaatt--------ttac--------------
------------------------------------
>Tricholosporum_guangxiense_OK625402
taagaaatcctagtgtgttgaaacccataaggaattcaacattcaactggccgtcaaaca
ccagacaatcacgaacggtcttaagtactcattggccactggcaactggggcgaccagaa
aaagtccatgtcttccaaagcaggcgtatctcaggtgctaaatcggtacacatatgcgtc
aacactttcccatcttcgtcggtgcaacacccctttaggtcgcgaaggcaagatagccaa
acctcgccagctacacaatacacattggggaatggtttgtcctgcagaaacgccagaggg
gcaagcttgtggtctcgtcaagaacttggcattaatggcttgcatctctgttggctcgta
ctccgcacctgtcattgaatttttagaagagtggggcctggagtctttggaagaaaatgc
acactcttctacaccatgcaccaaagtattcgtcaatggtgtgtggatgggagtacatcg
tgatcctgcaaacttggtgaaaactattaagaagctgcgccggaaagacgatatcagtcc
tgaggtctccgtcgtgagggatatacgtgagaaggagttgcggttatatacagatgctgg
tcgtgtctgtcgacctttattcattgtcgaaaaccaacaattgtcactccaaaaaaaaca
cgtcagrtggctcaataatggttataatgacgaaggagaagagtacaagtgggagcagct
tgtcaarggcggtattgtcgaacttctggacgcagaagaggaagaaactgtcatgatatc
tatgactccagaagatctagaaaattcacgtttgcatctaagtggtgtcgatcctcagga
aaacgaaggggacttcgatccagcggcgagactcaaagcggggatcaattcgcacacttg
gacgcattgtgagatccatcccagtatgattctaggtatttgtgcaagtatcatcccatt
cccagatcataatcaggtaaataccttacaaatt--------ttactat-----------
------------------------------------
>Collybia_nuda_EF421012
------------------------------------------------------------
----------acaaatggtctcaaatattcgcttgcaacgggaaattggggagatcaaaa
aaaatcgatgtcgtccaaggcaggtgtatcgcaggtcttgaaccgatatacatacgcctc
gacgctatctcatcttcggcgttgcaatacgcctttgggtcgggagggcaagattgctaa
gcctcgccagctccacaatacccattggggaatggtgtgccctgcagaaactcctgaagg
ccaggcctgcggtctagtcaaaaacctggcacttatggcatgcatttccgttggctctta
ctctgcacctgtgattgagtttttagaagagtgggggttagaatctctcgaagaaaatgc
tcattcatctactccttgtaccaaagtttttgtcaacggtgtgtggatgggcgtacatcg
cgatccggccaatttggtcaagacaatcaagaagttgcggcgcaaggatgacattagtcc
tgaagtctccgttgttcgcgatatcagggaaaaggagctgcggctgtacacggacgcggg
tcgtgtctgtcgtccactcttcattgttgaaaatcaacagcttgtccttcagaagaagca
tatacgttatatcaacaatggtttcaacgatgaaggggatgaatataaatgg--------
------------------------------------------------------------
------------------------------------------------------------
------------------------------------------------------------
------------------------------------------------------------
------------------------------------------------------------
------------------------------------
>Collybia_dealbata_DQ825407
gattcatatttagtgcgtcgaaacgcacaaagaattcaatcttgcgcttgctgtcaaaca
tcaaacgattacgaatggtctcaaatattcccttgcaacagggaattggggagaccagaa
aaaatcaatgtcatccaaggcaggagtgtcgcaagttttgaatcgatacacatatgcctc
gacactttcccatcttcgtcgctgcaatacgcctctgggacgagagggaaagattgctaa
gcctcgccagctgcataatactcattgggggatggtgtgtcccgcagagacccctgaagg
tcaagcttgtggtctcgtcaaaaacttagcactcatggcgtgcatttccgttggttccta
ctccgcgcctgtgatcgaatttttggaagagtgggggttggagtctcttgaagaaaacgc
gcattcctccaccccctgtaccaaagtttttgtcaatggtgtgtggatgggtgttcatcg
tgatccggcaaacttggtcaagacgatcaagaaactgcgacggaaggacgatattagtcc
cgaagtctctgttgttcgggatattagggaaaaggagttgcggttgtacacagatgcggg
tcgtgtctgccgaccgcttttcattgtcgaaaaccaacaactcgctcttcaaaagaagca
catccggtacataaacaatggtttcaatgatgaaggagaggagtacaaatgggaacaact
tgtgaagggcggtatcattgaattgctggacgcagaagaagaagagactgtcatgatatc
gatgacgccagaagacctggagaactctcgattgacacagagtggcgctgaccctcatgt
caacgatactgagtttgatccagcggctagactgaaagctggaatcaattcgcacacttg
gacgcactgtgaaatccacccaagtatgattttaggtatttgtgccagtattattccctt
ccctgatcacaaccaggtatgttgggat-------tttttcgttactgttttacatctca
cattagtggtagtctcctcgtaacacctatcaa---
