# Supplementary material for: Pulchragaricus rhodophyllus gen. et sp. nov. (Callistosporiaceae, Agaricales) from Yunnan, China, Based on Morphological and Molecular Data
Source: Life (Basel). 2026 May 27;16(6):899. doi: 10.3390/life16060899 (PMC13301615; doi:10.3390/life16060899)
Supplement: Supplementary file 1 [file life-16-00899-s001.zip › Supplementary File S1/Species index.xlsx]

## Sheet: Sheet1
物种名	序列名
Anupama indica	A1
Anupama indica	A2
Anupama indica	A3
Anupama indica	A4
Asproinocybe daleyae	A5
Asproinocybe fucata	A6
Asproinocybe lyophylloides	A7
Asproinocybe lyophylloides	A8
Asproinocybe lyophylloides	A9
Asproinocybe lyophylloides	A10
Asproinocybe sinensis	A11
Asproinocybe sinensis	A12
Asproinocybe sinensis	A13
Asproinocybe pakistanica	A14
Asproinocybe pakistanica	A15
Asproinocybe hongyaniae	A16
Asproinocybe hongyaniae	A17
Callistosporium brunnescens	A18
Callistosporium elaeodes	A19
Callistosporium elaeodes	A20
Callistosporium elaeodes	A21
Callistosporium elegans	A22
Callistosporium elegans	A23
Callistosporium elegans	A24
Callistosporium elegans	A25
Callistosporium elegans	A26
Callistosporium elegans	A27
Callistosporium graminicolor	A28
Callistosporium hesleri	A29
Callistosporium hesleri	A30
Callistosporium imbricatum	A31
Callistosporium imbricatum	A32
Callistosporium imbricatum	A33
Callistosporium luteo-olivaceum	A34
Callistosporium luteo-olivaceum	A35
Callistosporium luteo-olivaceum	A36
Callistosporium luteo-olivaceum	A37
Callistosporium pinicola	A38
Callistosporium pinicola	A39
Callistosporium pinicola	A40
Callistosporium pinicola	A41
Callistosporium praemultifolium	A42
Callistosporium pseudofelleum	A43
Callistosporium pseudofelleum	A44
Callistosporium pseudofelleum	A45
Callistosporium subpetaloideum	A46
Callistosporium xanthophyllum	A47
Callistosporium xanthophyllum	A48
Callistosporium sp.	A49
Callistosporium sp.	A50
Callistosporium sp.	A51
Callistosporium sp.	A52
Callistosporium sp.	A53
Callistosporium sp.	A54
Guyanagarika anomala	A55
Guyanagarika anomala	A56
Guyanagarika aurantia	A57
Guyanagarika aurantia	A58
Guyanagarika aurantia	A59
Guyanagarika pakaraimensis	A60
Guyanagarika pakaraimensis	A61
Guyanagarika pakaraimensis	A62
Guyanagarika pakaraimensis	A63
Macrocybe crassa	A64
Macrocybe crassa	A65
Macrocybe crassa	A66
Macrocybe crassa	A67
Macrocybe gigantea	A68
Macrocybe gigantea	A69
Macrocybe gigantea	A70
Macrocybe sardoa	A71
Macrocybe sardoa	A72
Macrocybe titans	A73
Macrocybe titans	A74
Macrocybe titans	A75
Macrocybe titans	A76
Macrocybe titans	A77
Pulchagaricus rhodophyllus	JSP2025_138
Pulchagaricus rhodophyllus	JSP2025_322
Pulchagaricus rhodophyllus	JSP2025_323
Pseudolaccaria fellea	A78
Pseudolaccaria fellea	A79
Pseudolaccaria fellea	A80
Pseudolaccaria fellea	A81
Pseudolaccaria pachyphylla	A82
Pseudolaccaria pachyphylla	A83
Pseudolaccaria pachyphylla	A84
Pseudolaccaria pachyphylla	A85
Pseudolaccaria pachyphylla	A86
Tricholosporum goniospermum	A87
Tricholosporum goniospermum	A88
Tricholosporum goniospermum	A89
Tricholosporum guangxiense	A90
Tricholosporum guangxiense	A91
Tricholosporum guangxiense	A92
Tricholosporum guangxiense	A93
Tricholosporum haitangshanum	A94
Tricholosporum haitangshanum	A95
Tricholosporum haitangshanum	A96
Tricholosporum porphyrophyllum	A97
Tricholosporum porphyrophyllum	A98
Tricholosporum porphyrophyllum	A99
Tricholosporum sp.	A100
Tricholosporum sp.	A101
Xerophorus dominicanus	A102
Xerophorus donadinii	A103
Xerophorus donadinii	A104
Xerophorus donadinii	A105
Xerophorus donadinii	A106
Xerophorus olivascens	A107
Xerophorus olivascens	A108
Xerophorus olivascens	A109
Xerophorus olivascens	A110
Xerophorus pakistanicus	A111
Xerophorus pakistanicus	A112
Lepista nebularis	A113
Lepista nuda	A114
Clitocybe dealbata	A115
