# Supplementary material for: Pulchragaricus rhodophyllus gen. et sp. nov. (Callistosporiaceae, Agaricales) from Yunnan, China, Based on Morphological and Molecular Data
Source: Life (Basel). 2026 May 27;16(6):899. doi: 10.3390/life16060899 (PMC13301615; doi:10.3390/life16060899)
Supplement: Supplementary file 1 [file life-16-00899-s001.zip › Supplementary File S1/tef1.fas]

>JSP2025-138
---------------------------------ttcgcagctgactgtgccatcctcatc
atcgctggtggtacaggtgagttcgaagccggtatttccaaagatggccaaacccgcgag
catgctctacttgccttcacactcggcgtccggcagctcatagttgctgtcaacaaaatg
gacacgaccaaggtaggaccatcgaagttcacttcgtacttttgcagcaatggcatgact
cttgtgtttcagtggtccgaggatcggtttaatgaaattgtaaaggaaacgtccaacttc
attaaaaaggttggttacaaccctaagagcgttcctttcgttcccatctctgggtggcac
ggcgacaatatgttggaggaatccccaaagtaacttccggaccaccaa-----atcacaa
t--------ctcaactgaccgttctgtagcatgccctggtacaaaggctggaccaaggaa
accaagggcggtgcagtcaagggaaagacgcttcttgacgccatcgatgccatcgaaccc
ccagtccgtccctcggagaaacctttacgccttccccttcaagatgtctacaagattggt
ggtatcggtactgtccctgtgggccgtgttgaaaccggtatcatcaaggccggcatgatc
gtgacttttgctccttccaa
>JSP2025-322
-------------------------------------cagctgactgtgccatcctcatc
atcgctggtggtacaggtgagttcgaagccggtatttccaaagatggccaaacccgcgag
catgctctacttgccttcacactcggcgtccggcagctcatagttgctgtcaacaaaatg
gacacgaccaaggtaggaccatcgaagttcacttcgtacttttgcagcaatggcatgact
cttgtgtttcagtggtccgaggatcggtttaatgaaattgtaaaggaaacgtccaacttc
attaaaaaggttggttacaaccctaagagcgttcctttcgttcccatctctgggtggcac
ggcgacaatatgttggaggaatccccaaagtaacttccggaccaccaa-----atcacaa
t--------ctcaactgaccgttctgtagcatgccctggtacaaaggctggaccaaggaa
accaagggcggtgcagtcaagggaaagacgcttcttgacgccatcgatgccatcgaaccc
ccagtccgtccctcggagaaacctttacgccttccccttcaagatgtctacaagattggt
ggtatcggtactgtccctgtgggccgtgttgaaaccggtatcatcaaggccggcatgatc
gtgacttttgctccttccaa
>JSP2025-323
---------------------------------ttcgcagctgactgtgccatcctcatc
atcgctggtggtacaggtgagttcgaagccggtatttccaaagatggccaaacccgcgag
catgctctacttgccttcacactcggcgtccggcagctcatagttgctgtcaacaaaatg
gacacgaccaaggtaggaccatcgaagttcacttcgtacttttgcagcaatggcatgact
cttgtgtttcagtggtccgaggatcggtttaatgaaattgtaaaggaaacgtccaacttc
attaaaaaggttggttacaaccctaagagcgttcctttcgttcccatctctgggtggcac
ggcgacaatatgttggaggaatccccaaagtaacttccggaccaccaa-----atcacaa
t--------ctcaactgaccgttctgtagcatgccctggtacaaaggctggaccaaggaa
accaagggcggtgcagtcaagggaaagacgcttcttgacgccatcgatgccatcgaaccc
ccagtccgtccctcggagaaacctttacgccttccccttcaagatgtctacaagattggt
ggtatcggtactgtccctgtgggccgtgttgaaaccggtatcatcaaggccggcatgatc
gtgacttttgctccttccaa
>Asproinocybe_sinensis_OK625330
---------attaaaaacatgatcactggcacctcccaagccgactgtgctrttcttatc
attgctggtggtactggtgaattcgaagccggcatatctaaggatggtcaaactcgcgag
catgccctmcttgctttcacccttggtgtcaggcaacttattgttgctgtcaacaagatg
gacaccactaaagtaagcttttctgtttcca-----tttatyatyagcagagt----cta
agttctttgaagtggagtgaggacagatttaatgaaatcgtaaaagaggtttcaaacttc
atcaagaaggttggttacaatcccaagactgttgctttcgtacccatctctggctggcat
ggygacaacatgttggaggagtcaacaaagtatgtaaactgacccatt-------caaaa
ttcagcgt-ttaatctatcaa--tcacagtatgccctggtataagggttggactaaggag
gccaaatctggcgctgtcaaaggcaagacacttttggatgctatagatgctattgaaccc
cccgtccggccttccgagaagcctcttcgtctcccacttcaagatgtctacaag------
------------------------------------------------------------
--------------------
>Asproinocybe_sinensis_OK625337
cgtgayttyattaaaaacatgatcactggcacctcccaagccgactgtgctrttcttatc
attgctggtggtactggtgaattcgaagccggcatatctaaggatggtcaaactcgcgag
catgccctmcttgctttcacccttggtgtcaggcaacttattgttgctgtcaacaagatg
gacaccactaaagtaagcttttctgtttcca-----tttatyatcagcagagt----cta
agttctttgaagtggagtgaggacagatttaatgaaatcgtaaaagaggtttcaaacttc
atcaagaaggttggttacaatcccaagactgttgctttcgtacccatctctggctggcat
ggygacaacatgttggaggagtcaacaaagtatgtaaactgacccatt-------caaaa
ttcagcgt-ttaatctatcaa--tcacagtatgccctggtataagggttggactaaggag
gccaaatctggcgctgtcaaaggcaagacacttttggatgctatagatgctattgaaccc
cccgtccggccttccgagaagcctcttcgtctcccacttcaagatgtctacaagatyggt
ggtat-------------------------------------------------------
--------------------
>Asproinocybe_sinensis_OK625331
cgtgatttyattaaaaacatgatcactggcacctcccaagccgactgtgctgttcttatc
attgctggtggtactggtgaattcgaagccggcatatctaaggatggtcaaactcgcgag
catgccctccttgctttcacccttggtgtcaggcaacttattgttgctgtcaacaagatg
gacaccactaaagtaagcttttctgtttcca-----tttattatcagcagagt----cta
agttctttgaagtggagtgaggacagatttaatgaaatcgtaaaagaggtttcaaacttc
atcaagaaggttggttacaatcccaagactgttgctttcgtacccatctctggctggcat
ggtgacaacatgttggaggagtcaacaaagtatgtaaactgacccatt-------caaaa
ttcagcgt-ttaatctatcaa--tcacagtatgccctggtataagggttggactaaggag
gccaaatctggcgctgtcaaaggcaagacacttttggatgctatagatgctattgaaccc
cccgtccggccttccgagaagcctcttcgtctcccacttcaagatgtctacaaga-----
------------------------------------------------------------
--------------------
>Tricholosporum_guangxiense_OK625329
cgtgatttcatcaagaacatgattactggcacatctcaagctgactgtgccattcttatt
attgctggtggtactggtgaatttgaagccggtatttccaaggatggtcagactcgtgaa
catgccctacttgctttcacccttggtgtaaggcagcttattgttgctgtcaataaaatg
gacaccactaaagtaagcgctcatctcttga-------tcccatcaatgatct----tga
atttgccttcagtggagtgaggaccgtttcaatgaaattgtgaaagaagtctccaacttc
attaagaaggtcggatacaatccaaagactgttgcttttgtccctatttctggatggcac
ggtgacaacatgctagaagaatcgacaaagtatgttcctcgacccttg-------ggcag
tgaatagcacttatatcgtgt--ccacagcatgccctggtataaaggatggactaaggag
gctaaatctggcgccgtcaaaggcaagacacttctggatgctatcgatgccattgaaccc
cctgttcgaccttcggagaaacctcttcgtctcccccttcaggatgtttacaag------
------------------------------------------------------------
--------------------
>Tricholosporum_guangxiense_OK625332
---------atcaagaacatgattactggcacatctcaagctgactgtgccattcttatt
attgctggtggtactggtgaatttgaagccggtatttccaaggatggtcagactcgtgaa
catgccctacttgctttcacccttggtgtaaggcagcttattgttgctgtcaataaaatg
gacaccactaaagtaagcgctcatctcttga-------tcccatcaatgatct----tga
atttgccttcagtggagtgaggaccgtttcaatgaaattgtgaaagaagtctccaacttc
attaagaaggtcggatacaatccaaagactgttgcttttgtccctatttctggatggcac
ggtgacaacatgctagaagaatcgacaaagtatgttcctcgacccttg-------ggcag
tgaatagcacttatatcgtgt--ccacagcatgccctggtataaaggatggactaaggag
gctaaatctggcgccgtcaaaggcaagacacttctggatgctatcgatgccattgaaccc
cctgttcgaccttcggagaaacctcttcgtctcccccttcaggatgtttacaagatyggt
ggt---------------------------------------------------------
--------------------
>Tricholosporum_guangxiense_OK625333
---------atcaagaacatgattactggcacatctcaagctgactgtgccattcttatt
attgctggtggtactggtgaatttgaagccggtatttccaaggatggtcagactcgtgaa
catgccctacttgctttcacccttggtgtaaggcagcttattgttgctgtcaataaaatg
gacaccactaaagtaagcgctcatctcttga-------tcccatcaatgatct----tga
atttgccttcagtggagtgaggaccgtttcaatgaaattgtgaaagaagtctccaacttc
attaagaaggtcggatacaatccaaagactgttgcttttgtccctatttctggatggcac
ggtgacaacatgctagaagaatcgacaaagtatgttcctcgacccttg-------ggcag
tgaatagcacttatatcgtgt--ccacagcatgccctggtataaaggatggactaaggag
gctaaatctggcgccgtcaaaggcaagacacttctggatgctatcgatgccattgaaccc
cctgttcgaccttcggagaaacctcttcgtctcccccttcaggatgtttacaagat----
------------------------------------------------------------
--------------------
>Tricholosporum_guangxiense_OK625335
cgtgayttyatcaagaacatgattactggcacatctcaagctgactgtgccattcttatt
attgctggtggtactggtgaatttgaagccggtatttccaaggatggtcagactcgtgaa
catgccctacttgctttcacccttggtgtaaggcagcttattgttgctgtcaataaaatg
gacaccactaaagtaagcgctcatctcttga-------tcccatcaatgatct----tga
atttgccttcagtggagtgaggaccgtttcaatgaaattgtgaaagaagtctccaacttc
attaagaaggtcggatacaatccaaagactgttgcttttgtccctatttctggatggcac
ggtgacaacatgctagaagaatcgacaaagtatgttcctcgacccttg-------ggcag
tgaatagcacttatatcgtgt--ccacagcatgccctggtataaaggatggactaaggag
gctaaatctggcgccgtcaaaggcaagacacttctggatgctatcgatgccattgaaccc
cctgttcgaccttcggagaaacctcttcgtctcccccttcaggatgtttacaagatcggt
ggttt-------------------------------------------------------
--------------------
>Tricholosporum_sp__OK625334
---------atcaagaacatgattactggcacatctcaagctgactgtgccattcttatc
attgctggtggtactggcgaatttgaagccggcatttccaaggatggccagactcgcgag
catgccctacttgctttcacccttggtgtaaggcagctcatcgttgctgtcaacaaaatg
gacaccactaaagtaagcagtcacctcttga-------tcccgttaatgattt----tca
ttttgccttcagtggagtgaggaccgattcaacgaaatcgtgaaagaggtctccaacttc
attaagaaggttggatacaatccaaagactgttgcttttgtccctatttctggatggcac
ggtgataacatgttggaagaatcgaccaagtatatttctcgacccttg-------agcag
tgtatagtactcataccgtgt--tcacagcatgccctggtataaaggttggaccaaggag
actaaatctggcgccgtcaaaggcaagacacttttggatgctattgatgccattgagccc
cctgttcgaccttcggagaaacctctccgtctcccccttcaggatgtttacwmgatyggt
ggtatygg----------------------------------------------------
--------------------
>Tricholosporum_haitangshanum_OK625338
cgtgatttcatcaagaacatgattactggcacatctcaagctgactgtgccattcttatc
attgctggtggtactggcgaatttgaagccggcatttccaaggatggccagactcgcgag
catgccctacttgctttcacccttggtgtaaggcagctcatcgttgctgtcaacaaaatg
gacaccactaaagtaagcagtcacctcttga-------tcccgttaatgattt----tca
ttttgccttcagtggagtgaggaccgattcaacgaaatcgtgaaagaggtctccaacttc
attaagaaggttggatacaatccaaagactgttgcttttgtccctatttctggatggcac
ggtgataacatgttggaagaatcgaccaagtatatttctcgacccttg-------agcag
tgtatagtactcataccgtgt--tcacagcatgccctggtataaaggttggaccaaggag
actaaatctggcgccgtcaaaggcaagacacttttggatgctattgatgccattgagccc
cctgttcgaccttcggagaaacctctccgtctcccccttcaggatgtttacaagatcggt
ggt---------------------------------------------------------
--------------------
>Tricholosporum_haitangshanum_OK625336
cgtgayttyatcaagaacatgattactggcacatctcaagctgactgtgccattcttatc
attgctggtggtactggcgaatttgaagccggcatttccaaggatggccagactcgcgag
catgccctacttgctttcacccttggtgtaaggcagctcatcgttgctgtcaacaaaatg
gacaccactaaagtaagcagtcacctcttga-------tcccgttaatgattt----tca
ttttgccttcagtggagtgaggaccgattcaacgaaatcgtgaaagaggtctccaacttc
attaagaaggttggatacaatccaaagactgttgcttttgtccctatttctggatggcac
ggtgataacatgttggaagaatcgaccaagtatatttctcgacccttg-------agcag
tgtatagtactcataccgtgt--tcacagcatgccctggtataaaggttggaccaaggag
actaaatctggcgccgtcaaaggcaagacacttttggatgctattgatgccattgagccc
cctgttcgaccttcggagaaacctctccgtctcccccttcaggatgtttacaagata---
------------------------------------------------------------
--------------------
>Clitocybe_nebularis_EF421081
cgtgatttcatcaagaacatgattacaggaacgtcccaggctgattgcgccattctcatc
attgctggtggaactggtgaattcgaggctggtatttccaaggatggccagactcgcgag
cacgcccttctcgccttcaccctcggtgtccgacagctcattgttgctgtcaacaagatg
gacaccaccaaggtaagcatgcgaccctacc--ccctttaaccataagagctgacgatct
tattttttgtagtggagtgaggaccgattcaacgaaatcgtcaaggagacatctggcttc
atcaagaaggtcggttacaacccgaagaccgtcgcctttgttcccatttctggatggcac
ggtgacaacatgttggaggaatccaagaagtaagggacttttaatccaaatacttgattg
gttctaattatcacccactgt-tctatagcatgccctggtacaagggttggtctagggag
accaaggccggtgttgccaagggcaagaccctcctcgatgccatcgacgccattgagccc
cctgtccgtccttccgacaagcccctccgtcttcccctccaggatgtttacaaaattggt
ggtatcggaactgtgcccgttggccgtgtggagactggtatcatcaaggctggaatggtt
gtcacgttcgctccctcaaa
>Collybia_nuda_EF421082
cgtgatttcatcaagaacatgattacaggaacgtcccaggctgattgcgccattctcatc
attgctggtggaactggtgaattcgaggctggtatttccaaggatggccagactcgcgag
cacgcccttctcgccttcaccctcggtgtccgacagctcattgttgctgtcaacaagatg
gacaccaccaaggtaagcatgcgaccctacc--ccccttaaccataagagctgacaatct
tattttttgtagtggagtgaggaccgattcaacgaaatcgtcaaggagacatctggcttc
atcaagaaggtcggttacaacccgaagaccgtcgcctttgttcccatttctggatggcac
ggtgacaacatgttggaggaatccaagaagtaagggacttttaatccaaatacttgattg
gttctaattatcacccactgt-tctatagcatgccctggtacaagggctggtctagggag
accaaggccggtgttgccaagggcaagaccctcctcgatgccatcgacgccattgagccc
cctgtccgtccttccgacaagcccctccgtcttcccctccaggatgtttacaaaattggt
ggtattggaactgtgcccgttggccgtgtggagactggtatcatcaaggctggaatggtt
gtcacgtttgctccctc---
>Callistosporium_graminicolor_GU187761
---------atcaaaaacatgatcactggcacatctcaggccgactgcgccattcttatc
attgccgctggcactggtgagttcgaggctggcatctccaaagatggccagactcgcgag
cacgcgcttcttgcctttacwctcggtgtccgacaactcatcgtcgccgtcaacaagatg
gacacaactaaagtgagatatactatggttt-----ccttttcagtttagttttgaattc
ggacaaaattagtggtctgagtctcgattcaacgaaatcatcaaggaaacctccaacttt
ataaaaaaggtyggatacaaccccaaggccgttccattcgtccctatctccggctggcac
ggcgacaacatgttggaagaatctccgaagtatgcttacagatctatg----ctttgttg
ttgatccgtgtccgaccgctt--tcttagtatgccgtggtacaaaggctggaccaaggag
accaaggctggtattttcaaaggcaagacccttcttgatgctatggacgccattgaacct
cctgttcgtccttccgraaaacctctccgccttcctctccaggatgtgtacaagattggt
ggtatcgggactgtacccgtcggtcgggttgagactggtgtcatcaaggctggcatgatt
gtcacctttgytccttcaaa
>Macrocybe_crassa_MN026907
---------------------------------------------tgcgctatccttatc
atcgccggcggtactggtgaatttgaagccggtatctccaaagacggccagactcgcgag
cacgctctccttgccttcacactcggtgtcaggcaactcatcgtcgccgtcaacaagatg
gacaccaccaaagtgcgttcttttatccatt---------atctcgataacagtctgaca
ggttgaaaacagtggtctgaggaccggtttaacgaaatcgtcaaggaaacctccaacttc
atcaagaaggtcggttataaccccaaggctgtcgctttcgttcccatctccggctggcac
ggtgacaacatgttggaagaatccaccaagtatgtttactattttttt-tggcggtatat
tcggcaggaatttgatcgctt--tcgtagcatgccctggtacaagggttggaccaaggag
accaaggcaggcgtcgtcaagggcaagaccctcctcgatgccattgatgctatcgaacct
cccgtccgtccttccgagaaacctttgcgtctccctcttcaagatgtctacaagatcggt
------------------------------------------------------------
--------------------
>Macrocybe_titans_MN026910
---------------------------------------------tgcgctatcctcatc
atcgccggcggtactggtgaattcgaagctggtatctccaaggacggccagactcgcgag
cacgctctccttgccttcacactcggtgtcaggcaactcatcgtggccgtcaacaagatg
gacaccaccaaggtgcgttcttctacgcayt---------atctcggtcacagtctgaca
ggttgaaaacagtggtctgaggaccggtttaacgaaatcgtcaaggaaacctccaacttc
atcaagaaggttggttataaccccaaggctgtcgctttcgttcccatctccggctggcac
ggtgacaacatgttggaggagtccaccaagtatgtttacg--tttctt-tggcgatatat
gaggcaggaatctgatcgktt--tcgtagcatgccctggtacaagggctggacmaaggag
accaaggcrggtgtcgtcaagggcaagaccctcctcgatgccattgatgctatcgagcct
cccgtccgtccttccgaaaagcctcttcgtcttcctcttcaagatgtctacaagatcggt
------------------------------------------------------------
--------------------
>Macrocybe_titans_MN026909
---------------------------------------------tgcgctatcctcatc
atcgccggcggtactggtgaattcgaagctggtatctccaaggacggccagactcgcgag
cacgctctccttgccttcacactcggtgtcaggcaactcatcgtggccgtcaacaagatg
gacaccaccaaggtgcgttcttctacgcayt---------atctcggtcayagtctgaca
ggttgaaaacagtggtctgaggaccggtttaacgaaatcgtcaaggaaacctccaacttc
atcaagaaggttggttataaccccaaggctgtcgctttcgttcccatctccggctggcac
ggtgacaacatgttggaggagtccaccaagtatgtttacg--tttctt-tggcgatatat
gaggcaggaatctgatcgktt--tcgtagcatgccctggtacaagggctggacmaaggag
accaaggcrggtgtcgtcaagggcaagaccctcctcgatgccattgatgctatcgagcct
cccgtccgtccttccgaaaagcctcttcgtcttcctcttcaagatgtctacaagatcggt
------------------------------------------------------------
--------------------
>Macrocybe_titans_MN026908
---------------------------------------------tgcgctatcctcatc
atcgccggcggtactggtgaattcgaagctggtatctccaaggacggccagactcgcgag
cacgctctccttgccttcacactcggtgtcaggcaactcatcgtggccgtcaacaagatg
gacaccaccaaggtgcgttcttctacgcatt---------atctcggtcacagtctgaca
ggttgaaaacagtggtctgaggaccggtttaacgaaatcgtcaaggaaacctccaacttc
atcaagaaggttggttataaccccaaggctgtcgctttcgttcccatctccggctggcac
ggtgacaacatgttggaggagtccaccaagtatgtttacg--tttctt-tggcgatatat
gaggcaggaatctgatcgttt--tcgtagcatgccctggtacaagggctggaccaaggag
accaaggcgggtgtcgtcaagggcaagaccctcctcgatgccattgatgctatcgagcct
cccgtccgtccttccgaaaagcctcttcgtcttcctcttcaagatgtctacaagatyggt
------------------------------------------------------------
--------------------
>Pseudolaccaria_fellea_MN026911
---------------------------------------------tgcgctatccttatc
atcgccgccggtactggtgagttcgaagccggtatctccaaggacggtcagactcgcgag
cacgccctccttgcctacactctcggtgtccgacaactcatcgttgccgtcaacaagatg
gacacaaccaaagtgagatctaccacaactt-----ttgtttcagctatgcatctaaccg
ttttgaaaacagtggtctgaggatcgattcaacgaaatcatcaaggaaacttccaacttc
attaagaaggtcggttataaccccaagggtgtcgcgttcgttcccatctctggctggcac
ggtgacaacatgttggaggagtcccccaagtacgtctcgcacttttta-ctcggtgtcac
tggatcgtatctgactgctat--aattagcatgacctggtacaagggttggaccaaggag
accaagggcggtgttgtcaagggaaagaccctccttgacgccattgatgccatcgagcca
cccgttcgtccttcagacagacctctccgccttcc-------------------------
------------------------------------------------------------
--------------------
>Pseudolaccaria_pachyphylla_MN026912
---------------------------------------------tgcgctatccttatc
atcgccgccggtactggtgagttcgaagccggtatctccaaggacggtcagactcgcgag
cacgccctccttgcctacactctcggtgtccgacaactcatcgttgccgtcaacaagatg
gacacaaccaaagtgagatctaccacaactt-----ttgcttcagcyccgcatctaaccg
ttttgaaaacagtggtctgaggatcgattcaacgaaatcatcaaggaaacttccaacttc
attaagaaggtcggttataaccccaagggtgtcgcgttcgttcccatctctggctggcac
ggtgacaacatgttggaggaatccagcaagtacgtctcgcactttttc-ctcggtgtcac
tggatcgtatctgactgctat--aattagcatgacctggtacaagggttggtctaaggag
accaagggcggtgttgtcaagggaaagaccctccttgatgccattgatgccatcgagcca
cccgttcgtccttcagacagacctctccgccttcctctccaggatgtctacaagatcggt
------------------------------------------------------------
--------------------
>Xerophorus_donadinii_MN026914
---------------------------------------------tgtgccatccttatc
attgccgctggcactggtgaattcgaagccggtatttccaaggacggtcagactcgcgag
cacgcccttcttgccttcaccctcggtgtccgccaactcatcgttgccgtcaacaaaatg
gacactaccaaagtaagtttccaaaacagct-----ttgtcccagatccgattgtaatct
ctctggacacagtggtccgaggagcgattcaacgaaatcatcaaggaaacgtccaatttc
atcaagaaagtcggttataaccccaaaggtgttgcattcgttccgatctctggctggcac
ggtgacaacatgttggaggaatctagcaagtaggccatcccatgttt---------tcaa
aaggatgcagctgaacagtcc--tcttagcatgacttggtacaagggttggaccaaggaa
accaaggccggtgttgtcaagggcaagactctccttgacgccatcgatgctatcgagcca
cccgttcgtccttccgataagcctcttcgacttcctctccaagacgtttacaagatcggt
------------------------------------------------------------
--------------------
>Xerophorus_olivascens_MN026916
---------------------------------------------tgtgccatccttatc
attgctgctggcactggtgaattcgaagccggtatttccaaggatggtcagactcgcgag
cacgccctccttgccttcacactrggtgttcgacaactcatcgtcgccgtcaacaaaatg
gacaccaccaaagtacgcttccaatacagctc----ttgtttcagatccggtagtaatat
gttttgatacagtggtctgaggaccggttcaacgaaatcatcaaggaaacctccaacttc
atcaagaaggtcggttataacccaaagggtgtcgcattcgtgccgatctccggytggcac
ggtgacaacatgttggaggaatctacgaagtacgccgtttcctctcc---------ataa
aggaatgtagctaaattgtca--ycttagcatgacttggtacaarggttggaccaaggag
accaaggccggtgttgtcaagggcaagaccctccttgacgccattgatgccatcgagccc
cctgttcgtccttctgagaagcctcttcgtcttcctttgcaagatgtttacaagatcggt
------------------------------------------------------------
--------------------
>Xerophorus_olivascens_MN026915
---------------------------------------------tgtgccatccttatc
attgctgctggcactggtgaattcgaagccggtatttccaaggatggtcagactcgcgag
cacgccctccttgccttcacactaggtgttcgacaactcatcgtcgccgtcaacaaaatg
gacaccaccaaagtacgcttccaatacagctc----ttgtttcagatccggtagtaatat
gttttgatacagtggtctgaggaccggttcaacgaaatcatcaaggaaacctccaacttc
atcaagaaggtcggttataacccaaagggtgtcgcattcgtaccgatctccggttggcac
ggtgacaacatgttggaggaatctacgaagtacgccgtttcctctcc---------ataa
aggaatgtagctaaattgtca--tcttagcatgacttggtacaarggttggaccaaggag
accaaggccggtgttgtcaagggcaagaccctccttgacgccattgatgccatcgagccc
cctgttcgtccttctgagaagcctcttcgtcttcctttgcaagatgtttacaagatcggt
------------------------------------------------------------
--------------------
>Xerophorus_dominicanus_MN026913
---------------------------------------------tgtgccatcctyatc
attgctgcyggtactggtgaatttgaggccggtatctcyaaggatggtcagactcgcgag
cacgctctccttgctttcactctcggtgtccgacaacttatcgtygccgtcaacaaaatg
gataccaccaaagtaatttctttaaacgact-----gttttcagatctaatgctaactta
cttcaacacaagtggtccgaggatcgattcaatgaaattattaaagaaacctccaactty
atcaagaaagttggatacaaccccaagggtgttgccttcgttcctatctcaggctggcat
ggtgacaacatgttggaagagtccactaagtatgttcctcactcgaca-----gtcacat
taagaygcagctracctggca--ttttagtatgccttggtacaaaggttggaccaaggag
accaaaggcggtgttgtcaagggcaagaccctycttgatgccatcgacgccatcgagcct
cctgttcgyccttctgagaaaccyctycgtcttccrttacaggatgtttacaagatcggt
------------------------------------------------------------
--------------------
>Collybia_dealbata_EF421080
cgtgacttcatcaagaacatgatcaccggtacctcccaggccgattgtgccatcctgatc
attgccggtggtactggtgagttcgaggctggtatctccaaggacggccagacccgcgag
cacgcactccttgccttcacccttggtgtacgtcagctcatcgttgctgtcaacaaaatg
gacaccaccaaggtttatacctaataattgt------ctttttga--taattgtttctca
aatttagtgcagtggagtgaggatcgtttcaacgaaattgtgaaggagacttctggcttt
atcaagaaggtcggttacaaccccaagagcgtcgccttcgtgcccatctccggctggcac
ggtgacaatatgttggaggagtcaccgaagtaagttgcaacacatgaa-ccatcgtttaa
gcgatagatgctcaatatttt-accacagcatgccctggtacaagggttggacaaaggag
accaaggccggtgttgttaagggcaagaccctccttgatgccatcgatgccatcgagccc
cccgtccgaccttccgaaaagcctctccgtcttcctctccaggatgtatacaaaatcggt
ggtattggaactgtgcccgtaggccgtgttgaaaccggtattatcaaagctggcatggtc
gtcaccttcgctccttc---
>Callistosporium_luteo_olivaceum_KP255477
cgtgactttattaaaaacatgatcactggcacatcccaggccgattgcgctatcctgatc
atcgccgccggtactggtgagttcgaggctggtatctccaaggatggccagacccgcgag
cacgcccttctcgctttcactctcggtgtgcgacaactcatcgccgccgtcaacaagatg
gacaccactaaagtgagattcacgttctttt------tgttccagatcccagtctgatct
tttggaaaatagtggtctgaggatcgattcaacgaaatcatccaggaaacatccaacttc
ctcaagaaggtcggttaccaccccaaggccgttgccttcgtccccatatccggctggcac
ggtgactacatgttggaggaatctgccaagtacgtatgcagatattat-----gctatgt
caatctgtggtccaactacttttctcgagcatgagttggtacaagggttggaccaaagaa
actaaggttggcgtcgtcaagggcaagacgcttcttgatgccatcgatgctattg-----
------------------------------------------------------------
------------------------------------------------------------
--------------------
